# Supplementary material for: The Analysis of the Inflorescence miRNome of the Orchid Orchis italica Reveals a DEF-Like MADS-Box Gene as a New miRNA Target
Source: PLoS One. 2014 May 15;9(5):e97839. doi: 10.1371/journal.pone.0097839 (PMC4022656; doi:10.1371/journal.pone.0097839)
Supplement: File S1 — Distinct reads of the small RNA library of inflorescence of O. italica after pre-processing. The file is in fasta format and for each sequence the number of reads is indicated after “_x”. (TXT) [file pone.0097839.s001.txt]

>1_x9
AAAGCGGACTTCCATTCAACCACT
>2_x7
AATAAAATGAAAGAACCACCCGGA
>3_x5
ATTCGGAATGGAGACTGCAACC
>4_x353
AAGATACATGCCATGATCAAGGAC
>5_x5
ATCATTTAGTTACTCTTGCCTTGG
>6_x6
AAATGCCTCTCCTTTCTGCTTCAAGATACATT
>7_x7
ATCCCTCTCATATAGGTGTAGGAG
>8_x9
AAATTTCCGGCCAGTCGTCGCTGC
>9_x5
TGAGATGATGAATCGGACACCGA
>10_x8
ATTTGATGAACTTATCGTTGCGCC
>11_x975
TCTGTTTTTATGTTATTTTGTACTGTA
>12_x31
TTTCGTGAACGCTTGACCTC
>13_x8
CCATACCTGTGGACCATGCCT
>14_x9
CAATTGGATCTGAGGCTGGCCC
>15_x6
TTATCGGTTCAAGGACGCAAGGTGACCCTGCT
>16_x5
AACATCACCAACGGATACCTCGAA
>17_x8
TTCAAGTGCAACAATGACGACT
>18_x12
GAAAAGGATTGGCTCTGAGGATTGGGCA
>19_x5
CAGAACACTGTCGAGGCCT
>20_x6
GCAGTGTAGAGCCCGGGC
>21_x5
CAGCTGTTGCACTTGCCCGAGGA
>22_x5
TTCCCTTCGTTAGAAATGTT
>23_x10
TATCCAGATGTCGACTTGCGATC
>24_x8
AAGGTTACAGATTCGGTCAAGAGGGAGAAA
>25_x6
TTTGAACTTATTCCACTGACAGAG
>26_x9
ATGAGAATAGAGAGGCGGACC
>27_x5
TTTCAAAAGGATTGAATTCAGCCT
>28_x5
ATGTTCTGTGAATTCCTTGGTATA
>29_x5
ACGTACTGGTCCCGGACTCCCGAT
>30_x5
TGAAAGTTGTAGATATCGTC
>31_x19
AGATACAAGAGCTCATGAAGGACT
>32_x13
GCGACCCCAGGATGGGCGGGGTGACCCGCTG
>33_x8
TTTGATGCACTGTCAATCCGACTG
>34_x34
CAGCTGTTGCACTTGCCCGAGGT
>35_x21
AAGCTTTATTGTCATAGTTACTCTGATAGGG
>36_x23
ACGAGAACTCTGGGATGATAACTT
>37_x6
TGCCCTGATGATTCATGATAACTTGTCGGATCGCA
>38_x6
CTTGGCCTAGAATAGAACTTGA
>39_x11
CTGCTTTCGGACGAGAATGTAAT
>40_x5
AAAACATTCGATCAGCTGGAA
>41_x5
ATGGCATGAAACAACTCGCAGCATGGG
>42_x11
TTGGAAGACCGAAGAACTACG
>43_x10
AGGAACATGATCAAGGACTTGCCT
>44_x10
ATTATTAGCTATATTCGTTGATGC
>45_x11
CATTGACTGTTTGCGCGCCCGG
>46_x15
AGAAGTCGCACGGACATGATGCCT
>47_x5
AAACTGAAGACTGCTATCCTCCTC
>48_x22
CATTGACTGTTTGCGCGCCCGA
>49_x19
ACATTGACCTGAATTAAACCGAGA
>50_x7
ATCCCTATTTGTCGTGGTCAAAAG
>51_x11
ATTTCACAAGTTATCGTACGTACT
>52_x13
AAAAACGTCACAAAATCGTCGTGA
>53_x15
CCTTACTGATGTCCACTTTAAATTTCTGAGGCT
>54_x5
TTGAACTCTCCTCTGTCATTGCT
>55_x5
ACACCCGGCTAGATCTCGAAAGCT
>56_x5
AGGACCAGATGGACAGCCGCCACC
>57_x44
ACTTGAGAGGTGTAGGATAAGTGGGAGCCGGCT
>58_x5
ATTGACTAAAGACTTGACCACTCC
>59_x5
TGAGGGATAAGACATTTCAAGGCT
>60_x8
AATGAGTGGACAGTCAACTAGATT
>61_x9
AACGACTGTACCTCCGCGCATAGT
>62_x6
ATCACCGACTGTTAAAAGATGG
>63_x5
CGAGAATGAATGCGTCGAGGCCGA
>64_x7
GTGAATAATAAGCATGATCGAGCT
>65_x9
TTTATTGTATCATCGACCGGAG
>66_x9
AAAACTTGAACTCTCCACCCGAAG
>67_x7
CCATAGAGTTCTGACGCCTGT
>68_x7
TTGAGAATGAGAGCTCTGTTCTCT
>69_x6
ACTGTATCCACAACATCGGCGGTTG
>70_x6
AACGCTGTGGTTATGAACTGTCGT
>71_x15
CACTCCGGAAAACTCGTCGAGA
>72_x5
AAAACATGTGTCCGGATAGAAAAC
>73_x13
TACCCAATGTAGCCGCCATCCT
>74_x31
AGTTGACTGTCACTTTATCCGAGA
>75_x8
AAAAGAACTCGGGCCTGGCATGCC
>76_x11
ACTGGACCGAACAGCTGAATTGGT
>77_x10
TCTGTATTTCAGTGTCGTGCT
>78_x11
TTTGCACTGAATGATACCAAAACT
>79_x9
AAACGCGTGATCGGGTGAACTACG
>80_x7
CGAGAAAATAAACTAGTTTTGGGC
>81_x9
ATGCCCGGACACATGTTTTCTGCC
>82_x5
AAAGAAGGATGGAACTCTTCGCCT
>83_x8
CGGGCTTGCAATTCTTATAGTGCC
>84_x6
TTCCTTCCACGGTTGTTGCAGGTT
>85_x18
GGTAGTTCGATCGTGAAATTTATTTGTT
>86_x225
AGATGATGTGGCAAAATTCTGAGCT
>87_x17
TGTCTGAATGCAGCGAACGCCT
>88_x5
TTTCCGCTGTAGCATATTTGCCAA
>89_x56
TTCGATAGGTATATCGTCTGGCCC
>90_x18
ACTAGGATTTTGATGTCGCCCGGG
>91_x15
AGAATATTGCAGATATCACTG
>92_x6
ATGACAGAGCTGTACGTAGGCTTG
>93_x6
CGAGATAGCACTGAGAACCTGAAG
>94_x19
AGAAAAGATCGTAAGTCTGGTACC
>95_x6
CCCACAACTGTAAAACTAAAGAGT
>96_x7
CTTTGGAAGTTATCTGAGCCTC
>97_x17
AGAATGAGCGGTTTCGATCGGAAGCG
>98_x11
AACTTAAGTCGACGAATGACGCCT
>99_x7
ACCGAGTTGTCAGTCGTCGCTGTC
>100_x6
AAGAGGACCTCCGGATTCGCCT
>101_x7
TCATTCCCGATGTTGAAGAGCACC
>102_x44
ATAATGAATTCTGAGGTAGAACTT
>103_x9
CTGAAGAACCCTGCGAACCGAGTG
>104_x5
ATTTTGAAACTTTGCACTTGCACC
>105_x5
ACCCGACGTCGACAATTGTAACTT
>106_x28
AAAACTTGAACTCTCCACCCGAGG
>107_x5
GACGAGCTCGGGCTTACAAACCCT
>108_x7
TTTTTTTGACTGTTTGCGCGCCCG
>109_x8
TTTGAAGATGCCACCGCGGAAG
>110_x88
TTGTGTAGAACAAAGTGTTGGCCC
>111_x5
CTCGCTTCGTCATAGTGGTAGCCT
>112_x9
TTAGGAAAAATGTTCAACACA
>113_x9
AAGTCTATCATCAGAGCAGAGCTC
>114_x12
CAGAGACGAAAGTCGGCCA
>115_x7
ATTAAATGTGGCAACTGTAGAGGT
>116_x5
AATATATCGGTTCTATACAAGGAC
>117_x7
TTCACGAAACTGAAGCCATCGCCT
>118_x5
CGAGGCAGAGAACTGTGGGAGA
>119_x5
ACTAGGATTTTGATGTCACCCGGG
>120_x142
ATGTACGAGAACTCTGGGATGA
>121_x10
TTAGGAAAAATGTTCAACACG
>122_x36
TTCGAGATGCACTGATTGAACATT
>123_x8
GTGAGAATGCTGACATGAGTA
>124_x5
AGACTGAGATTTCGGAAAGGGACC
>125_x7
GCGCCTGTAGCTCAGTGGATAGAGCTTCTGTTTC
>126_x15
TAGAAGAATGATGAAAAGCTAACCT
>127_x9
TTGGACTTTTGGCACAATGCACCC
>128_x33
TCCTTGCCATGAGAGAGAGTAGAC
>129_x12
CACTGCTAGACTATGAAAGCCT
>130_x5
GTGTGCGACCATACCAGCACTAGAGCACCGGATC
>131_x6
ATGGTAGGATTTGAACTCAGGTTC
>132_x15
AAATGCGTCGGCAGTACTGTCGCG
>133_x5
AATCATCTTCTAGGAATCGGCGGC
>134_x6
TGAAAGAGAAGCTGATAATAATCTGAGCCTT
>135_x5
TTCCCCCGTGTTGTTCGTCTCCAT
>136_x6
CTACGAAAAGAAATTGAAATCTGAGGCGC
>137_x42
TACGAACCTGTGGAAATTATTGGTTATGACAATA
>138_x5
ACAGAGGATTGACCTGACGGGCCC
>139_x14
ATGTTAGATCTGAGCTCCTTGGTC
>140_x8
TTGAGAAGGAAATTTATGAACGAA
>141_x6
ATGCTTCCGACGAATGGTGGGATG
>142_x10
TCAATGATCGATAAAAGCCGACTT
>143_x20
CTATGGACTTGCCGCGCCCGAA
>144_x18
ATTTCCTTTTTGCTTAAATCATCC
>145_x5
AGAGCCCCGTTCGGCCTGAACCCTGTCGCA
>146_x6
TATAGGTCGTCTATGGCT
>147_x19
ATGACGGTATCTGAGGAATAAGCATCGGCTA
>148_x7
ATTTTCCTCGACGCCGCTGTTAGG
>149_x8
CAAATGCTGAACTTGGGCACCT
>150_x7
TTTGGCACGGCTGTAGCGGTC
>151_x64
ATTCCGGAACAAATCTGACCATGGGTAAAGGG
>152_x6
TTCGACCCGTCATTCGCAAGTGGG
>153_x8
GACCAATATTCGATCTGAACGAGC
>154_x5
ATTATTGTCGCAATAGTAACCGCC
>155_x5
AACCAGCTAGTGAATCAAAACATG
>156_x6
AAAAAAAGGTTGTCCGGAAGCATC
>157_x5
ACAACATGACGAAAGAATTCTACC
>158_x215
ACTTGTCGGATCGCATGGCCTT
>159_x7
AGCGGTGCAGCTTGCAATAACTGT
>160_x8
TGAACAAGTACGGTCGTCCCCT
>161_x6
ACCGAGATTGTGCAGGACATCAAG
>162_x8
TATGAACTGTCGTTCGTGAACGCC
>163_x6
CGGCACTTGGCTAGAATATGCACC
>164_x8
ACAGGAGTCGTCGTTAGAAAAAGA
>165_x16
ACTTAATCCTACTTGTGGCGCATA
>166_x7
TTGTAGGGCTCTCGGCAATGGAT
>167_x14
ATAAAATTCCATTAGTTGCGACT
>168_x9
TTCTCTGAATCAGCAGGCTGC
>169_x5
TTCGACACCTTTGAAGCCTTGTCC
>170_x21
TCATCCATAAGAATTCTGAAGCCT
>171_x11
ACGGGCCAAGGGACAGTCTCAGGTC
>172_x5
AGATGGATATAGGCAATTTCTGAGCTTC
>173_x5
CGAGTATAAACCTTTGAAGCCT
>174_x5
AACGGGATCGTTTACTTTTGTGAC
>175_x7
GCGAGAGACCGAGCTTGAAATTGTCGGGAGG
>176_x6
ACCGAGACCGATCTTTGGACTGCT
>177_x8
TTTGTGGAAAACTACTTGCCT
>178_x8
TTGCACGTCCAGATTGAATACC
>179_x6
ACGGACCCATCTGAATCGTTGATT
>180_x5
TCACGAGTAGGATTCACACATAAT
>181_x8
ATAGACTGAGAACTGCAATTTTTT
>182_x25
TCCCGGACCAATGAAGCGACATTC
>183_x11
TTTCCACGCTAAAAAGTTCGCTGT
>184_x6
AGAATGATGAAAGCTAACCCGGA
>185_x5
ATTGCGCCGGTATGAAATTTGAACT
>186_x6
GCACATAACTTGCGTGGATGCCT
>187_x6
TCGACTGCTCACTTTTGATGGG
>188_x10
ATAGAAATTGTTGGAATGCAGCCT
>189_x6
AACACATAGAACAGAAGACGTG
>190_x5
AGAGCAAGTAGATGTCGTCGCACT
>191_x5
AGATGACCAATAGAACTCGGCACC
>192_x7
AAGTAGTTCTGGTGTCGGGGCTGC
>193_x12
ATTGAGGAACCTGAAAAAGAGACT
>194_x41
TTACAACAAGTCGATAGACCATGT
>195_x6
AAAACCAGAATTTGACATGTCGAT
>196_x5
CCATAACCTCTTTGTTGGGCT
>197_x17
CCAAGGAGCCTGACATGCATGTG
>198_x7
ATAGCTGTAGGATCCATCTGGGGA
>199_x6
CCAGAGATTGTCATGGACGACG
>200_x31
AGAAAACGCATCGGATTTTGAAGA
>201_x6
ACCAGATATCCGTTGGGGTGGCCT
>202_x5
ATTCCAACGTGTAGAATTTATGGC
>203_x7
ACCGTGTTGGACTTTTATCTCACA
>204_x26
ACCCAAAGTCCATATCGTCAGTAG
>205_x5
ACACCCGGACTCGTCTGAATCACT
>206_x6
CATGGACGAGGCCAAAACCGAGAA
>207_x14
AATTTTGAGGCATTCATAGTTTCTGACTT
>208_x5
AGGAATAAACTCGACAACAAAAGA
>209_x5
TTCGGGCAGTCAATACGAGCC
>210_x7
TTTTCCAAACTCTGAATGTTCGTT
>211_x5
AACAGAGCCACGGCTACCGCCT
>212_x10
AACGGGCTTGGCAGAATCAGCGGGGAAAG
>213_x11
AGGACATAGAGAATTCGACCAAGT
>214_x5
ATGACTATGACTGAAATGACGCCT
>215_x6
AATCAGAGAACCCTGAAGATACCT
>216_x26
ATGGATGGACATATGTTAGAGGGA
>217_x9
ACCCTCATTGACTGTTTGCGCGCC
>218_x8
AATCGAGATATCGTAACGCCTGGTGG
>219_x13
ACCGAAAAAACCGATCGAACCGAC
>220_x52
TTCTATGAATTGTCGGCCT
>221_x7
GTTTTATATGGTATGCTGCAGGGG
>222_x13
GCTGGAGTAGCTCAGTTGGTTAGAGCTGTGGCTGT
>223_x6
TTCCTTGCAATGCAGTCCATC
>224_x5
TTTCTCCTGGTATGACTTTGCAAT
>225_x15
ACATTCATCATATTCATCGTAGGA
>226_x15
GTCGTTGTAGTATAGAGGTGAGTATTCCCGCCTGT
>227_x8
CGAGACACGTAGTCGACTGCTA
>228_x30
ACGAACGGCTTGGGCTTTGGAACC
>229_x5
ATGGCATCCTCTGAAAATTTTAGG
>230_x17
ACCGCAACTGTTGAAATTTGACTGT
>231_x27
TTTAGAGGATGGCATCGATGTGGC
>232_x7
ATCATTTGACTACTGAAACTCACT
>233_x5
AATCCGGAAATTGTATGCGAGCCT
>234_x10
TTTTCGTCAGGGATCCAAAATATT
>235_x18
TTACCCGGAATGGACCTGACCATC
>236_x11
AAAAGATTGTATTACTCATCGCCT
>237_x7
TCACGGAATATGCAACAATGAAAT
>238_x6
TTAGTAGAACCGGAACCATGATAG
>239_x21
AAAAGGGAAAAAGAACCTCAACCT
>240_x5
ACGAGCACGGCAATGGAGTCATTC
>241_x154
TAGTTTCCGTCTGGGTATGCGTCCTT
>242_x9
TAAAAAAAGATCTGAGACGACATC
>243_x12
TGTACGTTGGAGAGAGTTCTGAAA
>244_x24986
TCGGACCAGGCTTCATTCCCC
>245_x13
AATTTGGCACTGGCTGTGAGTTGG
>246_x5
TCGGACCAGGCTTCATTCCCA
>247_x7
ATTGACTGTTTGTACCCTCGGCCC
>248_x5
AGGGAAATCAGTAGATCAAAAGAC
>249_x6
CACTTGGGCTGATATCATA
>250_x5
ACAGCAGGACGGTGGTCATGGAAGTTG
>251_x5
TTGATGACTTTGATGTGGACC
>252_x6
TTGATCCAGGGCATGCCTACAT
>253_x10
CTTCTGACATTGGTACCAGCC
>254_x5
ACTCCTTCGGTCCTCTGCGCCT
>255_x27
AACATCTTCGTCGCTGAGATTGGA
>256_x6
TCGGACCAGGCTTCATTCCCT
>257_x14
ATAATTCCTGTGCGGTTAGCTGAGCC
>258_x8
TCCATTGTCGTCTAGTCGGTTAGGATATCTGGC
>259_x5
ATTCCAAGTTATCCGTCGACATCT
>260_x7
ATGAACTGTCATTCTTGAGCGCCC
>261_x8
CAATGATGATGATCCTACAGACCTGTA
>262_x9
AATACATGATCTGAAGAAAGCACC
>263_x8
AGGCGATGAAGAATGACCACTTGAAATGA
>264_x13
CCAGTGACTTAGAGAATTCAACCA
>265_x5
ACAGACGTGAGACTTTAACAAAGT
>266_x6
GACGGGCCTATTGGCTCTTGCGTGCTTGT
>267_x6
ATTTGGACTTCTGCATGATGAGGA
>268_x6
TTAAGATCGATCTAAGCCAACCC
>269_x40
TTTCAGTGGGATTCTTTGAGCAGT
>270_x6
CGAAAATGAAATCTTTGAGCGCCT
>271_x10
CAGCTGCCGGCATGTGAGAGC
>272_x168
GGAGGGCGCGGCGGCTGCTG
>273_x5
AGAAAAACTGGAGAAAATCAGCCT
>274_x6
ATTATATAATATAGGACCCAAGAA
>275_x15
AAGGACAAGTGGAAAAAACATACT
>276_x6
TTGGTCATCGCGCTTGGTT
>277_x11
TTCGTCCTCCCGTTTGCGGTC
>278_x5
TTGTTGATAGTTGGCCAGAAG
>279_x20
ACCTAAAACTGTAAACTGTTGCCT
>280_x13
TTGGAGAAATCAAGCCAGTGGTTCTGATCACC
>281_x6
TCCATTGTCGTCTAGTGTAGGGCTCTCGGCAA
>282_x5
AAGTGGGCACCCCAGCACGTCGGC
>283_x5
TTTAATGATCTTACTGGACTTTCTGAGTC
>284_x5
AACGGTTGAGCAAAACATCTTGAA
>285_x5
TCAGTCAAGATATTATGAATG
>286_x5
AAAAAACCACGTGGTCGTATGACG
>287_x6
TTTCGAGAGTGTAGCTATCACCT
>288_x5
ACCGAGCTTCCTTCTATCGTCGCC
>289_x6
AAACCGATCGATGTGCTGGCAT
>290_x8
ATCATTGCCTCTGCAAAGCCT
>291_x6
CTAATCGTTTTTGCATTGTAGAGAGT
>292_x17
CGGCACTCAGGACTTGAATTGAA
>293_x6
GCAAGATGCACTAGAGAGGACTGA
>294_x5
AACACGAGACCAACGAACCAAAA
>295_x6
ACTCTGTGAATATTCTGGTCAAG
>296_x30
ATTCTTCGGACCGGGAGAGCGCCT
>297_x44
TACAATGGTGATCGACAAATCTATCTGATT
>298_x5
AACGGCTGAGATGTATTTGATGGC
>299_x81
TGAAGCTGCCAGCCTGATCTGA
>300_x73
GGCGGATGTAGCCAAGTGGATCAAGGCAGTGGATT
>301_x5
ACGTGGCAAAATTCTGAGCTT
>302_x6
AGTAGTACAGCTCCCTAGGCACCT
>303_x9
ATAACCCCATATTTGTCGAGCACT
>304_x7
ATTCTTCGGACCAGGAAGGAGCCT
>305_x6
ATATTCTTTGCAGACAATGAGCCT
>306_x8
TCGTTTTCTGTGTCTCATTTAGCA
>307_x7
ACGACTAGAACATCTCGACGGAGA
>308_x6
AATGAGATTCATGTTGTCGAC
>309_x7
AAGGGTAAAAGCTTGTTTGATTCTGATTTCCA
>310_x13
TTCTGGAGTAGATTGAGCACTC
>311_x6
ACGACGATAGAACCCGGCAATGCCC
>312_x6
AGGACGAGAACACCCGTGTGGCAA
>313_x5
AAAGAACTCCTTGCTTGGCGATGA
>314_x15
ATTAAAGTCTGTAAAATCACGCCT
>315_x7
ATTGAACCACCTTAGCCCGAGAGT
>316_x5
ATAAGAACCGAGAACCGAACTGAA
>317_x11
ACAGTTCTGTATTACCAAACAGCT
>318_x11
GAGCAATTTTGCCGATTCCATCCT
>319_x79
CACCGCTCGCATGACTCTGGGG
>320_x7
CTTGAGATCGGGTGTGGTCACGCT
>321_x6
TCAGTCTTCTTCCGGTACTAGG
>322_x6
ACACGAACCTCGTCCTATTACAGA
>323_x8
ATAATAGAATTTGATCGGCACCGA
>324_x12
TTTGAAATTATGTGATTTTGGGCT
>325_x9
TATCAGGGGATTCAAGTAGTGCTT
>326_x12
CACGTAGAATAAAGGATTCAACCCT
>327_x7
AAATAAGAGATGCTCTGTCCAGGG
>328_x8
AAATCCCCCAATATCTTGTTCT
>329_x6
ACAAGTAGAACCGAGAACCGAATC
>330_x5
ATTCCAAATATTATCCAATAGGGC
>331_x6
TAAAGATGGATAAAGGCAATTTCTGAGCTTC
>332_x7
CACCCGTCCATCTGCTGCATGAACAACCCGAT
>333_x5
AGGGCTGCGAATTTTAGATTAGTC
>334_x22
CCCGTCCACGCCCGATCGTACTCA
>335_x10
ATGGAGAGCTTGATGAAGAGATCT
>336_x6
GTTTTTGTCCCAACTCACCGGAGC
>337_x7
GATAAGTGGGAGCCGGCTTG
>338_x8
AGAGATGGGTTGGGGTGTGCGGCC
>339_x5
ATTAGAGGACACAAACATGAAATT
>340_x9
CAGATGGATGTCAAGACCGCCT
>341_x7
GCTCACTTCTCTATCTGTCAGC
>342_x20
TCTTTTCGTTGGATTGAGTTGGCT
>343_x5
TTATCCCGGACACATTGCTGAGT
>344_x5
AAAAATCGATCTCGTTAGGGT
>345_x5
AGGAAATAGTCTGACTAAAGTGCC
>346_x8
AGAGATCCGTTGTACTATGTTATC
>347_x26
ATACATGGGAGTCCGTCGGATGGT
>348_x5
AATTATGTCATCGGGTAGAGCTGA
>349_x5
TTTGGAAATCTGCAACTTGGCTCC
>350_x10
CACATAACTTGCGTGGATGCCTTTA
>351_x6
AATATCTCTGACATGTCTCCGACA
>352_x12
TTGCAGAACTCTCTCGAGCGGGCCTCCCACCCG
>353_x6
CGCGACTCAGCTCTACGCCCCT
>354_x5
TTTGGAAATGAACAGCTGATAGGC
>355_x7
CCTTAAACTCAAGAGCAGCTGCAAC
>356_x5
ATATCGGAAAAAATGCAGGGTCT
>357_x5
ATGGACATTTGTGAAAATATGAGA
>358_x17
GAGCTAATACGTGCACCAAATCCCCGACTTT
>359_x9
TCAAAACACGTCACAATTATGA
>360_x10
TCATGGCCCTTGTAGACGTACT
>361_x5
CCAAAGGCGATCGCCTATTTAGATAACTCAAAG
>362_x5
AGAATGTGATGGCCTGAACCAAGC
>363_x17
AACGAGGCAAAACATCTGAAACCT
>364_x105
ATTTTTATAGCCTCTGGAAACGCC
>365_x5
AAACCGGAGGAACCCATCCGAGGA
>366_x5
TTGCACATATCGAAGGCTTGCAGGAAATTATGCA
>367_x6
CTAGAGCAAATATGATGTCAGATT
>368_x6
TCGGCTTAGAATTTGTACAATC
>369_x60
TGATTGTACAAATTCTAAGCC
>370_x19
TCTGAACCATGCCTTGGCCGCC
>371_x5
ATAGTGGGACTTGACATATAATCT
>372_x5
TAAAAGCTTGTTTGATTCTGATTTCCA
>373_x5
ACAACGAGAGTACCGTCGCGCATG
>374_x163
TTCTTTGACTGTTTGCGCGCCCGA
>375_x15
TTTGACTGTTTGCGCGCCCGACT
>376_x21
CAAGAACCGAGAACCGACCCGA
>377_x7
ACTGGGAGCTAGAAGGTCTAATCC
>378_x6
ACTGAACCGTGAGAGCCCCGAGGC
>379_x5
CACGTCCAGATATAATACCTTCAG
>380_x35
GACAAAAAATAAAGTGTAGGCTCACT
>381_x160
TTCTTTGACTGTTTGCGCGCCCGG
>382_x5
TACAACTAGCTTTACCATGTCCT
>383_x180
CTTGGATTGAAGGGAGTTCC
>384_x5
AAAGGAGCAGTAACTGAACAGTGC
>385_x6
TTAAAAGCGGACCAAATAAGTC
>386_x6
CTTATCGACGGAGTCGTTTGGCACCT
>387_x14
TGAGGACACTACTGATGGCGAG
>388_x6
AATCGTTCTCAACAACTCTTGCCT
>389_x63
CGAACGAATGATCGGTAGAATCCTTTGCA
>390_x5
ATTTGGACTTCTGCATGATGAGAA
>391_x14
CACCAGAATGTTGAAACCGAGA
>392_x8
CTTTTGGAAGTCATCTGAGCCT
>393_x9
TCAGAACAAATTTGGCCGCCATT
>394_x13
AGCCGACTGAAGAAACAAGAAGAT
>395_x17
TTCGCCATCTTCGAGCTTTGG
>396_x14
AGAAATTCTGCTTGGACTGGAGGA
>397_x7
AATTCCTAGTGCGGACTTTTGGCC
>398_x18
TGTGCAGGATTATGACTGAACGCCT
>399_x25
ACCAATATGACATATCTCTCAAGCTG
>400_x6
GCGAATTGCAGAATCCCGTGAACCATCGAGTTTTT
>401_x5
GAAGAGGGTTTCTTGTTGGAGC
>402_x7
TTCAACGTCGAAGTGATTGCCT
>403_x10
TCAACAAGAAGATTTTGTTTGACT
>404_x58
TGATGTCTGACACAGTCTCGATGT
>405_x11
GGAGGACTATAATGAGGAGGACGACAGACC
>406_x11
ACTTGGACCGCCTTAGCTCGAGAG
>407_x6
TTTGACTGTTTGCACACTCGGCCT
>408_x5
TAGTTACAGAAATGGACTCGGCCT
>409_x12
TTTCTCTTTGAATGCCTCAGGCCC
>410_x6
TCAGTGACTTAGAGAATTCGACCA
>411_x7
ACGTACCCGGAAATCTGAAAGAGA
>412_x24
TCGGCCAAAAATAACCCTGCCT
>413_x14
ACTATCGCGTCAGCAGTACTGTCG
>414_x9
TCCGTTGTAGTCTAGTTGGTTAGGATACT
>415_x18
TCGGTAGAATCCTTTGCAGAC
>416_x10
ATGATTTGTTAGACATCTGAGCCT
>417_x12
GCGTAGAGATCGGAAAGAACACCAACGGCG
>418_x9
AGGACTGCGAATAGCCATTTTAGG
>419_x6
ACGATCAAGGTCGGCAACGAGAGC
>420_x6
ACGAGATGATTGTGTTGCGTGACT
>421_x23
TCCGTTGTAGTCTAGTTGGTTAGGATA
>422_x9
ATTGCTCGTCGGAGAAAATCCGCG
>423_x8
ATTGCACCGGACTGAAATTTGAGT
>424_x6
CCACCGGCTGTCGGCGGACTGCTTGAGCTGCA
>425_x67
ATGCGCTGTGGGACGACACCCAAG
>426_x7
CATCCTCAGCGACGGACCGGGCCC
>427_x5
ATCCCAAAGAGGTCTGTGGCCACT
>428_x6
TTGAGGATGTAGAGGTAGATTCT
>429_x6
TGCTGTTCTGCCAATTCGTCGAAT
>430_x5
CTGACTTCGGAGCCATTGCAAT
>431_x5
AATGATTTTCTTTCCCTTGAGCTC
>432_x5
AAACGGATTCCGTAGATCGAGA
>433_x10
CGGAGGATTCCTGACCATGGCG
>434_x12
TGAGTCTGGACCGGGAGAAGAAAA
>435_x36
TACTTGAGATTGGGTGTGATCACG
>436_x7
AGTACATTGCCCTACAACTTGCCA
>437_x150
ACATTTTGAGAACTCTTGACACCA
>438_x52
AGGGTTGACGGCTACTCT
>439_x11
GTTAGAATGAATGATTCCCTC
>440_x5
CAATAAGCGGAGGAGAAGA
>441_x7
TTGGGACACTCGAGCCGAGAGA
>442_x16
ATAGGACAACGAGAACGCCGCGT
>443_x7
CGAGCGTCGTAATATTTAGCCT
>444_x15
ATCCTTCGGACCGGGGGAGCGCCT
>445_x5
ATGAATCATCGCTACAAGAATCAG
>446_x5
TTTGAACTCAAGTTCCAACTACGT
>447_x8
TTGGACTGAAGGGAGCTCCCG
>448_x5
TTGGACTGAAGGGAGCTCCCC
>449_x7
AGAGCCACGAGCACAATCCGGATG
>450_x5
ACGGACTGGTTGAGAATGATCGTC
>451_x5
ACTTTCCAAATTGCATCGCCGCCT
>452_x13
ACGGAAAAACTCTTAACAAAAGGT
>453_x26
GGATAAGTGGGAGCCGGCT
>454_x5654
TTGGACTGAAGGGAGCTCCCT
>455_x8
TTCCGGAATTGTGAACTCACCTCA
>456_x16
ATGAATTGTACAACGCTCGCAGGT
>457_x5
CTCGAGGTGTGGATCGTTGCTGGCCT
>458_x9
CCGATTTCGAACTGTTGACCGAGT
>459_x7
AGGAATTGCGAGTCTCAGCGGACC
>460_x5
ATGCTAGTTTCAACAATTCCCGTTCTTTACATT
>461_x25
ATTGGTCGGAACACATTATTGATG
>462_x7
CAACCGTAGAGATGAATCCACAGATGAATA
>463_x5
TATTTGGGTAGTAGAAGATGGGAT
>464_x6
ATTTTGGCACTGTAGGTCTGCGAA
>465_x7
TAAATAATGGAAATCTGAGCGCCT
>466_x19
AATGGACCGCCTTAGCTCGAGAAT
>467_x8
CTGACTTCGTTGATGGCCTCA
>468_x5
TACCGATGTTGTTGCAAGACT
>469_x12
TTGAGAACTCTTGACACCAATTTC
>470_x10
ATAGAAATCACTGAATCAACCCGG
>471_x8
CAACTACTGGACCAATTACAAAAT
>472_x24
AATGACGCTTCGTTGGCCAGGG
>473_x10
AAATTCGGAATGGAGACTGCAACC
>474_x5
ATAGTGGAATTTGATCGGCACCGA
>475_x46
GGTGGCTGTAGTTTAGTGGTTAGAATTCT
>476_x12
TCTATGAATTGTCGGCCTGCT
>477_x7
AACGACTGAGACACTTATTTCTGGG
>478_x6
TTTCAGCAAAAAAATTAATTGGGC
>479_x5
TGAGATATCGGGTTTGTGCATC
>480_x11
AACCCGGACAATAGAACCTTTGGT
>481_x6
TCGGAGTATGAAGTAGTAAGACTC
>482_x33
CGGGGACATCTGATAAAATTGGAA
>483_x12
TATTATGTTACCCAGATTAATGAC
>484_x5
GAAGAAGAACTTCGTTGAGTGGGT
>485_x6
ATGGGTAGCGGCTGCAACTTGCCT
>486_x11
AGTAAGAAAGTCTATGGACTTAGCACGTGACT
>487_x9
TCCTGTCTACTGTTACTTTCCAGC
>488_x8
ATTAACCGAGTCAAGTAGTGGCCT
>489_x6
TTTGGAACCATCTGTAAGAACAAA
>490_x27
TCGGGAAAAGTAGAAGCCTCTGG
>491_x10
TCATGACAGACTCCTTGATTCAACTTCTGATCCT
>492_x5
AATAGAGAGATTGCACATGGGC
>493_x20
TACAATGTTTGGAACTTGGAACCC
>494_x10
GAGTTCTATCAGGTAAAG
>495_x5
AAAACTGGGAATCTGACAAGCTGC
>496_x5
TTGGGAGAGTGCCCTGAGCGCCT
>497_x73
TTGAATTATGAGAACCGGACCCGA
>498_x5
ATTCTTTGGACAAGGAGAGCGCCT
>499_x17
AATAGTCGGTCAAGTCTGCGGCCT
>500_x26
ATCACGAGATTCGGCGGACGAGCA
>501_x8
ACTCGAAATATGTTACTACTGAAC
>502_x6
AAACCCGTCAGCTCACACTA
>503_x9
AAGTAGAATTCGTCGAAGACAGT
>504_x767
TACCGAGATTGTGCCGGACATCA
>505_x6
AAACGGATGAGGAGCAAGATCGCC
>506_x12
AGTACGTGACAAAGGAGGACTT
>507_x76
AATGGACCGCCTTAGCTCGAGAGT
>508_x9
ACCGAAGTCGTGTTGCGTCACTCGTTCCCCA
>509_x8
CGAGAAAATAAAGTAGTTTGGAGC
>510_x5
ATAATTTGTAGAAACTTTGCACCC
>511_x11
TAGACGACATCAAACTTGAGCCCC
>512_x44
TACCGAGATTGTGCCGGACATCT
>513_x20
ACGGCCTTCTCCGAACCCCGAGGA
>514_x5
CTAGTTTGGAAATGATCTGAGCCCC
>515_x5
TAGAGTTCTGACGCCTGTTGGCT
>516_x136
GGCACTCAGGACTTGAATTGAACC
>517_x20
CAATAAAATTAGTACTCAGCGCCT
>518_x21
AGTCAGTCTTCTTCCGGTACTAGG
>519_x24
TCGGGTCCCGTAGTACATCTTTGG
>520_x6
ACATTCGATAGTCCGGAGACGTCGGCGGGGGCCT
>521_x5
TAGGAGATATGATGGGCTGAACCC
>522_x5
ACATAGACTTCAAAATTTCTGCCT
>523_x5
TCTTCAATCCTCTATTTTTCGAAG
>524_x7
AATTCTTCGGACCGGAGGAGCGCC
>525_x114
TTCAGGACCGAAAAATTCTCC
>526_x7
TTCTTCGCCGCCATACAAGTCGGA
>527_x6
AAGTTCCGAATTAGTAGATGCTGCCAAA
>528_x13
ATACTTGGATCAAAACTTGGCAGC
>529_x13
AAGGTTGGAGGAGACAGTTGGACT
>530_x12
AAACCCCTGAGATCGTTAGTTTGA
>531_x5
AGGACTCGAGCACAATCTGATAAG
>532_x13
ATCGAGATCGTCGAGAGAAGGAGA
>533_x12
ATCCGATGTCGACGCTGATAGAAG
>534_x22
TTACCCAATATGGGAAGCGGCATCTGT
>535_x8
ACTTCATTACTGTAGATGGTGCCT
>536_x6
TGATCGGTAGAATCCTTTGCAG
>537_x5
AACTGTTATTTCGCTCTAAAACCT
>538_x6
TCAACATCGTCTTCAAGAAGGC
>539_x6
ATTGGCGGTAGAATCTGAGTATCT
>540_x7
CATCACAGGCTCGGCGAACGCC
>541_x8
ATTGAGAATTCTGAAGGAGAGCCT
>542_x8
ACAATTGTCCGAAAAAATGGTCGT
>543_x14
GAGAGTTGTTGCGGATTGAAAAGC
>544_x23
CTACGAGATTCTTTCACACCGGGA
>545_x7
AAAGAGAGATCGCGGATATCG
>546_x13
TTACCCTACTGATGATTGTGCCGCGAT
>547_x5
ATGAACTGTCATATGTGAACGCCT
>548_x5
ATTGGCTCTGACATCAGTAGGA
>549_x40
TCGGTAGAATCCTTTGCAGA
>550_x8
TACTGATCGAATGTAGGCACA
>551_x11
CCGAGAAGCTCTGCGACGACGA
>552_x6
AGAGATCATTTGTCGGCATGGATT
>553_x12
CGAAGATCCTTTCTGCGACGCCT
>554_x7
ACCGGACCGTGAGAACACCTTGAG
>555_x5
AAAATAGAGGGACTGAATTAGCCT
>556_x5
GGTTCCGTAGTGTAGTGGTTAGC
>557_x7
AACCCGGCGTTGGTCTGGACAACC
>558_x16
TTCAGATGAGATGTAGGGGCCT
>559_x5
TCTACGAGTTATTACGCGCCT
>560_x8
CCGTTTCTGAACTCCAACAGAG
>561_x21
ATGAGAGACCTAGGACAAAAAGAG
>562_x5
TTTGGACACCGATCTCACCCGAAA
>563_x6
AATGGCACGCCGACAAGTTGGGC
>564_x10
CTTGGACCCTGACATCCGCCCC
>565_x5
AAGTTGTAGATATCGTCGAGAA
>566_x10
AGTCGACCATTGTCTTAGCCT
>567_x11
AGGGCTGAGAATAATCATATTAAT
>568_x11
AATCACTGAGGACCGTGTAGAAAA
>569_x5
TACTGCTTCAGTGGTCGGGCATC
>570_x14
AGTGATTAAGCTCTAGATCAAAGC
>571_x10
AGACATTGTAATTCTTCTACGCCT
>572_x5
ATATCCGCCGATGTAGACTTTTGG
>573_x14
CAAAATCAATAGGTGTCGGAGCT
>574_x5
ATTTAAGGACACGCTGAATTTCAG
>575_x15
CTCGATGTCCACTGGAGAAACAGT
>576_x6
ATTGAGGATCAAAACGTTGCTGGT
>577_x12
TTCGAAATCCTTGACTGTAACTTT
>578_x52
GTCGGATCGCATGGCCTT
>579_x5
AGAACTGAGAACCGGAACCGAACG
>580_x7
AACTGTACCACGTCATTCTGGATG
>581_x70
TTCACCAAGTGTTGGATTGTTCACCCACC
>582_x6
ACTACCGGACGGACGAATCACGTC
>583_x7
TTCGGGCCAAAAAAACATGCC
>584_x6
TTCTGGCCGCACACCTCTGCGC
>585_x5
AACTTCTTAGGATTGATTGTCACC
>586_x6
TAACAAAGACATGTGTACAAAC
>587_x41
TCTTTAGTATGTAATCACGGACT
>588_x5
CTTGGCCTGTAGTGGGTATCTGGTTCACT
>589_x10
AATACTAGGGACTTTATAGGGGCC
>590_x42
ATCCAACGGTCTGCGTGAATGCCT
>591_x5
GGTTCGTTTCCCGGCTGGTGCACCA
>592_x6
TACGCGGATCAGGGGCCC
>593_x12
TAAGAATCCTGAATATACGCCTCG
>594_x6
ATCGAGGCGGAGAACCATAAGGCT
>595_x5
ACCTAGCTCTGATACCACTGTTGG
>596_x9
ATGGATTGAAGACTAACCCTTGGCTGTCTGAGC
>597_x20
TTCTGAGATAGTCATGACTGA
>598_x6
AACCATTTCTGGACACTCTGGAGC
>599_x1486
ACCGAAATGTCCAAAAATGAACTC
>600_x27
TTAATATCTCGCATTGTAAATGTC
>601_x5
TTGAACAACTTCCATGAAGCCT
>602_x6
TCGTTCGATTGCAGGGCAGCC
>603_x7
ATATCACCGGAGGTATTGCGGGCT
>604_x19
ACGGACACCGAAGAAGCACAGAGC
>605_x5
GATCGGTAGAATCCTTTGCAGACGACTTA
>606_x42
AAGCGACAACTACCTGGACATAGT
>607_x133
TAAGATCTCTTGACGGCACTCG
>608_x6
TGGACACACGAGACTGGATAAAAT
>609_x14
AAGCGCCGCTGTTTGCTCTGGCCT
>610_x18
ACGGACACCGAAGAAGCACAGAGG
>611_x8
GAACCCACCGGCTGTCGGCGGACTGCT
>612_x5
AGGAGAAGCGGATCAAGGCCTC
>613_x8
TGTTGAGAACAGCGTACGCGGC
>614_x5
ATCGTGAGGGTTCAAGTCCCTCTATCCCCACCA
>615_x8
CTGATATCTTGATTGTTGCGCC
>616_x25
TCGGGATCAGTGCTCTGCAGCA
>617_x10
ATGGTTGTTTTCGTCTAATTCTTC
>618_x14
TGCTACTAAGAACCTAACATCACTTT
>619_x8
TCTGGAGCTCTTTCACACACTC
>620_x12
CAAGCTGTTGGAAATAAACCT
>621_x8
GAGATGGGTTGAAAGCTAACAACG
>622_x306
CGATGGATACTAGGCGCTGTGCGTA
>623_x5
ATTCAATGATGAGCTAGTTTTCTGAGACA
>624_x5
CACACGCACTCGCAGATCGGAG
>625_x9
AGACGGTGAATGCAACTCTGATAGT
>626_x5
ACTCGATAGTGGCAACGTGGCACC
>627_x6
ACGTTTTATGTGGAAAAACCCGGA
>628_x6
AAAAACAACACATCGCAACTATTG
>629_x5
ACAGAACTCGCCCAGAACCTTGTT
>630_x13
AACCTAGAGAACTCATTGATTACT
>631_x115
CGGACTCATACACCTCCCGAGG
>632_x5
AGGGATAAGACATGAGTGGCACCA
>633_x5
ATGTTTTCATGGAACCACGCGCCT
>634_x7
AATTCCAAGATTAGTAGCAGCTGT
>635_x15
AATCTGAAATGAAATAGGACTGCT
>636_x5
GAGAAAAATTGTTTGTTGAACTGT
>637_x12
CCAGAGACGTATCGCCAGAGAC
>638_x7
ACGGATGCCTTCAAATGCAAGCTC
>639_x6
AGAATTGGACGATGAATGACTGCC
>640_x5
ATGAGAGACGATCGATGAATCGAC
>641_x7
CGAGAACTCAGACAAATAAGCAAT
>642_x5
AGAAGGATAATGTTGCGACGACTT
>643_x8
ATAGAACCGAGAATCGAACCGAGA
>644_x5
ACGGACACCGAAGAAGCACAGAAC
>645_x6
ATGGACACTGCCGATTCGAAGG
>646_x45
TATCGCGTCGGCAGTACTGTCGCG
>647_x8
CGAGCACGACAATGGAGTCATTCC
>648_x73
CTGCATGGGCTTTGGCGCACCCCTG
>649_x7
TTAGGAACCTATCTCTGATA
>650_x7
TTTGATCGTCGAGAATTGTTAA
>651_x8
TTCCAGGTCGGCCTCGGCAGCT
>652_x5
GGGGTCAAGGTCGGCCAGTGAGACGATGGGGGATA
>653_x11
CGGGATTTGCCCAGCATGGGAATCGGGCT
>654_x16
TCATGGATCAACTAAGCCTTCTCGGGGGCTTGCT
>655_x6
AAGACTTAGCAGATTGTGGGCAGT
>656_x6
CTAGTTGGTTAGGATACTCGGCTCTCACC
>657_x8
AGAGAAATCTAGGTCCTTGGAAGA
>658_x14
ACCTGCGCGGCCAGCTTCTTAGAGGGACTA
>659_x5
AAGAATGGACCAAAAGTACTCTTT
>660_x12
AGCGCATGGTTGTCGAACGAGATG
>661_x6
TTCTTCGGACTGGGGGAGCGCCT
>662_x6
TAAGAAAGATATTTTTGGACGCCT
>663_x5
TTTCCAGAAGCAAGAAGGACTGTC
>664_x5
CAAGAGCATCTGAATTATTGGCCT
>665_x13
ATGGACCGCACTCCGTGTACAGAG
>666_x6
ACTGCATTGGCTGGCGCACCCCCG
>667_x8
TGGCTGAAACTACCTTGCACCC
>668_x9
CATTGGTCGTGCTAGCGAGCCT
>669_x10
CAAAAAAATAAACGTCGATGCTGA
>670_x16
AGCCACTTATTATTTTTACTAGGG
>671_x5
CGCGCTCCCAAGAACTGTACGT
>672_x28
TCTCTAATATTCCGGAATGTTCTC
>673_x6
ATTCCGTGGGATCGAACGACTGCA
>674_x6
AATGACCGTCCGATGAGTACGCCT
>675_x6
TTATGGATGACCTCACACTCGGAG
>676_x174
CGGCGGACTGCTTGAGCTGC
>677_x40
GCGCCTGTAGCTCAGTGGATAGAGCTTCTGTTT
>678_x6
CCGAGTGACTTGGATGATGACATC
>679_x14
AAAGATTGCTACCCTCTGCCT
>680_x37
CGCGGATGGAGAGCGCCGAGAA
>681_x15
AAACTGTCAGAAATCAACCGAGAA
>682_x20
ATCGGACCGCCTTAACTCGAGAGT
>683_x7
ATTCGCAACTCCAGAACCCTGAGT
>684_x23
TCGCCGGAGGTAAGCGTCTGAACG
>685_x6
ATGTATGAAACTTTGTGCCGAGAA
>686_x21
AAGGTGTAGATTGACCCGGGGG
>687_x5
GTGGATGAAGTTACTTATGTGTGG
>688_x7
AAGGACTGTCGAGTCGTGGCCT
>689_x5
TTGACTCCTGAATTCTCGAAGA
>690_x5
TTCACCTGAGTACTCTTGAATCAT
>691_x8
CGCGGAGTAGAGCAGTTT
>692_x6
AAACCTCGGGTCCCGTAGTACATCT
>693_x21
TGTAGAAGCCATGGACGACCT
>694_x6
GGTTTCTTCGTCTGTGTAGCACGT
>695_x6
CCTCGGGAAAAGTAGAAGCCT
>696_x5
CAGGACCGAGACGATGGGCGAGC
>697_x5
TATTAGAATTTCTTCGAGCGCC
>698_x18
TTGCTTCGTCGAGACCATTACTTT
>699_x6
AAGAAAGACCGCGGCTAGAAGCTT
>700_x6
AAAAATGAACTCCGGCGAGGGTGG
>701_x9
ATTCGAGAACATTGTCAAGCCT
>702_x9
TCAGGGCTCAAGTGATTCACCGAAGCGACGAGA
>703_x41
TCACCGGCGAACAGATCTTATACT
>704_x35
CAGCGGCTTCAGAACTGAAAGC
>705_x17
ACCCACAAAGGGTGTTGGTCGATT
>706_x7
AAAATTGGATTGAGATCGTTGAGA
>707_x8
ATGTGTTTCACTTTCGTTATGGCC
>708_x16
GAGGTCATCCATAAGAATTCTGGA
>709_x16
ATCAGAGGAGCCAGGTAGAACATA
>710_x7
ACACTTAGAGGCGAGACATTTTGA
>711_x5
TCTGTACAAAAATTGAGTTGGGGT
>712_x5
ATATCGGAAAAGAACAAGCTCG
>713_x31
ACGACAGTACCTTGACGTGAGGAC
>714_x8
ATGGCAACAGAACCCCAGGAGT
>715_x11
ATACCAATCAATCACCATCTTTCGACTGAGATT
>716_x6
TCGGCTTTTGACTTTAGTCCCTCC
>717_x5
CGTAAAAATGACCGGTTTGAACT
>718_x6
ACCGAGACCGATGAGAACCGACCT
>719_x13
AAGATGACGTGGCAAAATTCTGAGC
>720_x9
TCAAATTTCATATCGGCGAGATT
>721_x5
TAAATTGAATGACGCTTTATGGGC
>722_x10
ATGGACCAGGCAAATCCCAAAGCC
>723_x5
ACGATCGAGAGAACAAATTGCGCC
>724_x5
AATTTCGTTAACTAATCTGAGCCT
>725_x29
AGGGAGAGAATGTCGAACATGCCT
>726_x10
CCGAAGGACCACTGTACGGCTT
>727_x7
ATGAATCGTCGTTCGTGACCGCCC
>728_x5
AAGAAGTCTAAGCTGTTGCAGG
>729_x7
ATCCGAAGAAGATCGTTTAACCGTAGCAAGA
>730_x5
ATCTACTTGGACGATGACGACGAG
>731_x12
TCATATAGAGAACCGTTGGAGCAA
>732_x16
AAAGGAGCGGAGAACTTGGCGGCC
>733_x6
CTCGATCTTGGTGCTTTTTGGAGC
>734_x84
CAGGTGTAGTTCTCTTAATCC
>735_x5
ACGTGGACCAGTGCAACCTAGAGC
>736_x7
TTTGACTGTTTGCGCGCCCG
>737_x9
TTTTACCCAATATGGGAAGCGGCATCTGT
>738_x21
ACTTTGCAGAACTCTCTCGAGCGGGCCTCCC
>739_x7
TTTGAACTATCTTAGCCCGAGAGT
>740_x5
ATTTGATTACTCTGCAGACCGAAA
>741_x10
AACCCACAAAGGGTGTTGGTCGATTAAGA
>742_x9
AGTCCTTGGTCTGTCGTCTCCGGA
>743_x34
AAAACATAGAACCGGATCCGAACC
>744_x7
ATGAGCTACAAAACCTGGACCC
>745_x19
ATGAGATCTCTAAGGACCCGGGGG
>746_x5
TTACCACTGTATTATTTTTGTCCT
>747_x7
AGTGCACGTGTCGGATCAAGTAAT
>748_x10
AGTAGTACAACTCCCTGGGCACCT
>749_x5
AAACGGGCCTTAAGGGTAAGAACC
>750_x7
CATGATAACTTGTCGGATCGCATGGCC
>751_x24
AGAACCGGATCCGAACCGAATAGT
>752_x6
ATCCAAATGATCGTGCTGAATACT
>753_x7
TTAAAAATCTAAAACTTTGAGCCT
>754_x36
CGAAAGTTGTAGATATCGTCGATAT
>755_x12
TAAAATGTTTGGAACTTGGAACCC
>756_x11
AGGAACTTTAGGGCACCCTTGGGGAAATGCACCCG
>757_x7
TAAGGCCCGAAGAACGAACGCT
>758_x34
TGCTCTTAGGACTCCGCCGGCACCTTGTGAGA
>759_x5
AGGGCAACCGAAATCGCAAAACTG
>760_x5
ACCAGATAGGACATTGAACTAGAA
>761_x5
TGTGTTGCAATGATCATTCTTCCT
>762_x7
ACACATTCCAAAGATCTTGAAACT
>763_x14
AGCCACTCTCCCACTCTACCC
>764_x12
ATTTTCCACCGTGGTCGTCGGCGG
>765_x8
TAGAACGAGAATGAGCCGAGGCAC
>766_x9
ATTGAGAACAAGTAGGACCTTACC
>767_x48
GATGAAAGTGACTTTGGGATC
>768_x8
ACTGTCGCTCGGAACACTGTCGAG
>769_x25
ATTGGTCGGAACACATTATGGATG
>770_x12
TTGGGTCGGTCGGTCCGCCT
>771_x7
TTTCGGCTGAGGCTAGTTCCGC
>772_x17
AACGAAGGACATGCTAAGTACATT
>773_x6
CCCGTTGAAGAACTCAAAGAG
>774_x5
TTTTTGGACGAGCCTAGCACC
>775_x6
TTCAACGAGATCGACGGCTAAGAT
>776_x5
CCCGGATTTATTTTATTTAAGAAC
>777_x12
AACACCTAGATCAGTTAGTAGACT
>778_x5
CGAGAATTTTATGCTATCGTCCAG
>779_x7
AATTATGGGCTCACCTTGAAGAGG
>780_x7
CTAGTCTTGGAATAACATCGGC
>781_x12
CGGGTGCCAACTCTCAATGCCT
>782_x14
TACTCTAGAATGGAACGCTTCATT
>783_x7
TTTCTTTAGTAGATTTTGACGCCT
>784_x5
AACACGAGACCAACGAACCAAAATT
>785_x5
AATCAGACTTAGTTGGACATAAGT
>786_x8
AACGTGATTGAGTCTTTAAAACT
>787_x5
CAAAGAGCCTGTTGAATCTCAATT
>788_x5
TAATGACATGTATAATGATAGCCT
>789_x6
ACAGTTTCTCCAGATCTTGCAGCT
>790_x10
ATGACTCCATTCTCGTGCCCGTGC
>791_x11
ATTCTCTGGACTGAGGGAGCGCCT
>792_x5
TTGGACATCATGAATCTAGCGACA
>793_x10
TTCGATCGATGCGGTATGTTGCCT
>794_x16
TACTCTAGAATGGAACGCTTCATA
>795_x9
ACGAGAAAGAGAACGCGGATAGGA
>796_x19
ATTAATGGACTTTTTCTGAGGCTC
>797_x11
ACGGAGAACTTACGCTGACACGAG
>798_x5
ACGATCCACTGAGATTCTGCCCCA
>799_x7
CAAACTGTCAGAAACCAACCGAGA
>800_x6
AGGGTCTGCTGCTCCGAAAGAGAG
>801_x6
AGCACTGTTTAGGCTTGACCTCGG
>802_x41
TCTCCAACTGACAGAACTCTGT
>803_x26
ATTAAGAGAACTACACCTGCC
>804_x6
TTCTCTTGGCAATGATCGATTAATGGGT
>805_x6
GTTTGTAGTCCAACGGTCAGGATAATTGCCT
>806_x38
CACGGAACCAGAATTTTGCCAGGC
>807_x9
ATTCACGCGGACCGTTGAATGCCT
>808_x5
AATACGGCTGGAGAATAAAGAAAG
>809_x7
TATTGACTAAAGACTTGACCACT
>810_x5
AAAAACGGTCGCCGGGGTTGGGGC
>811_x28
CAGCGCCGTCAAGACTCGATCT
>812_x6
AGAGATCGCAAAACGGAAGATGTT
>813_x5
TCGGCTATGACAGTACCCTGACGT
>814_x5
AAAAAAAAATTCTGAAGGCCT
>815_x5
AAGAGACACGACTCACATAAGAGA
>816_x6
ACAAGACTGCTTTTCCAACTGATT
>817_x13
ATTTCTGGATCAAATATTCTGCCT
>818_x16
TAAGCTCCCAAGGGCGCGTGATGTAGGT
>819_x15
AAATGTCGCCGCCCTCGCTAAATG
>820_x32
AAGAAATGGCACGATCAACGATTG
>821_x5
ACGCCCGGTACTGTAGACGAGATA
>822_x12
TTGGAATTAGAATTTTAACGAATT
>823_x5
ATTGGATTTGCTCTTAACATGCCT
>824_x7
AAATTAATGAATTTTGTCGGCGCC
>825_x6
AGGAATTCGTCGAATGAGTGTAGA
>826_x19
GTAAACCGAGCGGCGGTCTGTCAC
>827_x21
CACAGTGTCGAGCTGACCACACCC
>828_x6
AAAGAATTCGGTGATAATGAAC
>829_x5
AAGTAACAAGATCGGTTGAAGATT
>830_x5
TATGATATTCAGGGAACTTTGACC
>831_x6
CCCGATGTAGTAAAACAATGAAAT
>832_x5
TAGACCATGTAGTTCCCACCATCC
>833_x70
ATTCTCCGGACCGAGAAGGAGCCT
>834_x14
GAAGGATTCTTTAGGCACGATGAA
>835_x7
ATACGTGCACCAAATCCCCGACT
>836_x18
AAGTTAAAGGATCAGAGTAGACATC
>837_x6
TGAGCACCGTTTGACACTTGAGAA
>838_x7
TTGCAGAATGCTCGGAAACAG
>839_x8
CACTCGGCAAGGTCATGCACTC
>840_x10
TGGACCCTGTATAGCAACTCGC
>841_x9
CCGATTGAATAGAGCTCTTTGAGA
>842_x5
AGATCCTGACGAAGAATGCACCCA
>843_x15
TCGGCTGCTCTTCTGGCGAGAAGC
>844_x5
GGAAAACATGCATCCCAGGTTGCC
>845_x6
ATTATAGGCACCGCAGAACTCGCT
>846_x5
AATTCTTCGGACTGGGAGGCGCCT
>847_x6
TTTTCGTCGGACGCACGTTTTCGA
>848_x28
ATGGATAAAGGCAATTTCTGAGCTT
>849_x14
CACCGGTCATTGCCTCTGCAA
>850_x11
ACTAAGACATAGAATGACGTGCCT
>851_x11
TTTAAACTCAGCGAGTAGAAGCCT
>852_x6
CTTTAAATAGGTAGGATGGCTTGGCTG
>853_x14
ATACTTCTGAAGACTTGGACCGCC
>854_x5
TTGGAACCAGAACCGAACCGAGAA
>855_x15
GAGGGTGAGAGCCCCGTTCGGCCT
>856_x5
AAAGATTATGACTGTTACCGAGAG
>857_x21
TGCCATGACGAAAATGCCCTCAGTGTATGGACAGG
>858_x14
TGAGAACTCTCCATAAAGTGTA
>859_x6
ACCGAGAACTCTCGAGAAGAAGAA
>860_x8
CAGGCACTGTAGAAACACCTAAAC
>861_x7
AGGACTTAGAGAATTCGACCAAG
>862_x77
ACCTGTAGAACCTCTGCCTGGAAG
>863_x19
CGGCCTGAACCCTGTCGCA
>864_x24
GCTCTCGGCAATGGATATCTTGGCTCTCGCATCGA
>865_x10
AAAAACGGGAAGATCTTTGAGGCC
>866_x76
TAGTAGAATGAAAAAGGGCAAGTT
>867_x7
AGCACTCGCGAAGAAGATCAGCCT
>868_x13
TATGTTTGGCATGACAACGGTCGT
>869_x10
TAAAAGGGAATTGCCTGAGCGCCT
>870_x220
TTTTCTGGGCTGCATTCTGCC
>871_x5
AGACTCAATTGGAACTCAAAGCCT
>872_x12
ACCGGCTGTCGGCGGACTGC
>873_x5
CCTAATTGAGATCTCTGAAATCTGTAAAGAATATT
>874_x14
AGAATTGGACCGACTTAACCCGAG
>875_x21
ACCTGATGGACTTTTTCAAGAGAA
>876_x5
TTTGAAATCACACTGAAACTGCCT
>877_x42
GGCAGTTCGATCTATGAT
>878_x5
TTAGACACTTGGTATGTTGGACCT
>879_x7
ACGAAGAATCGCTGGAAATCTGGA
>880_x116
TCTAGAATCTTCTGTACGGGCACC
>881_x6
CCAGCAGTAGGGCTATAAGCT
>882_x5
ATTGACCGAATAACCTGAACCGT
>883_x15
AAGACGAAATATGTCTGAGCGCCT
>884_x26
AATTCCTGTGCGGTTAGCTGAGCC
>885_x6
CTGAACATCCGACGTTGGCACT
>886_x8
TCCGGTGAGTTTGGACAAAAAAAGC
>887_x7
AAAACGGACTAGTCGAAATAGATC
>888_x10
AGAAAAAGCTTCAAGCTCTGGCCT
>889_x5
ATTCTCGGGTACTCTATAGTCGCT
>890_x8
AAAGAATTCGGAGTGCAAAACGTC
>891_x5
AAACGGACTAACTGTAGGAGGT
>892_x7
GAGCTGTCCAAAACTGAAAAACT
>893_x20
CATGATGATCGATTTTGTAGCTTTTACTGAATGCC
>894_x6
ACACTAGGGCCTCTGAAAACGA
>895_x5
ATGACGTGGACACCGAACCGCTGG
>896_x6
AAAAGATCTGAGACGACATCTTGT
>897_x62
TTGGCTAGAATATGCACCACCGAG
>898_x5
TCCTTTTTCACGTTTAAATCAGCT
>899_x7
TGATGACAACTATCGCCAGGGC
>900_x5
ATGAATGACTATTGGCAGCCCAGA
>901_x17
CACACAATTAATTTGCTTCTCCAG
>902_x21
CAGTAGAGCGTATGATGTCGATGGCCCGAGG
>903_x6
ATGGGAGAGAGTGATTGTCAGACC
>904_x13
ATGAATACTGTAGTCCTTGCCATC
>905_x5
TCGTGGGTTCGACTCCCACTGTGGTCGCCA
>906_x18
TGATGAAAGTGACTTTGGGATC
>907_x11
TTTTTTGTTCCGGTGAGTTTGAAC
>908_x15
ACGATCTGTAATTGCACTCTGGAA
>909_x14
CATTCGACGAATAGACAGAACATC
>910_x6
ACAAAATCGCCCAGTCTTTAGAAC
>911_x6
AAACCACGTGGTCAGATCGGACGCG
>912_x42
GTCAGAAAGTGACTTGCGCCT
>913_x7
ATTGCACTGGTGAATTCTGAATAA
>914_x10
AATGCACTCATAGATTATCTGAAA
>915_x6
AGAAGATAGAATTCTCCTTGGATG
>916_x12
AAGGACAAGTGAGAAAAACGTACT
>917_x13
TATGATATGTAAACAATAGAGCCT
>918_x7
AAATCTGATGTATTGCTGCTGCCT
>919_x10
CTCAAGAACGCCGGGGCAACCT
>920_x5
ATCTAGTTGAGTTCTGTATAGCCT
>921_x5
CCGCCGCGCGAGCTCTGACCGG
>922_x7
AACGGCACCAGTATCCTGAACAGA
>923_x15
AAAGACGGACGAGGAGTACAAGCC
>924_x5
CGGTTTGTCTTCGTGAAGGGAC
>925_x5
TTTCTTGTTAAACCAACGAC
>926_x10
CAACATGTAGTACCTTGGTGTC
>927_x8
TTCGTTGAATACAATGAGGCTT
>928_x13
TGAGGAATACGGTCTAGAAGCC
>929_x11
TACAACGTATGCAATGGTAGAGCC
>930_x152
TCGGAGACGTATTCTGATAACGCT
>931_x7
CTCCAGAAAACTATAAAAGGGC
>932_x19
TAAATAGGAAGATCTGATAGA
>933_x10
ATGGACTTTTCTGAGGCT
>934_x154
TGACAACTATCGCCAGGGCAGT
>935_x6
AAGCGCGACCACTCTTTGGCAC
>936_x10
CTTCGAAAATCAAGCTTCT
>937_x7
CAGCTGGTAGAGCGCGTGGCTTT
>938_x10
TCCAATCTGAACCCTAGGCAC
>939_x38
AAGAATTGGACCGCCTTAGCCCGA
>940_x13
AAGATAGTCAGGACGAGTTCTGTC
>941_x20
AAGAAATCAGAACCCCTAGCGCCT
>942_x5
ACCTGTGGAACCGAGAACCGAACC
>943_x5
TTGTAAACCGAGCGGCGGTCTGTC
>944_x411
TAACCGGAAGGCCTAGAGCGAACT
>945_x6
AATGACGACGAATGAAATTATGAA
>946_x13
ACCGAAAATAGCTGTTATGACTGA
>947_x18
ATGACCCGTGGATCCTTGGATGCC
>948_x7
CTGGATAGCAAACTGCCTTGGC
>949_x5
ATTTGGAAGAATCTGATTGGGCC
>950_x6
ACGAGAACTTTGGGATGACAACT
>951_x5
TTAGGATTGGCGCGGTATTTGAGG
>952_x16
ACTGCATTGGCTGGCGCACCCCTA
>953_x14
TTCATGATTGTATTCCAGGCAGA
>954_x12
ACGAGATCGGTTGATGAACAATTT
>955_x13
AGATGACGTGGCAAACTTCTGAGCTT
>956_x8
AATTTTGGACCGTACTTTGCGAGG
>957_x11
TCGGGAAAAGTAGAAGCC
>958_x114
TATCTGACATAGGTCGTTTGCCTT
>959_x7
TATCGCGTCGGCAGTACTGTCGTG
>960_x5
AGTAGAATTCTGTTGGCACCGACC
>961_x5
TGCGGTGTAGAAGTCATGAACGAC
>962_x6
AGACCGGTCCCGGACTGGGAC
>963_x7
ATCGCGTCGGCAGTACTGTTGCG
>964_x7
TAAGACCGAAATCTGGATCCGAGA
>965_x5
CATGAGGATTATGTTTGTAATATC
>966_x5
AAGTAGTGTCAGAGACTAGGGCCT
>967_x12
ATCCGGCAATCTAAGAACATTGGC
>968_x5
GTCAGAATCCACGCTAAA
>969_x9
CAGAGAATCGGACCGCCTTAGCTC
>970_x7
AACCCCGTATATGATAGTTACTGT
>971_x58
ATCCCACCATTCGTCGGAAGCGTC
>972_x5
CGGAGGATGGAATCAACAAAAT
>973_x11
AGGACTCCGCCGGCACCTTGTGG
>974_x5
ATGTACATTTCTGAGCGATCGAAA
>975_x12
AAGACACCGTCTCCATCAGGGC
>976_x56
AATTCCACCACGTTCCCGTGG
>977_x8
TAAATGGACTAAAAACTGGAACCC
>978_x5
TCTGTTTTTATGTTATTTTGTACTGAA
>979_x12
ATGGGACCCAAGATGGCAACTC
>980_x9
TCTGAAAAAATGTGCGCCCGAAAA
>981_x5
ACCATACTCGTTGTCACAACTGA
>982_x6
TAAGGATTGGGGCAGTGATCAG
>983_x51
ACAAGAGGAGCTCCGACGGAAACT
>984_x7
CTAGAACCCGAGGCATCCACAGAA
>985_x5
ATGGGGCAGTGAGTTGTTTGGACCGGA
>986_x24
TACTGTGATGATAAAAGAGCTCCCTCTTCTGAAAT
>987_x5
AACTTAGCTTCGATCTCTCTGTGG
>988_x9
TCCGTTGAATTCTGAAATAGAGCG
>989_x6
AACCAATCTGTAGTTGACAGTCAAGG
>990_x5
TACATCTTTGGTGATTTGGAGTCC
>991_x6
ATTCCGGAATGTTGATCTCAAAAC
>992_x5
TAACACTTGGGCTGATATCATA
>993_x8
TATACAATCCGGACAACTCTCC
>994_x18
ATTTACTTGGCCTAGAATAGAACT
>995_x5
ATCCAAAGTCAGATGAACGGCACC
>996_x222
CATGATAACTTGTCGGATCGCATGGCCT
>997_x7
ACCTAGTAGGATGACAAAAGAACT
>998_x5
CACCGCCGAGAACGCCCAGCAACTC
>999_x10
CATCCGTTTAAAATTGTCGAG
>1000_x5
ACCTGCGGAAGGATCATTGTCGAGACC
>1001_x27
AAATAGGAAACCAATAAAGACTGT
>1002_x6
AGGGCTCTCGGCAATGGATATCTTGGCTCTCGC
>1003_x7
ATAAGACTGTGAATTTGCCCGAAA
>1004_x5
CGAAGACCTTGTTGGCGGCCT
>1005_x6
TGACATTATGCCATAAAGAGGACT
>1006_x6
AATGAAATTCCAATGTCGTCGCGA
>1007_x5
TGAACATCACTCGCCGGCGCC
>1008_x15
AAATTTGTATGACTACTTGCACCC
>1009_x6
TTGACGACCTGGACCAGCACCA
>1010_x5
ATTATTAGCGGAAACTGCAAATCT
>1011_x5
ATAGTAATGTCAAGCGCTGCCT
>1012_x5
TATCCAGAGAATGTCGTGTACCAA
>1013_x7
TTTGTTCCATAAGATGCATTCTCTGATATTT
>1014_x10
CACATGGACTCAAACTCGGCCT
>1015_x8
CACCGAACTTAACTTGAGCACC
>1016_x8
CGATTTCCAATGCTGTCAAGGAC
>1017_x5
ATTTAAATAGGAAGATCTGATAGAA
>1018_x20
TACGGAATCGGTGCTTGCTTTGCT
>1019_x25
ATCAATTGACTGCACTCTGAGATT
>1020_x6
TTTGAGAACTTTTGACACCGATTT
>1021_x5
CCGGAATCAATTTACTCGTACTAT
>1022_x9
CTTTGGAAGTCATCTGAGCCTC
>1023_x5
TTCCATCTGTTGAATTCTGACATA
>1024_x233
TTCATGGACGTTGATAAGATCCTTCC
>1025_x12
TTTCTGATCCTCGAGTATAGA
>1026_x5
CGATGAAGGGTCGGCCGGGCGC
>1027_x5
TAATTGATTTCGTCTTGGGCCT
>1028_x11
TATCCGAGGATCGTTGAATTAC
>1029_x8
CAAGTAAAATTGGTCGTAGGCATT
>1030_x11
TTCGAGACGAAGAGCAGGGCCT
>1031_x7
TCCAGTGAATTTGAACAAAAGCCT
>1032_x5
AATGACGGAAATCGTCTGAGCGCC
>1033_x5
TTTCCACAGCTCAAAGACG
>1034_x5
TTCCAAATGTGGAGCTCCAGAT
>1035_x6
AAATATCGGATTGAGTGGATAGCCT
>1036_x6
GTGAGATGATGAAAGACA
>1037_x6
CTCGTACTACTGAAGGATGCCT
>1038_x12
CACCCCGGACCAGCGAAACGAC
>1039_x5
TGCCATATGATGAATCGCCTGAGTGAGGAATCCCT
>1040_x8
ATATCCGAGCTCGAATTAAAAACT
>1041_x5
ACGAATGGCATGTGTAGAAATATT
>1042_x17
GGACCAACAGTCACGAGTAGGATT
>1043_x87
ATCCAAAACTTTGACTTGCACCTA
>1044_x6
GGAATCCAGGATCGTTGGTGTAAC
>1045_x6
TTTCCACAGCTCAAAGACT
>1046_x13
ACCCACTTTGACTGTTTGCGCGCC
>1047_x74
TACTGCATAGGCTTGGCGCACCCCTA
>1048_x11
CTTGGAGTGCAGCGGACATGC
>1049_x10
ATCAAATTTCCAAGATCTAGGCT
>1050_x6
GTTCTACAGTCCGACGATCGTTGGCCT
>1051_x6
TTCATTTCCGGAGATCTAGTCC
>1052_x6
ATCGGACTGCCTTAGCTCGAGAGT
>1053_x7
GAGATTAAGGCCACCGTTGAGGAC
>1054_x5
TCCAAGCTTTGAATTTCAGGCACT
>1055_x5
GGACTCCGCCGGCACCTTGTGAGAAATCAA
>1056_x44
TTCCTTGCAATGCAGTCCAGC
>1057_x32
TTGGATACCATTTTGTAAGACT
>1058_x15
TTAATTGACTGTTTACGCGCCCGA
>1059_x7
TGATGTGATGATTGTGGACCTGAG
>1060_x10
CTTGGACTGATGACATCAACA
>1061_x6
ACGGACAAATTTCTAAAGTAGCCT
>1062_x6
ATCCGCTCCATAATCGTCAGGGGG
>1063_x5
ACACTGTCAGCATCTCTATCCAGT
>1064_x7
AGGTTGGAGGAGACAGTTGGACTGCT
>1065_x5
ACAGAATCGGATGGTCGTTGTGGG
>1066_x8
GAAAATGGTCACCTGGGC
>1067_x10
CTGGACTAGGGTGTTACAATAAAAAGTGCACTTT
>1068_x5
ACAGACTCGTATTTGATGGTACCC
>1069_x5
ATCGGACCGCCTTAACTCGAGAAT
>1070_x9
ACGGAGAACAATTGATGCCTCAGA
>1071_x8
TTCCTTGCAATGCAGTCCAGT
>1072_x13
AATAAATGACAAACTACCGCCATC
>1073_x15
AGTGAATTTTGGTCGGCACAGATC
>1074_x5
ACACCCGGCTAGATCTCAAAAACT
>1075_x13
ACTGCGAATAGCCATTTTAGGACT
>1076_x12
TCGTTGATCGCCATAACCTCT
>1077_x7
CGACGATGTATGATCTATTGCCT
>1078_x167
TGTAGGGCTCTCGGCAATGG
>1079_x5
AGTACTGTCGCCGCGGAGAGCATC
>1080_x5
CACCGGCGGAATTTCTACATGG
>1081_x5
ATGGAACCGTGATTTTGAGAGAGC
>1082_x13
ACAGACTTCTGTATGTAGTGAACCGGTTCC
>1083_x8
ATGTCGTCGCTTTTCTGAACGCGA
>1084_x21
AATTCCAATATCGTCTGAGGAT
>1085_x32
AAGCAATGACGGTATCTGAGGAATAAGCATCGGCT
>1086_x10
ATAGGAGCAATCAAGATAGGAACT
>1087_x7
AATGAGATTCATGTAGATAAGGTA
>1088_x5
GGGCGTTGCAGTATATTTGGCATG
>1089_x5
TCATTCGACGAATTTCTGGACCCG
>1090_x5
CACATGGAAGAACTACGAAGAG
>1091_x5
TCATAACTGACAACATAGAAGCCT
>1092_x6
TGACTAAACTCTCGCAACGCCT
>1093_x12
TCTGATAATTATTTCCACCGAGAA
>1094_x8
AACGTGATTGAGTCTTTAAAATT
>1095_x10
TACCCATAGAGTTCGACGTGAA
>1096_x15
TCGGTGCTTGAGAACATAATGAAA
>1097_x5
TAGGCTTGAAGACAACCAACATACTGAGA
>1098_x5
ATGGTTTCATTTCTGAACAGGCCT
>1099_x10
ATTCCAAGTGATTCAAACTGTGAC
>1100_x8
ACGAGTCTGTTCAGTAGAATTAGC
>1101_x7
TACCTGTAGAATTGGAACATAGAG
>1102_x22
TACCGGACAACGAAGTGACA
>1103_x7
GAAAGTGACTTGCGCCTGTCTG
>1104_x5
ATTACATTGGCAAGGATTTGAACC
>1105_x128
AGACACGGACCTTACCTACATGCT
>1106_x5
ATTACAGAAGATGCACTATGAATC
>1107_x8
ACGTACATTGGGCGCTTTGAATGC
>1108_x7
AACCGACCGTCAGTCTAAAAGACT
>1109_x16
TTTCCACAGTTCGAAGAC
>1110_x39
TACCCAGGACGAGCAGGAGCTG
>1111_x12
TGAACCGTTGTTCGTGAACGCCT
>1112_x7
ATACTAGGATATCGTCGAAATAGA
>1113_x5
ATTACCCTCTGTAAGAACACTTAC
>1114_x11
TTGATGACGTTGATGTGGACCCGA
>1115_x12
TACGACTGACATTATAAGTGGT
>1116_x30
TGCTTGGGCGAGAGTAGTACTGGGA
>1117_x19
ACGTAGACTTCTAAGTTTCTCCCT
>1118_x10
ATTGTTAGCCAACATGATCGACGT
>1119_x11
CCTTCCTTGGATGTCTGAGACT
>1120_x6
TTAAATCCAGCTTCGAAGACGACG
>1121_x6
GAGGTCGAATCTCCCGTTGTCAACCCATGAACAAA
>1122_x5
TTGGGTACAGGTTCTTTGATC
>1123_x8
TTGCATGACATAGTAGGAACCT
>1124_x5
ACCGTTCTTGCCTACAAAGCCGAA
>1125_x8
TGAGAACTCTCCATAAAGTGCA
>1126_x6
ACACGGACCAAGGAGCCTGACATGCATGTGAGCC
>1127_x79
TTCCTTGCAATGCAGTCCACC
>1128_x6
TTGCGAGCAACCTTTGAACAGT
>1129_x28
CAACATAGGTCATCGAAAGGATCTCGGACGACTCA
>1130_x5
AATCAAGGGACAAAGGGAATGACC
>1131_x5
CGAAAAAACGTGCTCTCGGGCT
>1132_x32
AAGAGCTCAACTAGGCACCTGAAC
>1133_x14
ATCACCTAGAACACTCGTCAGACG
>1134_x11
CAAGAGATCTGATCTACGGTC
>1135_x5
ACTTTCGTCCATGCCGTACTGGTC
>1136_x7
ACAGTACTCCTGCATCGACAGTAC
>1137_x15
ATAGACTGAAAACTCTTTGCCT
>1138_x5
AAATGCGGACTGAACACAAGTTGC
>1139_x8
AATTACGCTTTAGTTTCTGAAAAG
>1140_x5
ACTTAGCCTGAAAAAACTTTGAGT
>1141_x10
CTGGAGGAGACAGTTGGACTACA
>1142_x5
ACGAACTGTTTGATTTCCCCGGGA
>1143_x7
TTTTTGAAGGACAGGTTAGACGCC
>1144_x16
AGTTCAGGTCGGTTCTCACGCGCC
>1145_x7
TTATAAACCGTCGTTCGTGAACGC
>1146_x31
TTTCAAACCGGGCCAAAAGAACTT
>1147_x33
GATATTAATGGACTTTTTCTGAGGCTC
>1148_x17
GGTTATAACCGAGTCGCGTCTATTGCTGGTTGAA
>1149_x17
GAGAGATCGGAGCCAAGTTGCTTG
>1150_x9
AACTCGAGTACTGTAGCTAGGCGC
>1151_x8
ATCATTCTCGCAAAAGTACTAGGG
>1152_x7
TCATATCATTTATATTCCACGCCT
>1153_x8
ATTCCGTGAGACGGAGGCGGGGCCT
>1154_x5
ACCTATTTTGACTTGAGCACTG
>1155_x5
TTTTCGAGAACCACCTAAAGTTCCAACTAAAAA
>1156_x5
ATACCATGTAGAAATTCAGAGACA
>1157_x304
AATATTAGCATGTCCTGGAGCGCC
>1158_x13
AGAAAATGAATTGCATGAGCGCCT
>1159_x13
TGGCAATGCGGATAAATTAATTTCTTTCTGATG
>1160_x5
ACCTCCTCGCTGTAACTCGCGGGT
>1161_x20
TGAACTCTCCTCTGTCATTGCTCT
>1162_x7
AGAACTGAGAACCGAACCGAAACT
>1163_x8
ATTTTAATGCGTCTAAATAATGAT
>1164_x7
AACAACGGTGATCGGGCAAGCTGT
>1165_x5
AAATACCGTATCGAGACCAAGAAC
>1166_x30
TTGCAGGGCTCTCGGCAA
>1167_x5
ACGTTTCTGTTGAACACCTGGGCC
>1168_x5
TCCTGTGACTTAGAGAATTCGACT
>1169_x5
AGGAGGTGAAGCGTCGTATGGC
>1170_x9
ATAATAAAATCGGCCTTAAGAAGC
>1171_x8
AATTTCCCTGTAGTGTTAACTAAG
>1172_x13
AAGAATCCTTCGCAGACCTCGCCT
>1173_x22
TCTTAATCTTGGACATTTTACCCC
>1174_x10
CGTGACTACTCCAGCCCGAGC
>1175_x6
AAAGGAAACTCGGGATGTAACAGAA
>1176_x25
AGAGCTCCAGAACTCGTAAAGCCT
>1177_x5
ATTCAGGATTCTCAGCTGCTCGTC
>1178_x5
GCACCAGTTGTCTAGTGGTAGAATAGTACCCT
>1179_x11
ACACCCGGCTAGATCCCGAAAACT
>1180_x7
TTTCTCCGAGGATCTTGCTCGCTC
>1181_x7
ATCGTTCAGTAGAATTAGTTCCGT
>1182_x8
ATAACATTCGAAGGATAGAGATACC
>1183_x12
ACGGACCAAGGACAAGTAATGGCT
>1184_x9
ATATTTTGATTCGACTGACACAGT
>1185_x6
AATTGACTCGAGGACTATGAAAGT
>1186_x8
AATACGGTCGACCATCAAATTTGA
>1187_x6
ACACCCGACTAGATTCTGAAAACT
>1188_x6
ACATCCGGACACATGACAGAGC
>1189_x8
ATGACAGTACCCGGACATGAGGAC
>1190_x16
AAGATACATGCCATGATCAAGGA
>1191_x9
TAACCCGAAATTCGTCGAGATCAG
>1192_x8
AACGCATCCAGAACCGTCTGATTG
>1193_x5
CTCATAAATTTTCTGTCGGCCT
>1194_x9
TGCGGGATGTTGAAGCAACACT
>1195_x21
TTCCACGCACTGTAACTGTTCA
>1196_x7
ACGACGTTATTCTGATGGCACCCT
>1197_x18
AACGAGACATGTGAGTAAGCTC
>1198_x24
ATTCTCGAGAGCCAAGGACAAG
>1199_x10
ACCATGTGGACTTTGAAACCGACG
>1200_x11
TCCTGTGACTTAGAGAATTCGACC
>1201_x5
CAAAATAGCTCTGTGACCGGGAA
>1202_x5
TTGCCCGAGGTCTCTGAGCATG
>1203_x7
CAGCCATCGGAGGATCTAGAGAGC
>1204_x6
ACACCCGGCTAGATCTCAAAACTC
>1205_x8
TCAAAGAATTCGGTGATAATGAAC
>1206_x21
AAATCCGGAAACGCTGAAATTGGC
>1207_x5
CGAACGAATGATCGGTAGAATCCTTTGCAG
>1208_x12
CCTCTAAGTCAGAATCCACGCTAA
>1209_x7
AGAATTCTGAGAACCATGGATCCT
>1210_x5
ATCCCTGTCGACGACCGGACGCCT
>1211_x7
ATAGAACTGCCGAATTTTGTCCGG
>1212_x8
ACCACGAGATCGAGCTGGAACAAG
>1213_x40
CTCTTAGGACTCCGCCGGCACCTTGTGAGAA
>1214_x10
ATTTCACGCCAGAACTCGCGGCCT
>1215_x8
AAAGGTGCGGCTGCTATGCAACCA
>1216_x7
CCGACGGAATATATCTGAAATGAT
>1217_x5
TTGGATGGTTTGGTGTTTTGATGATCCCT
>1218_x60
CGAGAACTGGAAAATATGAATATC
>1219_x14
GGGGATGTAGCTCAAACGGTAG
>1220_x14
ACCATCCCCTCGTCTCCA
>1221_x16
GAGAACTGCGAGGAGCCAACCCT
>1222_x13
TCCTCAATCGGTGTACTTGTT
>1223_x8
AGTGTCGTCTTTAACCTTTGCGCC
>1224_x5
CGAAATTACTGTGTGAAAAACGCC
>1225_x22
ATTCCAAAGTTAACGTCACATATAGAACTCAAT
>1226_x6
ACAGACCCTTGAACAGCGAACAGT
>1227_x7
ATTCCCGGGTACTCTATAGTCGCT
>1228_x18
AAATACTTCTGAAGACTTGGACCG
>1229_x6
ATATCAAAAAAGTGAAAAGGGGCT
>1230_x5
AATATCACATTTAATATTTCGGCC
>1231_x12
ACTAAAGCGAGCTTGGCACTG
>1232_x16
AGAGTTCGATCTGATTATTGGGAT
>1233_x6
ATTTTATGAATGAAAGGATGGACC
>1234_x15
CTATATGGATCCTTTGTCGCC
>1235_x8
TATCGAATTATGTCAGGATCCACT
>1236_x5
TATTGGACCTCTTCATGAATGCCT
>1237_x6
CGAATGTAGTAGGCTGGCAAGACC
>1238_x87
GGGTGTATAGCTCAGTTGGTAGAGCATTGGGCTTT
>1239_x6
AAGACATCGCCGGAAAACTTTAGA
>1240_x45
TGAGGAATACGGTCTAGAAGTC
>1241_x6
ATGCACTGTGGAACGACATCCAAG
>1242_x15
AGAATTAAGAGATTTGAAGGACCT
>1243_x25
CCCACAAAGGGTGTTGGTCGATTA
>1244_x9
TTCGGAATGGCCCTGAATGTGC
>1245_x191
ACCGGACAACGAAGTGACATT
>1246_x6
TACCCGGAGTAAGAATTCTGCAAA
>1247_x14
CTACAATAGAAGTAATGACGCCT
>1248_x7
ATGACAATGTCAGATATGTGACT
>1249_x25
AGAGAGTTAATGATGGTTATGTTG
>1250_x15
TAAATCTAATCGCGCGGACGGCCT
>1251_x5
AAGTATTCAGTTCTCAAGAGGGTG
>1252_x9
AGTACCGGAAGAAGACTGACTC
>1253_x11
TCTGACCAGGATTTTGATGACC
>1254_x47
ACGGACCAAGGAGCCTGACATGCATGT
>1255_x6
ATTCTTCGGACTGGGGGAGCGCCT
>1256_x11
ATCGAGTGGAACCGGGTCGGCGCC
>1257_x5
TTCTGCCCCAAGTCGCAGTAGATTCGTA
>1258_x5
CGAGGATCCGGACACAGACGA
>1259_x5
ATATTCCGGACGTCATGACAAACC
>1260_x7
AATGAGAAAAAACACTAAGGCTGT
>1261_x15
TTAATGGGGATTAAGAGAACT
>1262_x27
CGACGAATTCCTGAACGACTTA
>1263_x24
ATGGTTGTAGTGACATGTGTGCCT
>1264_x11
ACGCCTTTGGCTCTGGACACTCGA
>1265_x13
TGCCATGCATTCGGAGGAGCG
>1266_x5
TTGAGAAACCTGCAAAGTCGTCAG
>1267_x76
AACGAGGTCGCGCAGTCTGCAGAG
>1268_x8
GCTTTATTGTCATAGTTACTCTGATAGGG
>1269_x5
AGTTCTTTTAAATTATATCGGCT
>1270_x13
TAGAGCTAATACGTGCACCAAATCCCCGACT
>1271_x6
ACCATGTCGAAGGAACTCGGCAAAATGACCCCG
>1272_x6
GAACGAATGATCGGTAGAATCCTTTGC
>1273_x55
AAGAATGTTGCAACTTGTAGGGTT
>1274_x6
TCCCCGAAGTAGATCGCCGATCGG
>1275_x12
TGCCCTCGACCTATTCTCAAACTTTA
>1276_x11
TTGGGCGAGAGTAGTACTGGGA
>1277_x7
ACGGAACCAAGGCTCATAACCACT
>1278_x5
CTAGAACCTGAGGCATCCAGAAA
>1279_x12
CATTCCTATTCCACCAACGAAATG
>1280_x8
TTTATTAGGTAAAAGGTCGACGCAGGTT
>1281_x9
CCCCTTGTTCTTGACATCTCCACT
>1282_x10
ATTTCGGAGAATGCGGTTCTC
>1283_x5
TTTTGGAGACCATCTGAGCCT
>1284_x7
GAGAAGACGTGTTTGAATGCC
>1285_x32
AGAGAATATTCACCGTCGGATTGG
>1286_x5
GAGGACTGATTTCATAAAGGAGAT
>1287_x18
CACCATCTTTCGACTGAGATT
>1288_x78
TCCTCAGTAGCTCAGAGGTAGAGCGGTTGGCTG
>1289_x6
TTGGCCAAGAACGAAGACATCT
>1290_x19
CGGGTTCATATGATGCGTCGTG
>1291_x9
AATGTTGGACCCAGTATTAAAAAG
>1292_x5
GACAGAGATGAAAGAAGGACCAACGACGATCC
>1293_x7
AGACTTGCCCCGGCGGGTCGATCCGGGCG
>1294_x10
ATCGAGTAGACCTTGTCGTTGTGAGAATT
>1295_x64
GGGCGAGAGACCGATAGCGAACAAGTACCG
>1296_x343
CCGGGATTTGCCCAGCATGGGAATCGGGCTGCT
>1297_x6
ACTAAAACGATTGCTACGAACACT
>1298_x5
AAAATGTAGACCGAAAGCGCCCGA
>1299_x9
AACATGATAGTCGTCTCTTTCGCG
>1300_x5
ATAGAAGAACTCCGCGACCTAG
>1301_x5
AACGCGACCAGAACCGTCTGATCG
>1302_x6
TGAAGAGAGGATTAAGCCC
>1303_x9
AGGGGCAAGTTCTAGACACCGAGA
>1304_x12
AAAAGGGAGGACTCTTGGTGAGAG
>1305_x5
ATTCAGTCGGAAGCAATTACCAAC
>1306_x14
CAGCTGTTGCACTTGCCCGAG
>1307_x9
ACGGACAATCTAAATTTACTAGTT
>1308_x8
AACTGCAACTCGGCTTCGAACTGC
>1309_x12
ATTGGCTGAGAAACATGGTGAAGG
>1310_x26
TTGCTTATTTTTTTCTCGGTCTTCT
>1311_x13
CGAGAACGCCGCGTCGGAGCAAG
>1312_x6
CAAAAAGAACCGGAGAACCGAGAA
>1313_x6
TGAGAGCGGAAACATAGTAATGTC
>1314_x92
AAGGGCACGTCCGCCTGGGCGTCAAGC
>1315_x5
AAAATATATTAGATACGAGTGACA
>1316_x14
AAAAGGGGATTAAGTCAGAGCT
>1317_x5
AAATGCGAGTACCTGAAGAGAACT
>1318_x124
TACACTTCCGAGGACTACCCAACT
>1319_x5
AACCAAGACGTCGGGGCCGGCCT
>1320_x6
ACGAACTGCGCGCTTGTCACGAAC
>1321_x25
TTGCGCCGGTATGAAATTTGAGC
>1322_x5
TCCAATCTGAACCCTAGGCACT
>1323_x80
TCTTAATCTTGGACATTTTACCC
>1324_x73
TCTGTTTTTATGTTATTTTGTACTGTACAATTCCT
>1325_x7
TGAGTAGGAGGGCGCGGCGGCTGCTG
>1326_x14
ATGACCCGTGAACCGTTGGATGTC
>1327_x7
ACAAATAGAATGCAAACATCGGCT
>1328_x36
ATGTCGTGACTGAAATACCCGAGA
>1329_x20
GTAGGGCTCTCGGCAATGGATA
>1330_x5
TAAGGACTGGGTATCTTCGCCT
>1331_x7
CCGGGCTACTTAGATTTGAAA
>1332_x10
CCGTAGAATTGAGTGATTTCGAGC
>1333_x7
AATGATCGTCCGATGAAAAACGGA
>1334_x5
ATTCTCCTTGGATGTCTTCCGC
>1335_x12
AATGATCGTCCGATGAAAAACGGT
>1336_x7
TTTTTGAACGCAAGTTGCGCCTG
>1337_x11
CCTGAACCCACCGGCTGTCGGCGGACTGCTT
>1338_x10
TCCAAGCGATTCGTAGAAAATGGC
>1339_x5
TTTGGACATTTTGGTTACCCGAGG
>1340_x7
TTTATGTATAATACTTTGAGCGCC
>1341_x7
GGCTAAGATCAAGTGTAGTATCTGTT
>1342_x6
AGTGGAATGTGCCACGGTCGCGCC
>1343_x13
ATTCCGGAAGTTGCAGTTGCAATG
>1344_x7
AATCAACATCTGTGCCGTCGGGGT
>1345_x6
TTGAACTGCCTTGAACTCGCC
>1346_x8
TCAACGGTCGTATTGCATCATGAT
>1347_x8
CATCGTGAGAAGGACTTCTAGA
>1348_x198
TCGGACCAGGCTTCATTCC
>1349_x6
TCATTCGAGATTGCCTGGCTGAAG
>1350_x10
ACTTCCATCGTCGTAAACTTGACT
>1351_x61
TATACCACTTATTCTGCCTGA
>1352_x33
CTTTGGAAGTTATCTGAGCCT
>1353_x85
CATGACAGACTCCTTGATTCAACTTCTGATCCT
>1354_x5
TATGGAACCGAGAACCGAACCGAAT
>1355_x6
AACAGCGACCGAGAACATCAATGA
>1356_x17
ATTTCGGGCCAAACAACAAACGCC
>1357_x26
TCGGACCAGGCTTCATTCT
>1358_x7
TCTGCAGATTGACAGCGAGGGC
>1359_x5
CTTGGACTGAAGGGAGCTCCCTTT
>1360_x5
ACACGATTTTGACACTTTGCGCCT
>1361_x5
ATAACGCCGAATGGAGGAACCACC
>1362_x16
ATTCTTCGAACCGAGGGAGCGCCT
>1363_x7
ATGGATCTGGAGAAGATTAGGCCT
>1364_x12
TGAGATCCATTCAAAGAAACTC
>1365_x5
TCTCCTAGAACTCACATCAGC
>1366_x11
ATGACAGTACTTTGACGTGAAGAC
>1367_x5
TTTCTGCGACGCCTTGGTCATCC
>1368_x5
CTTGGACTGAAGGGAGCTCCCTTC
>1369_x17
ATACCAATTGTAGCACCACATCCT
>1370_x8
ACTTCGGGAAAAGGATTGGCTCTGAGGAT
>1371_x8
CACTACTGCATAGGCTTGGCGCACCCCTATC
>1372_x6
AGAATTCCCAGCGATATCGTGACT
>1373_x5
TTATGAACCGTCATTCGTGAA
>1374_x16
AATTTTGATTTGCCGACGATTAGT
>1375_x7
TCGGACTCGATCGACGCTCTGGTC
>1376_x11
AATGTCGTGATTCTCTTCGAGCCT
>1377_x9
CTATCCCTTTTGCCGGCGATGCGTTCCTGGCCT
>1378_x5
TTTGGACGGTAGTGCGAGACTC
>1379_x15
CGCGACTGATCCTGAAAGGTAATGAA
>1380_x7
ATCTATAGAACCTCAACGACGCCT
>1381_x61
CCATCTCGTCTGGCGACTGCGA
>1382_x11
TTAGGCTTGTTAGCCCTGGCGCCT
>1383_x6
AAACCATGTGGTCGGATCGACGCT
>1384_x12
CGTTTGCTGGAATCGGAAGAGTTGAGAACAAAG
>1385_x18
CAAGAATTGTTGAAGTTTGGCCT
>1386_x32
TTTTAAACCGGGCCAAAAGAACTT
>1387_x6
ACGCAACCGTGATCGCTGGATGAG
>1388_x6
TTATGGGATCGACATTGTGGCACT
>1389_x5
CTTGGTCTTGGAATTTTGAATTTGTTCT
>1390_x5
TTCGGATTCGACGACTGAGATCGT
>1391_x12
ACGACCGAAGAGAGCGTCCTCACG
>1392_x22
ATGACATGTGATCTCTGTGATACA
>1393_x445
CTTGTCGGATCGCATGGCC
>1394_x5
TTTGAGAATGTAGGCTTTTGCA
>1395_x8
AGGGATACACACGGACATTTGGAC
>1396_x6
ACGAAGAACATGAATATAACAAGA
>1397_x7
ACGTCTTGTAGTGACTGTTGGCCT
>1398_x8
CCTACTCATTCTGAATGCT
>1399_x29
ACTGGGCGAGTGCCCTGGGCGCCT
>1400_x6
AAGCGAGGATTGAGAAAGAGAATT
>1401_x28
TTTGAACTTCTTGCACGAGAA
>1402_x6
TCTGGCGGAGCATTTGAAGAA
>1403_x334
TTGCTGGAATCGGAAGAGTTGAGAACAAAG
>1404_x6
ATTTCATGGACTCGACTTGTCACA
>1405_x7
TCCGGACAACTCTCCACCACTGG
>1406_x35
AAGGGCGAGAGACCGATAGCGAACAAGTACCG
>1407_x6
TCCAGAACCGTCCGATTGCGTC
>1408_x9
ATGGAAAACTGCTAGGGCACCC
>1409_x579
CGTGCTTGGGCGAGAGTAGTACTGGGA
>1410_x41
ATTGATGGTATTCGTGAACCTGTTTCTGGGTCTCT
>1411_x5
CTCGATGATGATCAACAGACT
>1412_x5
AAAACATGGATCTTCAAGCATCTG
>1413_x35
CAGGACCTTTGTATACGTACTT
>1414_x7
AGATACAGATCTGAACGTGGACCC
>1415_x5
GGGGATGTAGCTCAAACGGTTTT
>1416_x81
ATCGGTAGAATCCTTTGCAGACGACTTA
>1417_x5
CAAGATCCGTTGGCAATTGAGCTA
>1418_x11
TTTCTCTTGGCAATGATCGATTAATGGGTG
>1419_x82
AAGGACAAGTGGGAAAAACGTACT
>1420_x8
TTTTTCATCCGGGCTTGGGACC
>1421_x5
GAGAAGTCCAAGCTGTAGCCGG
>1422_x11
TGCGGCTCGAATTGTAGTCTGGAGA
>1423_x60
ATGGACTTTTCTGAGGCTT
>1424_x5
TCTGAAGATTGGCACACTTCGG
>1425_x24
AGGACGTCGGGGAGGGCTTCTCGA
>1426_x5
ACTCGAGGACTGTAGCTAGGCGCG
>1427_x20
GCAGAACTGGCGATGCGGGAT
>1428_x5
ATACTGAGATCTCATTGCACGAAA
>1429_x72
GAATCGGGTTAAAATTCTCGAGCCGGGA
>1430_x5
CTCGCTCGTCCTAGTGGTGCCT
>1431_x9
CATGACAGGACTCGAGGAAGAAGCCCCGGC
>1432_x6
ACGCCTTGTGTCGCGACCGTGACT
>1433_x14
GGAAGCTTCCTCGGTGCTGTCT
>1434_x5
CACCGAAATGTCCAAAAATGAACTC
>1435_x10
TAAACGATTCATCTCTAAGGAT
>1436_x26
AATGAGATTGTCAATGTGTTGAAT
>1437_x5
ACTGAGAACTATGAAGCAATGAAT
>1438_x6
GTCGTTGTAGCATAGTGGTGAGTATTCCCGCCT
>1439_x6
ACGAGCATCTAAGAATCCTGAATA
>1440_x10
TGATCTGACATGAAGAACCAGGCC
>1441_x90
AAGACTGGAGAATTTCACAAAAGA
>1442_x8
GCTTGTTTGATTCTGATTTCCAGTACGAATA
>1443_x8
GATTCGATTGTTTTCCAAGAATGTTGAGCCGGGT
>1444_x11
AAGAACATGAATGCCGCAAGAAGA
>1445_x14
CCTGAACCCACCGGCTGTCGGCGGACTGCTTGAGC
>1446_x36
CTTCGTCGAGACCATTACTTTCGGA
>1447_x9
ATGGAACCGAGAACCGAACTGAAT
>1448_x9
ATTGAATTCAAGGCTAAGTAACT
>1449_x6
ACCTATAGAGTCTGGGACCCGGGG
>1450_x16
CCCGCTCAGCGATCCGGCTCAG
>1451_x19
GCTCTCGGCAATGGATATCTTGGCTCTCGCATC
>1452_x8
AATATCCCCGACATGTCTCTGACT
>1453_x7
CCTGAACGCGAATTTTTCGTC
>1454_x9
CGGGCACTGCATCACTTCTAAG
>1455_x15
TTCGGACCCGAGCAACTTGAACAG
>1456_x7
TCGGACCGAGAAAGTGGAACTGCT
>1457_x21
ACTTCGAGGACCTGTATTCCA
>1458_x10
ATGGTCCGTAGGCCATTGGATGCC
>1459_x26
TTCGGACCCGAGCAACTTGAACAA
>1460_x9
TTTTTGAGAAAATCTTGGTGAC
>1461_x188
ATTGGTCAAGGAAGTTTTTCTGATGGTATGCCT
>1462_x5
AATTGTGCTCCTGAATTAGAAAAA
>1463_x7
CGGGATGCATGAAATATGAAACC
>1464_x7
ATGCACTTCGACGGGTTGAGCC
>1465_x7
ATGCACTTAAATTCCTTGGACTGC
>1466_x76
ACAATGATAGCCGACATCAAAAAG
>1467_x11
AACAAGGACATAGATCTCACCT
>1468_x6
CACCGTCGTGCCTGGGCGCATC
>1469_x7
CGTCCAGAAATTCGTCGAATGA
>1470_x7
TCAAAATCAATAGGTGTCGGAGCT
>1471_x9
AGGAGACAGTTGGACTACATTGCA
>1472_x6
GTATAAACAATAATATGAGTAGGCC
>1473_x10
AAACAAAAGACAGTGAACTGAGCT
>1474_x19
TTTGTTTGATTATAAACGGGTCACTGAGGGAT
>1475_x7
CTCACCGGACATATCCAACAAG
>1476_x201
GGCCGGGTCGTTCCTCCGGCGCTGTTACTTTGA
>1477_x8
ACGGATAACAAGAACAATGTCTTT
>1478_x8
AGACACTTTGAACTCGATTTTGGG
>1479_x6
GTGTAGAAGCCATGGACGACC
>1480_x7
TTTTCAAATGAGAGTCTGAGGCCT
>1481_x5
AAAGGTAGACCGAAGGGAAGCACC
>1482_x6
CGAGGTGGAAGTCTGAGCCATC
>1483_x13
ATCAAAAGATTATAAAACTCGCCT
>1484_x13
CCCCTCTTGGGCTTGGGC
>1485_x5
CCGGAGAATGTTTAAACTTGTACG
>1486_x12
AATTCCAACACGCAATCGTTCGAG
>1487_x35
ATATCCAGATGTCGACTTGCGATC
>1488_x45
AGAGAGATCGGAGCCGAGTTGCTT
>1489_x6
TACCTGAATTATGTTCTTCCTCGC
>1490_x5
CGTGGACTGATAGACACATAATCATGCCT
>1491_x11
AGACAAAGAATTGCCTGAATGCCT
>1492_x6
CCCGCAATTCCTCGTGACTGAG
>1493_x6
ATCGAGAACTGTCAGAATATGAAG
>1494_x5
ACAAGAGAGGGCTGAAAACAAGTT
>1495_x6
TCAGTCCGAAGAATTGAACCGCCT
>1496_x9
TGCTCATTTTGAAGTCGGCCT
>1497_x5
TAGCAGACTCCTGAGAACTCTCCA
>1498_x5
GCTGCTGGATTGGCTGTAGGGCTTGCTTCTAT
>1499_x43
CACCGCTGTGCCTATCCCT
>1500_x5
CAAATCAACCATCCGTCGGGCCT
>1501_x5
ATCCCCGGACACTCGTTGCGCAGG
>1502_x5
TTTTCTGGATGTCATAACAACTTC
>1503_x9
ACAGAGACATACAGACGTGAGACT
>1504_x5
TAACCGGAAGGCCTAGAGCGAA
>1505_x9
TTTCGTAGATCTACCACCTTTGGG
>1506_x7
ACTCGACGGACCCAGATGACTGAT
>1507_x6
CGGTAGAATCCTTTGCAGACGACTTAAAT
>1508_x11
AATGGACCCTCGATCTGAAATGAT
>1509_x5
TCAGAACCTTCTGTCACAACCT
>1510_x5
AGGCGATGAAGAATCATGAACCTGACATGGACT
>1511_x22
CCTGAACCCACCGGCTGTCGGCGG
>1512_x11
TTACACAGATGGGACAATAATC
>1513_x9
CGGTCGAGAATTGCTAGAAGTTGG
>1514_x9
CTTCCCAAGTGGGTGATGTTTGCT
>1515_x20
TCGTCTGAAGATTGGCACACT
>1516_x5
TATCATATCGTACAAAAAGCCT
>1517_x13
TTCCGTTGAGCGTCAGTACTCG
>1518_x9
ATCATGCGAGCCCTTTGGAAT
>1519_x5
TTCTTTTATGTTATATGGATA
>1520_x8
ACTATGCCGGACATCAAGTCG
>1521_x5
AGGCGATGAAGAATGGCAACTTGAAATGAAATG
>1522_x18
AATGAAAGAATTTATGAATGGCCT
>1523_x53
TTTGCACCTTTTGTCTGATGGGTCCTCTGATT
>1524_x6
TTTATTACTTAATTTCTGACCCCT
>1525_x9
AATGGTCGTCCGATGAAAAACAGT
>1526_x20
ATTTACCAGTAGAATTAGAGCACC
>1527_x16
TCATGGGCTCCGTAGCAAGTTATC
>1528_x5
AGGCGCATTTGAGGACTACCTGAC
>1529_x118
TTTCAATTGAAGAGCTGAAGCGCC
>1530_x5
AGCGCAATCTAGAAACAGTATATG
>1531_x20
AAATGAAGGCAAGAGCTCTGTTCT
>1532_x43
AAGCGGTTGTCGGACATAGACGAC
>1533_x7
TTTGCGGAAACATTTGAAAGAGAA
>1534_x6
AAGAGCGGGGATTGTGTATAACCC
>1535_x5
AACGGACCACTGGACAGGATAGCTG
>1536_x6
TAGGAGGATTCAATGTTGGGCAAT
>1537_x63
TAGTTTGGAACCCTGAACAGACTGCCGGTGAT
>1538_x6
TTTTTCGGACCAGGGAGCGCCT
>1539_x6
TAATGAACAATGTATTTCTTGGCG
>1540_x5
AGAATGACTGCTGAATGTTTCACT
>1541_x7
AATTAATCCGGCGAGTAGAAATGC
>1542_x6
AGCAAGCGCGTTGGTCGTCAGC
>1543_x6
TATCGCCAGAGACGTATCGCC
>1544_x17
AGAGGATTAGAAGTAGACCGGGCT
>1545_x9
ATAATTCCTGTGCGGTTAGCTGAGCCA
>1546_x14
ACATTTCTTTCTGGCTGCT
>1547_x7
AAAATTCACTGATCGTGCGCGAAG
>1548_x26
GAGCTGAATTTGAACTTGATGAGT
>1549_x8
AGAACTGGCGATGCGGGATG
>1550_x7
TTCCAACATGCGTCGATTTGTATT
>1551_x28
ATTATAATTTCATGTCGTAGGGTA
>1552_x7
ATCGAGCTCCACGTGTACTGTACA
>1553_x5
CTGGCTGAAACTACCCTTGCAC
>1554_x5
AGGCTGTGAGACGAATAGACAAAT
>1555_x19
GGCCAAGGGCACGTCCGCCTGGGCGTCAAG
>1556_x8
ATGGACCCAATGGAACCAAAAGCC
>1557_x6
CAAATGTGATCCTTTCTGAAATGC
>1558_x8
CGGAGGATTCCTGATCGCGGCGAG
>1559_x10
ACATAAGATTCCTGACGCGCCT
>1560_x10
TCTGACTTTATACTACAAGCCT
>1561_x7
AACCTCCTATAATGTAGAACATGT
>1562_x15
TAGTACCGGAAGAAGACTGACT
>1563_x7
TAGTAGATGAGTCACGTAGTGACGAAGGGCT
>1564_x12
AACCATGGCTTAGTACTCAACACA
>1565_x24
TGCTGTTATTCTGCAATTCTGAGGCCT
>1566_x7
AGGGAACCTGAAACAAAACGAGAA
>1567_x6
TTCCAATTTTATCGTTCGTTGAGC
>1568_x5
ATTACGAGACGATCTGACCCACCT
>1569_x7
ATTTTGGCGCTCGTGGAACTGAGA
>1570_x14
AAGACGTGCGAACAATGCAGT
>1571_x5
GGCGGATGTAGCCAAGCGGATCAAGGCAG
>1572_x6
ACGGAAAAACTCTTAACAAAAG
>1573_x5
ACCAGATCGAAGATTCAGCTAAAT
>1574_x8
TAGGCCACGGAAGTTTGAGGCAATAACAGGTCTGT
>1575_x14
TAGTCGATACTCTGTGCACCCGG
>1576_x9
ACCGGGACTGTAAGAAGAAAGACA
>1577_x7
TTCGGACCGCTGCATTTGTATCAG
>1578_x183
CCCGGATCGGAGCCAACCAAATTC
>1579_x12
GAACCCACAAAGGGTGTTGGTCGATTAAGA
>1580_x6
ATTTCTTTATAATCAGGCTGTACC
>1581_x7
GTGCTTCACAATCCCTCTTAGCCT
>1582_x7
TCCCAGGACAGACTCAGAAGTTA
>1583_x5
ATCACTCGATCTCGTTAGGGT
>1584_x11
AAGAAATATATTGTCCATTAGATC
>1585_x7
CTGGATGCCGAGACTATGTCG
>1586_x8
AATACTGCGGTCTGTGTATAGCCT
>1587_x8
AAGTCCAGAACTCTGCAACAGCTC
>1588_x6
AAGAGCATCGTCTAATTTTAAAGA
>1589_x11
AAGACTTGGACTGCCTACTCGAGA
>1590_x8
CCGTCCACGCCCGATCGTACTCATAACC
>1591_x19
AATGAGAACAAGAACACAAGAGCT
>1592_x8
ACTGGTTGCTTGACTCTGGAGCCT
>1593_x18
ACTGATAGACACATAGTCATGCCT
>1594_x9
CTGCCCCAAGTCGCAGTAGATTCG
>1595_x9
GGCACTGTCGGTGTGGTCGGT
>1596_x18
GTAGAAAGCCGCGATCTGAAAGCA
>1597_x5
ATGGCTGAGGATAATGTGTAAAGA
>1598_x5
AATTATAGAGGAGAACTTGGTCCC
>1599_x9
TTGCCAATTCTCTACTGTAGTT
>1600_x12
CGAATCCAAAAGCTGTTCGCCT
>1601_x8
ATGGACTCGACTGTAATGCAATTA
>1602_x6
ATGACTTAGAGAATTCGACAAAGT
>1603_x8
CCGACCTCGATATGTGGAATCGTCTTGCGCCATA
>1604_x19
ATTTTCCACTGTAGCCATATGAAG
>1605_x46
CGTGGCGAGAGCGGGTCGTC
>1606_x5
AGGGACAAGTTCTAGACACCGAGA
>1607_x8
AGTAGCCTTAGCCCTATTGGAGTA
>1608_x11
CTCCTCGGCCTGAAGCGGAACGACATG
>1609_x6
ACCCGTGCTCAATGTTCTCTGATT
>1610_x10
TTTGGACCGTCTTAGCTCGAGAGT
>1611_x15
AAGATTAATCGGACGAGAAT
>1612_x5
GTGGCTGTAGTTTAGTGGTTAGAATTCTAC
>1613_x18
ATTTTAGAACCTTAGCACCCAAAA
>1614_x11
ATATATCGTCATACTATCTCCCTT
>1615_x17
AAATTCCAATGTAGTTGTTCGGCT
>1616_x48
CTACAGTCCGACGATCTGTAGGGCTCTCGGCAA
>1617_x6
AAATGTTGGAACACCTAAAAAAGG
>1618_x52
ATCGACAGTGTTGCGTCGCGACAGT
>1619_x8
GTGGATAAAGGCAAATTCTGAGCTT
>1620_x30
GATTTTAATGCGTCTAAATAATGA
>1621_x5
AATGTATTTACCAGATTCGGCACG
>1622_x10
CTTGGATTCTATGTGTCACATC
>1623_x23
CTGTTCTATAGGATCGTACAGCT
>1624_x35
ATCGGTAGAATCCTTTGCAGACGACTT
>1625_x47
TCCTCAGTAGCTCAGTGGTAGAGCGTCGGCTG
>1626_x8
AATATTGACTGAAGAATTCCAAAT
>1627_x5
ATTATCCCGGACACATTGCTG
>1628_x9
AAATTCTGTCGAACTTTTGAGCGA
>1629_x8
AGAAGACCGTTGAACATATTGAAG
>1630_x15
CTTCCATAGGACTTTGACGCC
>1631_x5
AAGATCTGTGGAAGGCTCTCGAGA
>1632_x23
GCTCTTAGGACTCCGCCGGCACCTTGTGAGAAAT
>1633_x5
TTGGTGTCCATTGATGGCTATGAGA
>1634_x5
TTACCGGAAGCAAACTGACAACCT
>1635_x14
AGAATTAGAACGTCTGAGAGGAGA
>1636_x5
CTACTCGTTACTCATAGAGCGCCT
>1637_x5
ATTTCTAGTAATGTCCTTTGGCCT
>1638_x5
TTTACTCGCGGAATGACCCCTC
>1639_x7
CATAACTTGCGTGGATGCCTTTAATTGCAGT
>1640_x7
TTCCGGCAAGAACTCGGTTCAATC
>1641_x5
TTCAACGAGATCGACGACTAACAT
>1642_x101
TTTGTGCTTCACCAATGCTCTGGATGCT
>1643_x152
CCTCAGCGGAGTTTTGGCC
>1644_x6
TTTAGATCGATGAACACCGGCGCC
>1645_x5
ACTGACCGGGTGACCTTCTTGACC
>1646_x7
TCCGCAGAAGATCGTCAACTTGTC
>1647_x7
TTTCCATCTAGGATCTGAACTGT
>1648_x10
AAGAGATCGGATAAATGCAAAATT
>1649_x13
AGAGATATACAGTCCGGGCAACTC
>1650_x10
AAGATGACGTGGAAAAATTCTGAGCTT
>1651_x9
CAGCACTGCCCTTGAATCGCCT
>1652_x8
ATATATATATAGAATCTGGGCATA
>1653_x9
AGAGAATACAATCGCGGACTTCGT
>1654_x5
CTTGTGCTTCACCAATGCTCTGGATGCT
>1655_x5
AAAAAGAATTCTGAGACAAGGA
>1656_x6
ACGAGCGGACGCAATCGAAAGGTG
>1657_x5
AGCCACTTAGCGGACGATCCTGCT
>1658_x5
AACTGCGGATAGTCGGTTACTAGG
>1659_x5
GCTTCCGTAGCATAGTGGTAGTGCCTTCGCTT
>1660_x9
TTAATAACAAGGCGTGGAACACCT
>1661_x5
ATTGATATAATGAACCCTAGGCAC
>1662_x35
GCCATTGCAGATCTGAAGATCAGC
>1663_x19
CACTACTGCATAGGCTTGGCGCACCCCTACC
>1664_x10
TGGTCTAAGCCTGCCTGACTGTGAGACCGACT
>1665_x7
AAATTCCTTCATTTTATGGACTGA
>1666_x19
TCCACGGTTGTTGCAGGTTGCGCC
>1667_x32
CCGAGTCGCGTCTATTGCTGGTTGAAA
>1668_x14
AACGACTGTTCGGAACTACCGAGT
>1669_x6
TATCTGTGATTTCTGTAAAGTTAATTTTCTGATGA
>1670_x27
CTTCCATAGGACTTTGACGCCT
>1671_x78
AAAATCTAGGTGGTCGGGGCCATT
>1672_x12
TTAGGACTCCGCCGGCACCTTGTGAGAAATC
>1673_x6
GAGAAAAACAGTACTGTGGAGTTC
>1674_x18
TTCATGGACGTTGATAAGATCCTTCCATTTAGCAG
>1675_x7
TCTTGTGCAAAATTGTATTTCCCT
>1676_x13
ACTGCATAGGCTTGGCGCACCCCTACC
>1677_x7
TGATCACGACAAGAGTACTGT
>1678_x8
CACTGTATTTCTTGGCGCTCCAGG
>1679_x8
ACCGACTTCTCTTCCTAATGCGAG
>1680_x14
CATGGAAGAACTACGAAGAGT
>1681_x5
ATTCTATCTTCTCCTCACGCATGT
>1682_x6
ATTCGATTGTTTTCCAAGAATGTTGAGCCGGG
>1683_x7
ATGAACCCGGACGCGAACATAAAAT
>1684_x9
ACGCGTCGGGGAAAAAAACTCGCG
>1685_x5
GGGGATGTAGCTCAAACGGTAGAGCGCTCGCTTTG
>1686_x5
CTAAAATGTTTGGAACTTGGAACC
>1687_x12
CGCTGCGAAACACAGGGGGACT
>1688_x12
AATTAAAATGGACATCGAAACGGA
>1689_x8
TATCTGGAAGTGCTGAAGGTATTC
>1690_x5
CAAAATTCTCGTGCCGCGGCT
>1691_x15
AAACGGTCGTCGCGGAAAAACGGC
>1692_x8
AAACGACGTCATGATTTTCTGTGA
>1693_x16
TTCCTTGCAATGCAATCAACC
>1694_x8
TTTTTCTTCTTCTTTTGCGGCT
>1695_x16
AAAAAAAAAAGCAGGGGCC
>1696_x5
AGATTCGGATGATGAAAGCATGTC
>1697_x8
CGAAGACGGAGAAGACGATAA
>1698_x8
TTCCAAACCCCCTCTTGGGCCT
>1699_x8
TGAACGACTATTGGCAGCCCAGAA
>1700_x14
CTGAATTCTGTAGTGCCCTATA
>1701_x5
ATGTCCGTTCGCCGCCGTCGAGGG
>1702_x13
ATGAATCGTTGTTTCTGAACGCCT
>1703_x10
ACGAGTCCGTTCACTGTATCTGTT
>1704_x9
AGTCCGTGGATCGGAACTTGCCT
>1705_x8
CAAGTTCTTCCTTGGATGTCTGAGGCCT
>1706_x17
CGCTTGATTTTATTCAAAAGATCGCTCGCCT
>1707_x8
ATACAATCATTGAACTCTTCGAAT
>1708_x13
TTCCTTGATTAGTTTGGATGTCATCTGAGCCTC
>1709_x5
CCAGGCACTGTAGAAACACCTAAA
>1710_x14
AAATGTAGGACGCCGCTATCGTGG
>1711_x29
AACCAATTGTGACATTAGAGCTTT
>1712_x11
TTGTAGGGCTCTAGGCAA
>1713_x7
ATAGCACACAATGTCGGAAGAAAT
>1714_x28
TACTAAAGAATACCGTGTGCCCGCCACT
>1715_x6
ATTCCGCTTCTGTAGTCGATAAGG
>1716_x7
AAGACAGAGATGAAAGAAGGACCAACGACGATCCT
>1717_x5
ATTGGCTCGCAACGGTAGTGATTG
>1718_x5
AGGACACAGAAGAACCAAATAAGT
>1719_x13
AAAGTTCCAACTGGTCGCTGACTT
>1720_x6
AGGGATACACACAGATATTTGGAC
>1721_x5
AATCCCGGGCGTGAAGAAT
>1722_x14
TTATCAGTTATTTCATGTCTACC
>1723_x5
AGAGTGGAGAATCCTTGAACAAAA
>1724_x5
AGAAAATTACACCACCACCGAGAA
>1725_x45
CTTCCATTGTCTTAGTCTGCA
>1726_x5
ACCGAGAACCTGACCGGAACTGAA
>1727_x35
TGCACCATGTTTGATATG
>1728_x27
GACGGTATCTGAGGAATAAGCATCGGCTA
>1729_x7
AAAGCGACTATAGAGTATCCGAGA
>1730_x8
AGCCCGCTTTAGTTGAATCTGACG
>1731_x5
CAATGGTCGACTTTCCGGCACC
>1732_x48
CTTTGGTATAGGTTCAAATCCTATTGGACGCACCA
>1733_x5
ATGCGTTGGAGAGATCGTTTCTTAT
>1734_x10
TCGAGACTTTGGCCTATCTGGACA
>1735_x7
CCTTTCTGCGACGCCTTGGTCA
>1736_x139
TAGGATAAGTGGGAGCCGGCT
>1737_x7
CTGTCGCGCGGAGAGCATCGA
>1738_x5
ACGCTCTGTTGAATTATCTAAAGG
>1739_x8
TCGGGACTAAAAGTTAAGCGCTTT
>1740_x5
AGGACTGATTTAGATGTTTTGCCT
>1741_x5
TTAGAGAACCGTCGGTCCAACTGC
>1742_x65
GTGGCTGTAGTTTAGTGGTGAGAATTCCACGT
>1743_x18
ATTCAGTGGACTGAAGTGAAGCCT
>1744_x5
TCCGGTACTCGTGCAATCTCTG
>1745_x7
CAGCATGGGAATCGGGCTGCT
>1746_x6
CCCGGTGCGAAGTTTGAAGTT
>1747_x7
ACCGCAATGAATATGATGAATCGT
>1748_x5
TTCGGATCGCTGTGACGTGGGTGGTT
>1749_x7
AGGACTTAGGGTAGACTTGGCATG
>1750_x7
ATATTGACTAAAGACTTGACCACT
>1751_x32
ATCAACGAGATCCGGACGAGCAGT
>1752_x5
AAAAACCAACGATCTAGCGGAAGT
>1753_x5
ACGACATTTGGTAGGGCC
>1754_x5
TCTGCGATTATATTATTCTTGCCT
>1755_x8
TCTTCGGATGAAAGAGCCGACT
>1756_x5
ATTGCTAGAATATTCTATGAGCCT
>1757_x10
AAGAGTTGTGTTCATTGTCAGAAG
>1758_x6
CGAAGGGCCGTTGAAATTCGAA
>1759_x5
ATCTGAGATCCAGTACCCAGGCTG
>1760_x5
GAAATCCAATTCTGACTTAAGGGC
>1761_x6
AAGTAGAGCTCCAAGCCTGTAACT
>1762_x28
AGAGCATCGAGCACGGGCGTGGCC
>1763_x11
ACCTTGATGAGTAGGAGGGC
>1764_x5
ACCAGCTCGGACCCTGCAACCTCT
>1765_x9
ATTGTCGGAAGCTTCCTCT
>1766_x5
ATTTTTGGAGAAATAATTGTCGCC
>1767_x5
GCAGTTTCGAACGAATGATCGGT
>1768_x23
TCCACATGTCTTTGTTAAAGTCTC
>1769_x5
AAACACGTGATCGGGCGAACTACG
>1770_x6
TTACGGACATCAGACATAATTGA
>1771_x160
CGAGGTGCTGTCAACGAGTCGGGTTGTTTGG
>1772_x5
AAAGGACCGAGTGACAGGGGAAGG
>1773_x89
CTTAGGACTCCGCCGGCACCTTGTGAGAAATCA
>1774_x10
TACTAAACCCCTGAACGAACCT
>1775_x5
GTAGAATGTATGTTTGGCACGACA
>1776_x5
AATATCTGACTGGATAACAGCGCC
>1777_x7
TTTCAGTGGGATTCTTTGAGCAGTT
>1778_x6
TCTGAACCAGCCACCTGTGAAGG
>1779_x15
TTGGATCCTTTAAGAATTTAGCCT
>1780_x13
ACGTACTAGATCCTGAGGCATCCA
>1781_x219
TTCCTCATCCTCGCCGGAC
>1782_x10
TTTCAGGTACTGTTCACGGGTATT
>1783_x100
TAACCGAGTCGCGTCTATTGCTG
>1784_x6
AAATAGTGGAATCTGATCGGCACC
>1785_x6
ATGGTAGAATTCTTTGGTCATGTT
>1786_x6
TCGGGATCAGTGCTCTGCA
>1787_x6
CAGCAAAAAATTTAAATGGACTGC
>1788_x9
TAGGGCTTCAATTAAGTTGGATTC
>1789_x20
AAATGTCTCGTCTCTAAGTATGGT
>1790_x24
TCTGTCACCCTCTTGAGAACTGAA
>1791_x7
AGAGATCGGAGCCAAGTTGCTTGG
>1792_x8
CGAGACTATGCCGGACATCAAGT
>1793_x40
ATGGGTAGAACCGAGAACCGAATC
>1794_x7
TTTCCATAGATGTTGAAGGCT
>1795_x17
ACGGAATCAGGAGACATAGAGCTA
>1796_x6
AGGACTTAGAGAATTCGACCGTGT
>1797_x9
ATTCAGGAGGATTGGATCAAGATC
>1798_x11
TAGAAGATTGAAGAAGAAGTAATA
>1799_x8
CAAAATGTCTGGCTGTTACTTTTACATAC
>1800_x35
AACATTGTATTAGCTCTATCTGATCACT
>1801_x5
ATTTCTTTCTGAATCTTTGGCGCT
>1802_x6
TTTTTCTTCCATTACTTGGTAGTCATCTGAGCCT
>1803_x8
TCCAATTAATACCGTCGAGCCT
>1804_x58
TCGATCGCGTCACTTGTCTCAT
>1805_x5
TTTGATCCGTTAAGAATTTAGCCT
>1806_x8
ACACGGACCAAGGAGCCTGACATGCATGT
>1807_x10
ATTCACTGTCGAATCTCATGCACC
>1808_x5
TTCAGGATCGTTTCAACTTCC
>1809_x6
ATAGAGAGGGCCAGTAGAAACATG
>1810_x5
ATTTTCCGAAGACATCTGTAGAGT
>1811_x6
ATCGGTATTTCATGAATTGGAGAC
>1812_x5
AAGGATTGTGTCGCTTTTAAACGA
>1813_x32
AAACACTTTACGCTCTTAGGAATG
>1814_x9
CTCTTGACGGCACTCGCAGCCT
>1815_x6
GAAGAGTCGCTACTGTAAGGGTG
>1816_x12
CATTCGAATATCTGCCCT
>1817_x7
CCCAACACTCTGAACCGTAGAG
>1818_x5
TTTACCCTTAGAACTTGAGCATC
>1819_x15
CCCACGACAAATGTCGCCGCC
>1820_x24
ATCCACTGGTAGAGATTTGGGCCT
>1821_x7
CCCATTAGATCTCTAATATCTG
>1822_x5
CAAGAATTGTGCAACATATGAAGC
>1823_x34
TTCCTCATCCTCGCCGGAT
>1824_x8
ATATATCAGTCATCGGAGAAAGAC
>1825_x211
AGGACTCCGCCGGCACCTTGTGAGAAATCAAAG
>1826_x5
ATTGCTTATGTAGCTTATCCTTTAGACCTTT
>1827_x7
CTGGAATGATGAACAACTTGTGCT
>1828_x5
AGCTTGGATATGGAAGTCTTCT
>1829_x9
TATTCTGTGTGGATCAATCTTCTTTATGAGCT
>1830_x6
TTACGAGTAGAACCGAGAACCGAA
>1831_x23
ATGGGATGATCAACTTGAGCT
>1832_x38
TTTGGACGTTGAGAATCTCAGC
>1833_x7
CCGCCCGAGGAGGGGCTCGCGTCTG
>1834_x5
AACAGTTGTAGGAAATCGGAATAC
>1835_x7
GGATTATGACTGAACGCCT
>1836_x9
AAGGACTGTTGGATGAGGTGCACT
>1837_x6
TCGAGAATAATGAACCAATGCAAC
>1838_x5
GTTTATGGTTCCAATGTAGATCAC
>1839_x8
CACTTGCTACAGGAAAAGGACC
>1840_x15
CAACATGGTCATGTAATCGCCT
>1841_x6
ATTGAAGTCAATATCCACACGTGA
>1842_x19
GCCACGATCCACTGAGATTC
>1843_x5
ACTTGACCTCTGCATTCATATGTG
>1844_x10
CGCACTGCGGACATTTGATCAG
>1845_x5
ACGGAATGGAAGTAAAACGAAGCT
>1846_x8
TTGGCGCGGCTTATTTACTCC
>1847_x12
GTAATTCTATCCACCTCTTTCATTGATC
>1848_x5
TATTTCTTCAATTCTCTGAAGCCT
>1849_x21
CTTCCTCTCCATAATTAAAACGATTTCTCTTT
>1850_x15
AAGGAAAAACCTGAAGAAAGCGCT
>1851_x15
ATTTCACGCTATTCGCAGCCCTCC
>1852_x5
AGAACCCGACGTCGTCCGAGCTCG
>1853_x8
AGACTACCTGGACCAGCAGCA
>1854_x6
ACGAGAATCATCGTTGCGGTTTGT
>1855_x6
ATAACTCGTAGAAATTGGTGTGCC
>1856_x5
GTAAAAGCTTGTTTGATTCTGATTTCCAGT
>1857_x7
AAAACAAGTAGGGCATAAGTAACC
>1858_x7
TACGTTCTCCAATCAAAGAGTG
>1859_x6
TCGCCCGGACGGATATTTTTTCTC
>1860_x7
ACTTGTACTTGCCTGTTTACTAGC
>1861_x6
ATAAAACCATCACCGTAAAAGGGC
>1862_x6
AGATGTATCTCAGTCTGATCCGAC
>1863_x5
CAAGGCACTCGCCCAGGAGCAG
>1864_x6
AGCATGTCCTGGAGCGCC
>1865_x7
ATTGCAGAATCCCGTGAACCATCGAGTTTTT
>1866_x19
ATGACAGTACCCTGACGCGAGGAC
>1867_x9
GTGCTTGGGCGAGAGTAGTACTGGGAT
>1868_x11
TAGCAATTCCTGAACCTAAGAGAA
>1869_x7
ACAGTCTGACTAGTTCCAGGGCCT
>1870_x8
ACAACGAGATTGGTCGACAACTGT
>1871_x21
ACTTAATGATTATTCGTTCGCCGGAACCCG
>1872_x5
GCTCAATATCCAATCAAGTACTGT
>1873_x5
TGAGCAGGAGCTGTTAGGTGCC
>1874_x5
CCATTGTCGTCTAGTCCGGTTAGGATATCTGGCTT
>1875_x5
ATTGCACCGGACCGAAACTTGAGT
>1876_x5
ACTGACTGTACGAGAACGAGCAAC
>1877_x6
GGCAGTTCGATCTATGATTTC
>1878_x7
AAAAGACGTCCAAATTCTGAAATT
>1879_x35
AAGAGAAAGCTTCGGAAGAGG
>1880_x6
ACACCGAATCATGACCTGAACG
>1881_x8
AATAACTTCCAAGCCTGAATGCCT
>1882_x160
GTCGTTGTAGTATAGTGGTGAGTATTCCC
>1883_x10
TAACGAGATCGAGTGATTTGAC
>1884_x15
ACATTATGGACGTTAGTTGGCACC
>1885_x7
ACCGAAACTGAACCGAACCGAGCG
>1886_x5
ACGATCCACTGAGATTCTGCCCC
>1887_x7
GGGGTTGTAGCTCAACTGGTAGAGCTCGCTT
>1888_x9
TAACCGAGTCGCGTCTATTG
>1889_x5
ACGGAAAACATCGAGCACGGACGA
>1890_x6
AAAGATATCGTGCCTTGCTCCG
>1891_x156
TAACGAGATCGAGTGATTTGAT
>1892_x18
CCGGTATCGCAGCGATGAGAGCCC
>1893_x8
TCTGAATAGCCGCCTCGTTGCAGA
>1894_x5
TAATGAAGATAGGATTAATTTT
>1895_x62
ATCGGAGTCCAACCCGGAAAGCCT
>1896_x5
AATATCTCTTTGAATACTTGGTGC
>1897_x19
CGAAATGTCCAAAAATGAACT
>1898_x6
GAACTATTTCAGACTGTGAAA
>1899_x7
TGTAGTCTAGTTGGTTAGGATACTCGGCT
>1900_x6
ATTGACCCGTAGAAGTGACACGAG
>1901_x28
GCGGCTCGAATTGTAGTCT
>1902_x6
TCCCGTTGATACAATCACCTTGGAGATCTGATGCC
>1903_x12
AATAAGGGGATTGTTATAGGCACC
>1904_x7
TTTACTAGTCAGCGAAACACCCGA
>1905_x5
AGGGAATAGACTATGAAGAGACGT
>1906_x5
ACGAACTTGCCCGAACTACCCGGA
>1907_x7
TACAAGTAGAACCGAGAACCGAAT
>1908_x5
AAATCCATTGATCGTGCGCGAAGA
>1909_x5
TTGAAGGAAAAAGTGGACTCGCCT
>1910_x8
CTCAACCTCAAGAAAAGTTCGC
>1911_x12
AACTGTGAAAGGAAGGTTGGAGGA
>1912_x6
ATTCATGTTGTCGACATTGTGCTT
>1913_x7
TACCGTCGACTCTAATTTAACAGT
>1914_x7
AAAGGGAGGACTCTTAGTGAGAGT
>1915_x22
AGATCATGATCGTTGTTCTGGCCT
>1916_x11
AGATGTAAGAATTCAAGATGAACT
>1917_x7
TTCCGATTTTGGCACTGTAGCAAT
>1918_x21
AAAACTGGAACTCTCCACCCGAGG
>1919_x5
AGATACTGAGAGAAGTTTGGCACC
>1920_x11
CAGGCTGGGGGACGGGTTGGGAA
>1921_x9
TTAAATAGGAAGATCTGATAGA
>1922_x6
AAACCGGTTGTTCACAGTTCGCCT
>1923_x5
TGCACATAACTTGCGTGGATG
>1924_x5
AAACCAAAGTAGAACCATAACAGA
>1925_x5
TGAGATTATGACTAAAGATAGAGC
>1926_x5
ACCGAGTAGAACATTGCACATGTA
>1927_x5
AAACGCAGACGTAGAAGCCCGGGG
>1928_x5
AAAACCAAGAAGGATCTAGAAGAC
>1929_x5
CATTCGATATAGCTCTCGGCGCCT
>1930_x5
ACGACCGTAGCGCGGCAGCCGAGG
>1931_x12
TTCTTGTAGATAGTCAACGGCATC
>1932_x12
TTGACGTCGGAGAGTCCTCGAG
>1933_x5
AACCCGGACCGTAGATTTTTGA
>1934_x7
AGCTAAGAAATCTGAATAGCCGCC
>1935_x12
AGAGGAAGTGAGTTCTGGCGT
>1936_x5
GATCTGACTTTATACTATGAGCCT
>1937_x17
ACGAGACCAACGAACCAAAATTGC
>1938_x9
CGTAATTTCATGTTGTAGGGTGCC
>1939_x9
ATATTTGCTCTGTTTAAAATGCCT
>1940_x6
AGAAATATGAATGATTGTTGGCCT
>1941_x10
ACGCAACCACCAAGATCTCTGAGGCTT
>1942_x5
ATGGATAGTCGTCCGTGAACGCCT
>1943_x23
TCGGATCCGCCAGTACAACTTT
>1944_x23
TGAGCTACAAAACCTGGACCC
>1945_x6
AATCAGCACTGAATGAACTTGGCC
>1946_x5
CACGAAGAGTCGCTACTGTAAGGG
>1947_x26
TCGTTGAACTTTGCCCCGAGTG
>1948_x108
TTCACCAAGTGTTGGATTGTTCACCCACCAATA
>1949_x8
TACGACACAAAGATTTGAGGCGCC
>1950_x10
CACTTGACAACATGTACGTTGGAG
>1951_x5
TTGGACTCGGAGGTAATCTC
>1952_x6
TTCAGAATTCTGCCACTCAAAGA
>1953_x108
TGTAGGTCGTCTTCAGTATGTTGA
>1954_x7
TAAGGCACTGTTTTTGATGCGGCT
>1955_x92
AAATTCCGGAACAAATCTGACCATGGGTAAAGG
>1956_x17
GGATTGCACTCAAGGTCTAAGGAC
>1957_x19
GGAAAAGGATTGGCTCTGAGGATT
>1958_x67
GGCTCCCCATTCGACCCGTCT
>1959_x5
GATTTGCCCAGCATGGGAATCGGGCTGCT
>1960_x6
TTTCGGTTTTGAGATGGGCTGCCT
>1961_x21
ACAAGTAGCATATCAGAGGACACT
>1962_x8
TTGACCCGTGGACCATTGGATGCC
>1963_x5
TTGAATGCGGTAGTTGTCAAGAC
>1964_x13
AAGCAATGACGGTATCTGAGGAATAAGCATCGG
>1965_x14
CGAGAACTCACCAGGCCGCCCT
>1966_x7
ATGGACGCCATCAACTCGATGG
>1967_x21
TTCCCAGGACTTAGAGAATTCGAC
>1968_x17
AAGGACATTGAACCAAGCCGAGGA
>1969_x15
ATGAGAAGCTGAACGATGCGAAGC
>1970_x96
TTAGGGTCCGTGACTGCGCCGCCT
>1971_x9
AAGGCAATGTTCTCTGTCGGAGGT
>1972_x5
ATTTCAAGGACAATAATGAACCAT
>1973_x89
TAGTTTCCGTCTGGGTATGCGTCCTTG
>1974_x5
ATTGCTCGGCACGAATACCCAGAA
>1975_x8
AATAAAGACCGCGGCTAGAAGC
>1976_x5
TAGTTAAGCGTGCTCGGGCTGGAGTAGTCACG
>1977_x13
AAATTTATTGTAGAAATTCCGGGA
>1978_x5
GTTACATTATCGGAGAATTGAGCT
>1979_x10
TAGTACATACGACCGCTTGGAC
>1980_x8
AAGGCTGGAGGAGACAGTTGGACT
>1981_x13
TAATCGGATGAAAGCTATGAGAGC
>1982_x7
AACCGTTGGAATATTTGAGAACAA
>1983_x24
TGACTTGAGAGGTGTAGGATAAGTGGGAGCCGGCT
>1984_x43
CAACCCGTAGAACATAGAAGAA
>1985_x10
TTACCCATATAGAAGACCGGAC
>1986_x6
ACACTGTACGACGCTTGGGAGCGT
>1987_x8
TGATATTAATGGACTTTTTCTGAGGCTC
>1988_x11
CGAGGAGACATGAGAATATGAGAT
>1989_x10
CTTACGTCCAAAATGTCACTCTTT
>1990_x8
TCATCGTTCGTCAACGTCTGGCCT
>1991_x5
ATTTCTGGTCTGCAAATAACGCCT
>1992_x6
AATGACGGTATCTGAGGAATAAGCATCGGC
>1993_x21
ACACCCGGCTAGATCTCGAAACTC
>1994_x230
TCCTCAGTAGCTCAGTGGTAGAGCTGTTGGCTG
>1995_x17
AGATGTAAGAATTCAAGACGAACT
>1996_x7
TTTGAATACAATTAAATTGGCATC
>1997_x6
TTATTATAAACTTCGTGAACGCCT
>1998_x9
CACTGGATTAGCGATGGCAAATAG
>1999_x68
TCGAGTTCATTCAATCATTCTCTGAGCCT
>2000_x13
ACAGCAAGAGCTCAACTAGGCACC
>2001_x11
TGAAAAACGGATGCATAAGTT
>2002_x5
CGGATGCTTTTAATTCTACGCCT
>2003_x5
GTGACTTAGAGAATTCGACCA
>2004_x5
AGGCGATGAAGAATCATGGACCTGAAATGGACTAA
>2005_x99
TCCGGGCTGTTTTGTATTAGAAATC
>2006_x61
CGGATCTTGGTGAACAACGGGA
>2007_x8
AGCGGTTCGTCTTCGTGAAGGGAC
>2008_x11
TACGAGAACTCTGGGATGACAA
>2009_x5
GATCATTACGGACAATGGGCCT
>2010_x6
TGTACGTCCAGATTGAATACCTTC
>2011_x5
TTGGTTTGACTATATTTGCACC
>2012_x6
TTTCGGGATGTACACTGGCGCGCC
>2013_x8
ACGGAATTGGGAAAGAAGACCTCT
>2014_x13
AGTTCAATGATTGTATACCTGAGA
>2015_x7
AGAGTTGAACGTCGTGCGCCGATG
>2016_x8
ACGGACAATTTCAAATGTGGGAGT
>2017_x5
GCTTGGATATGGAAGTCTTCT
>2018_x6
TTTTCGTCAGGTATACAAAATATT
>2019_x14
ATAGATTTGAGACGAACGCCTTGG
>2020_x11
AGATGAGATTATTCCGGACGGA
>2021_x5
ATATCATGATCCAGTAGCAGAAGC
>2022_x6
AAATATTGACAAGGTTAGAACCC
>2023_x6
TTAAAGGCATTAGAATCTCTCT
>2024_x5
ACAATATGATTGTCGAAGACGAGC
>2025_x12
TGATGGCGTAGTTTTCAAAGC
>2026_x10
AGGCGAGAACTCAAACAAAGAAGA
>2027_x6
CAGCTTCCTCTCCATAATTAAAACGATTTCTCTT
>2028_x6
TACCCGATGGACTGCTGACGCA
>2029_x10
TCGAGGCAGAGGCAGTAAGCTC
>2030_x8
ATCAGGTTAAGATCGATCTAAGCCAACCCGTTCTA
>2031_x12
ATATTTCATATATGTGTGGACATAT
>2032_x13
CAGCGATCTCGTACTAAACG
>2033_x9
TGCTGGCCTTATCGCAGTGTAGAGCCCGGGCG
>2034_x5
TTCAAGCGAGAACTCCGACAAGA
>2035_x7
GAATATGAGAGTTGACATTGCTGT
>2036_x10
ATGTAAAACTTTGATCACTTGAGA
>2037_x12
ATGACGATGGACTTGAGGGCA
>2038_x7
ATATTTGTTAGACATCATTTAATA
>2039_x5
ATAGGATTCCGGCGAACTCATAGT
>2040_x6
AGAGATTCGGAGAGGAGCTGCCACC
>2041_x9
GGCCTGCTCTGCAATCAAATGCTC
>2042_x6
ACTGCGAAAAGCCATTTTAGGACT
>2043_x14
CTTAAAATGTAGGCCTAAGACACC
>2044_x33
AACCGGAAGTCGGGTTATGGTGCCT
>2045_x5
TACGCCGATTGTGAAAGAAATTGG
>2046_x9
TTGCACCCGTCGCGATAGTACTGC
>2047_x6
ATTCTGACAACTCTCTTGTGGT
>2048_x6
AATTTAATTATGCTCTGGGCGCCG
>2049_x10
CCCTTCATACCTGGTTCATATTGC
>2050_x15
TTTCAGGATCGAAAAATTCTCC
>2051_x65
CAGCCGGAGGCCGTCGCACTC
>2052_x5
CTCGCGGAATTTGAGGGCGGCT
>2053_x9
GTTTTCTTGTTCTGTTGTGATTTTGTACTGTA
>2054_x6
AACCGACGGACATAGTATAGCGCT
>2055_x6
GCAGACGACTGGATCATCAAGACC
>2056_x28
CCAGTTGTGGATCTTGTTCGGC
>2057_x5
CTGTGTGGATCAATCTTCTCTATGAGCT
>2058_x12
TTGTTGAAATTCATGGATCCGCCT
>2059_x56
ATGGGTAGAACCGAGAACCGAACT
>2060_x5
AAAGAATGATTATTGCAACACATT
>2061_x6
AGGAACTGTCCATGTAAAACCAGCA
>2062_x5
AAATTCCATTACGATACGGACGTG
>2063_x6
TTGCACTACTGCATGGGCTTTGGCGCACCCCTG
>2064_x12
AAACCCGGAAAGTGTAAGAACCAC
>2065_x5
ATTTAAATTGTATGACTCTGCACC
>2066_x7
AGTAGAATTCCAATTCCAGTGTTC
>2067_x13
GAAGTCTGACTTCGTTGATGGCCT
>2068_x5
AAATAACATAAATATCGCGGGCCC
>2069_x10
AGCTACCGTGTGCAGGATTATGACTGAACGCCT
>2070_x13
TAAATGTAGATATACTATGGGCCT
>2071_x683
ATGGGTAGAACCGAGAACCGAACC
>2072_x12
ATTGACCGCAACTTCTGTATTTATCATTGCCT
>2073_x6
AGCTGAGAGAAAGAATAGAACGCT
>2074_x5
AAACTCCCTCAGGTACGTGATT
>2075_x5
TCGGATACCATTTTGTAAGACC
>2076_x5
ATGGACGAAATATAACACCCGAGG
>2077_x10
ACGAATCTTAGGATCACTCGGCCT
>2078_x9
ACCCGCTTGAGATAGGATTGGCCT
>2079_x6
TTTCTTTGACTGTTTGTGCACCCG
>2080_x7
AGAAGGACTCCGGGACAGATCACC
>2081_x11
ATCCCATGAATATCGTTCTTCGAC
>2082_x113
AAGATGATGTGGCAAAATTCTGAGCT
>2083_x6
AATGGGACTAAAGAATGAAAAAGA
>2084_x8
ATCAGTAGAACCAAATATAATGTC
>2085_x43
AGGGTCCAGCGGCTGGAAGAGCG
>2086_x16
AAAGATGACCAAGGGCCAAGGCTT
>2087_x7
CAGATCTGAGTCTGGACCGGGAGA
>2088_x7
AATCCTGGCATGCTCTGATCACC
>2089_x7
CAAAAGTTGTAGATATGGTTGAT
>2090_x5
ATCTGCTAGAACCTAAGGCATCCA
>2091_x6
TGAACGTTCCAATAATTTATGAAT
>2092_x6
CCGAGCGGGATTAAGGCGTTA
>2093_x9
TGTTGTGAATCCTGCAGGCTGGTC
>2094_x5
TCGTCCGGGGTCGTAAAGGCTGTC
>2095_x7
TCTCCTAAGATGATGTGGCAAAATTCTGAGCTT
>2096_x7
ATTCGAGAAACTGGAGGTATACTT
>2097_x6
GTTAAGCGTGCTTGGGCGAGAGTAGTACTGGGA
>2098_x69
GCGGCTCGAATTGTAGTCTGGA
>2099_x6
AATACGGTAGAATTAATGACAACA
>2100_x8
AGAGAGATGATCAGCGACTGGGTT
>2101_x5
AACTCGAGTCGATGCGGTCACTGC
>2102_x5
AAACACCTGTATGAATGATGTACT
>2103_x6
TAAGAACGGTGTAGAAGATCTCAC
>2104_x10
AGGGACCAATTTCATAAAGTAGAT
>2105_x14
TTTTTTCCCGGACGAGTTATATCT
>2106_x9
ACCGGCCGAGTGCTGTCGCGCTTG
>2107_x14
ATACGTCGGGCCGAAAAAATGGCC
>2108_x5
CTCCTCGGCCTGAAGCGGAACGA
>2109_x6
CACTCACAGACCTACAACTAGC
>2110_x10
TCTGAAATATTAAATATGGCACTC
>2111_x5
ACGAGACGATTGTAGGACATTGAT
>2112_x5
TTTACTAAAATGCATCGTTAGCCT
>2113_x8
TTCCAATGATGGTCGTTCCTTATCT
>2114_x6
GGGGATGTAGCTCAAACGGTTA
>2115_x5
TCAAAGAACTAAGTGAAAGCCT
>2116_x7
AACGCTGAATACTGACGCAAGCCT
>2117_x15
GGAGAGATGGCTGAGTGGACTA
>2118_x5
CAATACATGGACTCTGGTACCC
>2119_x5
TTGATCTTAATGGACTTTTCTGAGGCTT
>2120_x31
ACGAAGAACATGAATGCCGCAAGA
>2121_x7
CACCATCTAGACGAACATACTTGC
>2122_x7
TAGAGCAGTGAACTTGTGAGCCT
>2123_x8
TTATCATGATGACTGTCGCCT
>2124_x130
TTCGCGACAGGGTATTGTACGTGGCAGAGTGGCCT
>2125_x7
AAATATTCCATTCATTTGACCGGC
>2126_x8
ATATACCAGAAAGCGGCGAGAACC
>2127_x33
GATTCTGCCCCAAGTCGCAGTAGATTCGT
>2128_x6
AATACTGAAGATTTCAAGACGCCT
>2129_x7
ATTCCAAATCAGTTGTTCGGCTGC
>2130_x8
AATATTGTAAGACATCTGACCAGA
>2131_x6
AACGAGCGCGTAGCCATTTGACCT
>2132_x14
GCTCTCGTAGCTCAGTTGGCCAGAGCACCCGTTT
>2133_x10
AGCAACGAAACTATCTGGTAGACT
>2134_x130
GGTAGTTCGATCGTGAAATTTATTTGTTTCG
>2135_x5
CTATGGCATTCGGTTCAGTAAACGATGATACAGCT
>2136_x5
AAGATTGTACAATGCCGTCGGTAT
>2137_x21
CGAATGATCGGTAGAATCCTTTGCAGACG
>2138_x9
TACGTTGGAATCAAATTAAGAAAA
>2139_x6
TTTGTGCTTCACCAATGCTCTGGATGTT
>2140_x5
GGGGATGTAGCTCAAACGGTTT
>2141_x5
AGGATTGTTTGATCTTGAGGCACC
>2142_x10
CACCAACCAAGCGGCAATCCCT
>2143_x6
ATTTTCCTAATAAAAGTGTCGGCT
>2144_x5
AGGCGATAAATGTGCACCCGGGGG
>2145_x35
TTAGGAAGAGAAGTCGGTAAAGCT
>2146_x64
ACTTTCTTTGACTGTTTGCGCGCC
>2147_x8
AGATTTGAACTCCCTGCAACCGGA
>2148_x14
ATTGTCTTTTTCTGTAGTGTGCCT
>2149_x6
ACCAATTGTGGATGTGGGCTGCCT
>2150_x15
ACTAGAACCTGAGGCATCCAAAGA
>2151_x5
TTCAGATTCTAGTTCGTTGAC
>2152_x30
GCGGATGTAGCCAAGTGGATCAAGGCAGTGGATT
>2153_x6
TTACCGTACTGCAATTAGACCAGC
>2154_x16
AAACACGTGATCGGGCGAGCTACG
>2155_x51
AGCACATGATGAATTACTCGGATT
>2156_x82
AAATGACGGAATCGCCTGAGCGCC
>2157_x55
CTTTTGTTTTCCTTGACTGCCTTACGTAAG
>2158_x67
ATTAGACTGGCCAATGAATCTCAT
>2159_x6
TTGGAATATTGATAGAACCGAGAA
>2160_x7
GAAATTCGGCCTTGGTGACTC
>2161_x5
AAGACTGTTGAGCGCCAGCGAGAA
>2162_x7
ACTGCATAGGCTTGGCGCACCCCTATC
>2163_x6
ATGAAAAACTGTTGCCTTTGAGAA
>2164_x14
AAAATTTTCGATATCGTTTGAACT
>2165_x16
AGGCTGGAGGAGACAGTTGGACTG
>2166_x28
AAATATGACCAAGGGCCAAGACTT
>2167_x11
AAGACCAAAAATGTTGTAGTGCCT
>2168_x5
CCATTTCGATAGAACTCTGTCAAA
>2169_x69
TTTTGATGTCGGCGATCATTGCGA
>2170_x5
CAATCTGAATCGGGCCTGGGCA
>2171_x6
AACATTGTCGGATCATGAGGCGCC
>2172_x60
TCACCGCCGGAGAGGAACTCC
>2173_x5
CGTTTGTCGTTGGGGATTCGGA
>2174_x5
ATAGACACGAGCTCTGTCCGAGAA
>2175_x151
CATTCCCACCAGTAATACATGACG
>2176_x6
GCTAATGATAGGATTTGAACCC
>2177_x6
ACAGTCCGACGATCTTGTAGGGCTCTCGGCAA
>2178_x6
ATTCTTCAGACTGTGACAGCGCCT
>2179_x5
ATCAAAGTGGCGCAGCGGAAGCGTGGTGGGCCC
>2180_x5
ACCGCACCGTCGGGGCCCGACATG
>2181_x6
TTCTGATTGATCGAGGCCCATATT
>2182_x6
TGTAGCTGGGAGAATTCGACAT
>2183_x14
ACTATTGTTTTACACTTCCGAGGA
>2184_x7
AGAACCGGGTCACATGTTAGAATC
>2185_x7
ATGGCTCCTTACATCTCTGCAAAGCGT
>2186_x6
ATCTCCTAAGATGATGTGGCAAAATTCTGAGCTT
>2187_x33
ACCCTGGAAGAAGAGCTAGGCACC
>2188_x8
AAGACGAGATAACTGCCTTGCACC
>2189_x5
AAGGAGATGTGGAAGACTATGTTC
>2190_x6
TGACAACAGTGGCTGGATTGC
>2191_x5
AAAGGCACCGCACTGCGCTATAGG
>2192_x7
ATAAGGAACTCGATGAAGATGCCT
>2193_x6
AAGAAAAATTAACAAGCGTCGAAT
>2194_x13
AAGGCCTGGAGATCAGTAATAATG
>2195_x53
TATAACTCACAGGGACAGTAGCCC
>2196_x7
TTTGGACCCTTAGAACCTGTGCTC
>2197_x28
CGGGCTTGGCAGAATCAGCGGGGAAAG
>2198_x77
AATCATGGATCAACTAAGCCTTCTCGGGGGCTTGC
>2199_x9
AGGAACCTTAGGATTTTATTGGATAACT
>2200_x7
CTACTGAGTGGTCGTCCCGCGAAG
>2201_x8
AAGAAAGCTGTTGAGATTCAAAGG
>2202_x8
TTATATGAATTTCTGGTAATGCCT
>2203_x7
CGTAGATCAGATCCCTTGTGCC
>2204_x6
CAACCATCAGGTTAAGATCGATCTAAGCCAACCC
>2205_x5
AGTTTTTTTCCGGTGGTCATTGAC
>2206_x7
ACTAGGATTTTTGCCTTACCCGGG
>2207_x7
CGGTGAGTTGGGACAAAAACGCC
>2208_x10
TCGGACCAGGCTTCATTCCTT
>2209_x5
TTCTCTCTTTCCATTGTAAGGATG
>2210_x10
TTGGAATATGGATAGAACCGAGAA
>2211_x6
GAATGATCGGTAGAATCCTTTGCAGACG
>2212_x6
ACTGGACCGTGAGAGCCCCGAGGC
>2213_x25
TGGAGTCGGCGGCTCTCCTAGGGTTCCCAG
>2214_x5
CACGTAGAATAAAGGATTCAACC
>2215_x9
CGAGAGTCTTGACGTCGGCATTGA
>2216_x17
ATCATGACAAGAACTTGCGCCACC
>2217_x4699
TCGGACCAGGCTTCATTCCTC
>2218_x9
AATAGTCGAGGCCTCAATAATGGA
>2219_x10
AACAAGACTGTATAACATTACGCT
>2220_x5
TTCGAATGCAGGGGATGATCGACT
>2221_x20
TTCCTTCAGTTCGATCGTAGCTGT
>2222_x9
CAATGAACAGTAATTTTTGAGCCT
>2223_x9
ACAGAAAGCAGAAACTCCAAGAAC
>2224_x5
ATCGGATGACCTTCCTTAGAGGGG
>2225_x7
CCGAGAACTCAAGTTGCACCGC
>2226_x5
AAGACAGTGCTGACGAAGCTTCCGGC
>2227_x5
GGTTTCTTTGGACTGCTGGCATT
>2228_x8
CACCCCATCGACGTGAATGT
>2229_x60
GGGTTGCTAACTCAACGGTAGAGTACTCGGCTT
>2230_x9
CATGTAGAGCTATGCATGGGCACC
>2231_x6
AAAGCTATGAGATCTGAGGGCC
>2232_x24
ATACAGGTCTTCGAAGTAGTCC
>2233_x8
GGTGACGAGGGAACCGTGAATCCT
>2234_x9
TCGAATGTGTAGATTGACCCGGG
>2235_x5
TTTTTTTGACAAAGAGCGGCC
>2236_x5
TCTAAGTTCTCCGTGAAAGATA
>2237_x7
AAAGCTATGAGATCTGAGGGCT
>2238_x7
TTTGGCACCGTAGTTATTTAAAAA
>2239_x12
ATTATGTTGGAACCGGAACCGAAA
>2240_x13
CGGCATCAGTAGCGACCAACCT
>2241_x5
ATAAACAGACTGTCCAAATAGCCT
>2242_x6
AGAAGAACTCATTGCTATCGCCT
>2243_x6
CTATCGGATGGAAGGGCAGAGGCCTTTGGCGTCC
>2244_x11
ATGAGATTATTCCGGACGGAGAGT
>2245_x9
ATGCAGAGATCATTCCGGATGAA
>2246_x32
ACCGCACACGCGTAGATCTCGACG
>2247_x8
AATGAAAATTATGGACTGAGCTGA
>2248_x5
AAATCCCGCTAGGCTCTGGACCGG
>2249_x31
AAGCGTGGCATCGTCGGAAGTGAT
>2250_x57
ATCCAACGGTCTGTATGAATATGT
>2251_x10
TTTTGGCTGAAGCACGAACACTGC
>2252_x5
AAAGAGAGATGTCATTTCAAGGAC
>2253_x7
TCTGACATTCTAAAATTGCCGCCT
>2254_x13
CCGTGAACCATCGAGTTTTTGAACGCA
>2255_x13
AATTTCATTCGTCGGCACC
>2256_x7
AGAATACAATCGCGGGCTTCGCCT
>2257_x6
TCCTCAGCAGCTCAGTGGTAGAGCGGTTGGCTG
>2258_x9
ACGTCAAGTTGGACAGGATCCGCT
>2259_x8
AGAAGATGCTGAAAGAGCTGGAGG
>2260_x21
AATGGACGAGACCTTTGAAATATT
>2261_x5
TTGTTTGATTATAAAGGTGTCACTGAGGGAT
>2262_x5
AGAGATCATTCCGGATGAA
>2263_x7
AATCCCGTCGATACCTGAAACCAA
>2264_x7
ACACCCGGCTAGATCTCGAATACT
>2265_x6
GGAGAAATCAAGCCAGTGGTTCTGATCACC
>2266_x8
ATCCAATGGACGGTTGGCTGCCCT
>2267_x7
CAGAAAGTGACTTGCGCCTGT
>2268_x18
AGGGCATAGAGAGATTGAAGCACC
>2269_x5
GAAGAGAGACCGCTGAACAAGAGA
>2270_x13
AACACCGCAAGATCGTCCCGATTT
>2271_x5
ATAGTCGCGAGGAGGCCGAAGCCT
>2272_x5
ATTGAAACAATAAACGATAGTCCT
>2273_x9
ATTGCTGTTGAAGGCTGCGCC
>2274_x5
CTATAATTCCATCAAAGATGAG
>2275_x28
TACCGTGGAGTAGAATTCTTGCAA
>2276_x5
ATAACCCGTGAACCTTTGGATGCT
>2277_x5
AAGTTTTCCGGCGAAGCTTTGGCC
>2278_x19
AGGACTGCGAATAGCCATTACAGG
>2279_x5
ACTTGAGATCGGGTGTGGTCACGCT
>2280_x5
ATCGGATGAGTAGTGTTTTACAAC
>2281_x5
TTGGCTGGTGAGAGAAGAAATTCC
>2282_x8
TAAGTCGATAGACCATGTAGATT
>2283_x155
CTGGGTGGTAGAACATTAATGCCT
>2284_x16
AATTGAGGATGAAAGAAGAATGCC
>2285_x7
CGGGCGGCCTGAATGAGTTCCAAATCCAATT
>2286_x5
CTTGAGAATGTTCGTCGGCACAC
>2287_x11
TGCACTTTAGACAATTGAACCAAT
>2288_x5
ACCGAAATGTCCAAAAGTGAACTC
>2289_x6
ATAGAACATCTGAGAAGTCGTACA
>2290_x6
ATAGATCCTGGAATACAAAGAACC
>2291_x5
ATGACATCGTTCCGTTGACAAAGA
>2292_x7
TTATGCGAAGACCAGATATACTCT
>2293_x15
ATAAAGACTCTTTTGCATGGCTTC
>2294_x11
AAAATGACTTAGCCTGAAAAAACT
>2295_x18
ACAACATGGTATCTTCTTGTACTG
>2296_x6
TCAGAGATCCCAAAGTAGCATC
>2297_x17
ACATGTTGCACTGTTCATCAGCCT
>2298_x8
AGGACGCTCTCTTCGGTCGTGAAC
>2299_x5
AAATGGACTTGGAATCGCACGAAA
>2300_x5
TTCCGAGATGTTCATGACTGTT
>2301_x6
TGAAGATTCCTTGGACTGAAACTT
>2302_x26
TTCCGAGATGTTCATGACTGTG
>2303_x7
TCTCCCCTTGTTCTTGACATCT
>2304_x31
TAGTGACGCGCATGAATGGATT
>2305_x135
CCCAGTCCTGAACCCACCGGCTGTCGGCGGACT
>2306_x6
ATTGAGAATTGGAATTGGGACATC
>2307_x5
TGCATCATTCGAATATCTGCCCT
>2308_x11
TTGGAGAATAAGAGAGTGAAACCT
>2309_x8
GTTTCAGTACTATCGCGTC
>2310_x12
CGTCTGTCCGGCCGTAGAGCC
>2311_x9
ATGGGAATCTTGAATTTGACAACT
>2312_x40
TGCTCGCGGAGGCACTGTCGGTGTGGTCG
>2313_x39
GCAGGCTGGGGGACGGGTTGGGAA
>2314_x11
ACAACCGACCGTCAGTCTAAAAGA
>2315_x5
ATCCCTATCACTGAATGTCGGTAG
>2316_x5
ATTCCTTGGAAACGAACTGAGCCT
>2317_x7
AGCCTGTATCCGCCTGCACTGAAT
>2318_x5
AGAATTGATGAAACATAAAACAGACTGAGGTC
>2319_x7
AAAAAAAAAAAAGGGGCC
>2320_x18
GCCCCGTTCGGCCTGAACCCTGTCGCA
>2321_x5
ACCGCGACTGATCCTGAAAGGT
>2322_x6
GTTAGATAATCAAAACTGAGGCCT
>2323_x11
TTTGGAAGGATTCTTTAGGC
>2324_x17
ATAAGACATCACTTACTCTGCACC
>2325_x8
ATTTCAGAATCTCCTGTAGAACCT
>2326_x24
ACTTGCATCCGGATTGACTAGCTC
>2327_x5
ATTGTAGAATACCTTGAGCACGAG
>2328_x6
CACATGATATATTCTGAAACCT
>2329_x9
TGTTGCAAGACTATGAGATCGGGT
>2330_x5
TTGGGAAATTTCAGAACTTGGGCC
>2331_x14
CTCTTGGAACCCTATCATAAGCCT
>2332_x6
AGGCGATGAAGAATGACAACTTGAAATA
>2333_x5
GGAGCCTGACATGCATGTG
>2334_x19
TTCTGCCTAATGCCACGTTACCTGTAGCACAAT
>2335_x8
CACGTCGTCCTCTAGAGTGGCAGA
>2336_x6
AGGAGATGAGCCGAAGACGACTTG
>2337_x5
ATGTATCGGTGAGGTAAAAGTAGC
>2338_x6
TCAGGAATGCTTGAATTTATGCCT
>2339_x8
AGCCCCGGTAAAGGAACTCAACCC
>2340_x5
TTTCCGATACCACCCATGCCA
>2341_x9
AATCCTTCAGCTTGTTTAGTAT
>2342_x5
CAACAGGGAATTGAGAATGAGAGC
>2343_x16
ACAGGCTGATGACTCCCAAGAGCT
>2344_x8
TGACAGTCGCCTCTAAGGACAC
>2345_x6
TCTTGGACGTTGAGAATCTCAG
>2346_x5
CTCGGACCAGGCTTAATTCCC
>2347_x9
TCCGGTGAGTTTGAACAAAAAGCC
>2348_x7
CGGACTGAAATAACAACTTGGCC
>2349_x9
TTGGTAACGGAGAAATGGAACT
>2350_x8
ATCCATGGGGATGATGTCGCACCA
>2351_x11
GCTGGAGTAGCTCAGCTGGTTAGAGCATATGGCTG
>2352_x6
TACGGACTTGGGACACTCGAG
>2353_x18
TTCGATTGCAGGGCAGCCT
>2354_x14
GCATTTTCCGGTCCAATTGCTGT
>2355_x19
GGACTTTGGGTTGGGTCGGTCGGTCCGCCTCA
>2356_x5
AAAAACCGGACAGGACCGCGGACC
>2357_x5
GTTATCGGTTCAAGGACGCAAGGTGACCCTGCTT
>2358_x7
TGCCCTCGACCTATTCTCAAACTTTAAAT
>2359_x6
AGGACCAAGATGACATTCCGCACT
>2360_x6
AACAATCCAGGATAATCGTCCAGT
>2361_x8
ATTACAAGAAAATGTGGACGCGCT
>2362_x7
AAAAAATCGTTTGACAACTGCACC
>2363_x8
TCAAAAATGGGCAGTAGTTATGGT
>2364_x5
GATTGGCTCTGAGGATTGGGCACGGGGG
>2365_x10
AATTTGTGGTAACGGAGCGGCGCC
>2366_x30
TTGCACATATCGAAGGCTTGCAGGAAATTATG
>2367_x6
AACTCGGGTGGAGATTTCAGCC
>2368_x8
ATCGGAGTCCAACCTGGAAAGCCT
>2369_x6
ATGGCTTGTGATGCTGACGAGAGC
>2370_x66
TGTAGGGCTCTCGGCAATGGA
>2371_x27
CCCGAGGTCTCTGAGCATGAGA
>2372_x5
AATATCAGTTCAGTAGATTCGAGC
>2373_x9
ATTTTTAGCGTGGAAAACCCGGAA
>2374_x5
TCATTATGTCATTCGTCATGG
>2375_x5
CGACGAATAGATAGAACTCTGCTC
>2376_x76
TTTGACATAATTTTGAAGCCT
>2377_x9
ATCGATCCAATGACATGTAATACA
>2378_x10
AATGTAGAAACTATCGGACGGCTT
>2379_x7
ATGGGAAGAACCGAGAACCGAACC
>2380_x20
AGCGACGTTGCTTTTTGATCCT
>2381_x5
AATCGTACTTCATCTTCTAGAGTT
>2382_x7
AATTATCTGTCATGTAGGGCACCC
>2383_x5
ACTCGAAATGCATTAGTGGCTG
>2384_x15
AGCGCTATTTGGTTAAGGTCAAAG
>2385_x16
TTCAACCTGTAGAACCTCTGCC
>2386_x7
AAGTTTTTGGGTTCCGGGTGGAGT
>2387_x6
TAGTCCGGAGACGTCGGCGGGGGCC
>2388_x7
GGCAACGCAGAAGCCGTCGGATGG
>2389_x6
AGGTTCATAGTGATACACTCGGGC
>2390_x40
ATCGAGTGGAACTGGACTGGCGCC
>2391_x6
ATCTTCATGTTGAGGGCCGTCGTC
>2392_x25
AGGCCGACTTATACCTGAACCT
>2393_x6
TCTACTGGAGGATCAGAAATCACT
>2394_x20
AAATTCGGCCTTGGTGACTCTC
>2395_x16
CGCAGGTTGCCCTAATCACTG
>2396_x9
CACCAGAGCGATGTTAGAGCTG
>2397_x5
CCGGGTTCAATCTTTACTGTT
>2398_x8
CCGCCACCGCCGAGAACGCCCAGC
>2399_x7
AAACACGTGAACTCACTGGACATG
>2400_x10
AAGCGACTATAGAGTATCCGGGAA
>2401_x7
AGATCCCGAAAACTCTGATGTGCG
>2402_x6
AAAATTCTGTTTGCTGCCAAAATG
>2403_x36
AATCACAAGTGAATTCGGAATCCT
>2404_x6
ACATCTTTAATCGCTTCGGAACCC
>2405_x6
ATTTTTCGGGTCGTTTGAGACGCC
>2406_x11
TATTCTGGGCCGGAGCAATGAACCTATT
>2407_x5
GTCGTTGTAGTATAGTGGTGAGTATTACCGCCTGT
>2408_x8
TTGACTGAAGTCTAATGAACGCCT
>2409_x8
CAAATTACAGTAGATCCAGAAGAC
>2410_x10
TCCTCAGTAGCTCAGTGGTAGAGCGTTGGCT
>2411_x11
CTCAGAAGCACGAAGAACGCCT
>2412_x10
AAAACTGAGACTCCGTAGTTGG
>2413_x8
TTGGAGTCTGTAGCATGGTAAT
>2414_x53
GCTCATGATGACTGATCTTAAGGATCCAG
>2415_x15
TCCATTGTCGTCTAGTCCGGTTAGGATCTGGCTTT
>2416_x6
CACTACTTGTAGTTAAGCCCTCAT
>2417_x13
TTCCTCATCCTCGCCGGATA
>2418_x7
TTAGAACCTCTGTAAATTTTACC
>2419_x5
AGACTAGTCGAGAATACACCCGCC
>2420_x13
TTCAAAAGACTATAAAACTCGCCT
>2421_x8
AAAACCACACTCCGATCGGACGGT
>2422_x9
ATTCCGTTGTTCTAGATGAAGTCA
>2423_x5
TTGTCGTCTAGTCCGGTTAGGATATCTGGCT
>2424_x63
AGGCTCGGGTAATCTTTTGAAAA
>2425_x16
ATCCGGTCGGGCGAATAAATGGCC
>2426_x17
ATTTTCTTTTCTCGAGTACGGGCC
>2427_x8
AATTGTCCAAACGAAAACTTGCCC
>2428_x14
AGGATGAAAGGAAAAATGAAAGCC
>2429_x6
GCTTCCGTAGCATAGCGGTAGTGCTTTCGCTTCG
>2430_x8
TCTGAACATGAATACTGTAGTCCT
>2431_x9
ATCGAGTGAACTATGGTCAAAACT
>2432_x8
AAGGACTCCTTATCGAATGGCACC
>2433_x8
AGCTACCGACCTTCTGCTGGCACC
>2434_x9
GGGGCGCCAGGGAGGGTGAGAGCCCCGTTCGGCC
>2435_x11
TTCATTGACTGTTTGCGCACCCGG
>2436_x48
CTGCATAGGACGAGGACATGGTAA
>2437_x5
AGCGGGTGTTGAGAACATGCCG
>2438_x10
TCGGTTCGCTTTACTTAAAAACGG
>2439_x17
AATTCTGAAGGTGGATGCTCTT
>2440_x6
CCCGTCCACGCCCGATCGT
>2441_x5
AAACATAGGATCGTATTTGATGCA
>2442_x7
ATTACTTAGAATGATCCCAACTGT
>2443_x29
TTCCTCATCCTCGCCGGATT
>2444_x16
TCCTGGGAACTAGAATTCTAACCA
>2445_x24
AGTGATGCCCTTGTGAATGCCT
>2446_x5
ACTCCAAATCAACAAAGTTGTACT
>2447_x11
CAGACTTTAAGCGACCCTTGGGCC
>2448_x7
CCTTTTGTTTTCCTCGACTGCCTTACGTAAG
>2449_x7
TAGTATCGCCCAACTGTTTATAAG
>2450_x9
TCAAAAGAGACGATCTGATTGCCT
>2451_x23
ATTTTTAGGTAGGCTATGCGCACC
>2452_x5
AAAGGGTTGACGGCTACT
>2453_x6
AATGTCGGGAATTGATTTAATTAAT
>2454_x8
TACAAACAGAGACCGCGCGGACTC
>2455_x8
ATTTGCCGGTAGATTAGATGACAA
>2456_x6
TCGAGTTTTTGAACGCAAGTTGCGCCTG
>2457_x26
CGTTGCTGGCCTTATCGCAGTGTAGAGCCCGGGCG
>2458_x15
ATGACCTACTGGACATCTGAGGAT
>2459_x11
ACCCGGAATTGTGGAGTCTCAAAC
>2460_x131
TAAGATGACGTGGCAAAATTCTGAGCT
>2461_x6
CCGCGATAGTAATTCAACCTAG
>2462_x9
AGAGACATGTAGTTCAAGTTGACA
>2463_x5
AACGGACTCACTAGGGCGAGAATC
>2464_x7
ATTGAGAACTTCGGATCGGAAGATGGTCAAGGGAG
>2465_x5
AAAATTAATTTCATGTAGAAGCCT
>2466_x17
ATTGTAGTTTCTCCATCGTAAAGA
>2467_x5
TTCGTGCTGGTTTGCTCTCAAA
>2468_x5
CTTATTGTCCCCTTATTACTCGGT
>2469_x7
TACACTTTTCCGATCGACAGAT
>2470_x5
AGTAGAAACCTGGATTCAAATCCT
>2471_x5
ATTGACATCAGAACGGAGGTTACTC
>2472_x11
TACTTCGCAAGACGATCTGCCT
>2473_x108
ATTCTCGGCCGAACTCCAGTAGTT
>2474_x98
AAGGATGAGATCAAAAGTATGTCT
>2475_x16
ACAGAGAACTCATGCCTAAGGCCC
>2476_x5
ACGTAGAATACTTTGGCAACGGAA
>2477_x5
TACACTCGGCAAAGGTCACAAG
>2478_x5
ATTTTCCTATAGTTCACGTGTCCT
>2479_x8
CCGAGGTCTCTGAGCATGAGAA
>2480_x14
AAAACTGAAGACCACCCTTGGCTGTCTGAGCG
>2481_x305
TTAGGACTCCGCCGGCACCTTGTGAGA
>2482_x5
AATGAGTCGAGCACTGAAGAAG
>2483_x13
CCGAGACACGTAGTCGACTGCT
>2484_x5
ATTGCTGCTAGGAATGAAATATTC
>2485_x31
TGCTCCTCGGCCTGAAGCGGAACGACA
>2486_x18
TTCAGACTACTTTGAAGACCT
>2487_x7
ATTGAGTTGTCTGACTTGGTGCCC
>2488_x6
GAAGCAGATCGTCTGGTGGCCT
>2489_x23
TTTGAACTACTTGCACGAGA
>2490_x5
AGCACCCAGTTTGGTCGTCGACTA
>2491_x12
AACATGAATACTGTAGTCCTTGCC
>2492_x13
CCAATTGTAGAGAAGATGCGAGAA
>2493_x17
AACCTCGGAATTTTAGAACTTGTC
>2494_x7
GAACAAGATATTGGGGGATTTAAGGAAAT
>2495_x21
TCCCAGGACAGACTCAGAAGTT
>2496_x23
GTCCGACGATCTGTAGGGCTCTCGGCAA
>2497_x7
CGATCATCAGATTATAAGTTCATTCCAGACCG
>2498_x28
ACCGTGGAGTAGAATTCTTGCAAA
>2499_x7
AAGTAGGACGTCGAGTGTATTTCC
>2500_x7
TATGAACCGTCGTTCGTGAGCGCC
>2501_x10
TCTTGGAACAGCATCGGCAGCGGC
>2502_x130
GATGGATAAAGGCAATTTCTGAGCTT
>2503_x5
CGAGAGCACCGTATCGTATGGC
>2504_x5
TCAGCTGGTAGAGCGCGTGGCTTT
>2505_x5
ATGTTCTCATCTCTGTCCCGAGGA
>2506_x10
AAGCACCATGAAATCTGAACTTAT
>2507_x7
ACGACATTCTCTGGATAGAAGTGT
>2508_x11
ATGAAACGGATCTGGACATTGATC
>2509_x9
TTACCCAGTATTTTAGAACC
>2510_x13
CATGACTTACAACTTTGCCGAGAA
>2511_x6
AATTCCGCGGCGTCGTAAGAACCC
>2512_x19
AAAAAAAAAAGCGAGGGCC
>2513_x13
TCGAACGAATGATCGGTAGAATCCTTTGCAGA
>2514_x5
AACTACGATCTTTGGCCCTAGAACTGAAT
>2515_x16
TATCGAGTAGACCTTGTCGTTGTGAG
>2516_x12
TTCGGACCGAAGAAGTAATGTCACTCGATTATT
>2517_x20
GAACAAGATATTGGGGGATC
>2518_x9
GAACAAGATATTGGGGGATA
>2519_x6
CAACTGTCGGAATCTATGGAGA
>2520_x5
TTACCCGGCAATAGGAACACT
>2521_x5
ATCCAATTTCTGATAGCACCTGGG
>2522_x15
ACAATGGCGGTCCTTATGAACTGAT
>2523_x487
GAACAAGATATTGGGGGATT
>2524_x10
TAGAGGAATTGGTCGACTCATCAGGCTC
>2525_x10
ACTCGAAGATTACATTTTACGGAC
>2526_x11
ATTCAAGAAAAAGAAGTTCAAGGC
>2527_x13
CAGTAGGGGCCTTTCTTTGAT
>2528_x15
AACCCGTGCGACACTTATAGAACT
>2529_x8
AGTACCCTGGTGCGACGATACTCT
>2530_x6
ACGAAATTGAGAGTTCTGGAGAGT
>2531_x6
AAAGGATGGTAGGACTAAAAGTTC
>2532_x5
AAATCTGGGTTGTAGCTTCGCACC
>2533_x16
ACACAGAATCACATGAACATTACC
>2534_x9
CATTCCATGGGCGGGCGCTCAATCATCCTTCTT
>2535_x25
AGGTGTAGGATAAGTGGGAGCCG
>2536_x7
AGTAGAATAAAAAGTATAGGGACT
>2537_x8
AGACACATGTTTTAAATCGGACA
>2538_x7
TTTGAATTCCCTGAATCCTCGCCT
>2539_x9
TTGGAGACCATCTGAGCCT
>2540_x8
CCTGTTGCCCTGATGATTCATGATA
>2541_x6
CTTCAAGCACTGATGGTAGGAG
>2542_x8
ATTGGACCAGAGGACTTTCACT
>2543_x12
ACGGACAAATTTCCAATATAGCCT
>2544_x6
TATTGGTCGCTTTTGTGGAGGC
>2545_x7
GAGCCTTTCATTCGCCCCATGTCCAGCAG
>2546_x7
CATGTGTAAGTATGAACTATT
>2547_x7
AGTCGCTCCGACAACAGCTTGGAC
>2548_x6
AGACCGAAAATGTTATTGTTAGAC
>2549_x8
AACCCACCAGCTCACACT
>2550_x34
TTTTGGAAGTCATCTGAGCCT
>2551_x10
CTTCGACGAAAATGACTTAGCCT
>2552_x20
TTCGTGAAGGGACCGCTCGGCA
>2553_x25
AGCTACCGTGTGCAGGATTATGACTG
>2554_x20
AATGGTCGTCCGATGAAAAACGGT
>2555_x5
AGCTTATGGCATCGTTGATCTTGT
>2556_x8
CATCAAATTTGAACCGTCCGATT
>2557_x26
ACTTGATGTCAGGCATAGTCT
>2558_x13
ATCTGCACCGAAAGACTCTCTC
>2559_x5
AAGATAGGATAGGGATTCATCTCT
>2560_x6
CGATGAACGATGACGATAATC
>2561_x5
ATTCGAGAGACACGAGAACCGGGA
>2562_x5
AATGTCCGTAGACCTTGAGTGTA
>2563_x5
AATTCGCGACAGGGTATTGT
>2564_x17
ACATGGAGTAGAACGACAAGCACC
>2565_x102
GGGGATGTAGCTCAAACGGTAGAGCGCTCGCTT
>2566_x12
TAACACTCGAAGGATAGAAGTACC
>2567_x8
ATATGGACTATCTTGAGCACC
>2568_x5
TAAAGAATCTATCCGAGGCAGA
>2569_x17
ATGGGCAACCCGTAGAACATAGAA
>2570_x12
GCCACGATCCACTGAGAT
>2571_x7
AGATTTATTTATCGTCGCCAGCCT
>2572_x7
TCTGAAGACTTCTTGGCCCCT
>2573_x86
CCCGTGAACTTAGCTGATACT
>2574_x5
TAGGAGGTCCAGCTGTAGCCC
>2575_x7
ATGGACCGAAAACTATCTGGGTGA
>2576_x6
TTTAGCCACCTCTTCACGGATG
>2577_x5
ATATCCGATGGACAAAAAGTTCTC
>2578_x15
TTGGCTCTGAGGATTGGGCACGGGGG
>2579_x44
TCCGGCTGTGAGAGGAACTTGAGC
>2580_x11
AATTCTTGTAGTTACTTGCAGCCT
>2581_x9
AAAATCGGGTCTGAAAAGTCTACC
>2582_x5
ATCTCGATTGGACCGTGAAAGCCT
>2583_x6
TTGGCCTAAAACTTTGTAGC
>2584_x11
CCGAGAGCCACGGACTTAGACT
>2585_x6
AGGCCGGAGGAGAAGTTGGACTGC
>2586_x5
AGGGAAGTTAGATATTGGCTC
>2587_x7
AATGAATTCGTTGGGCTAGTCCTT
>2588_x97
AGAACTTCCACTGGTAGAACGCCT
>2589_x19
CGACGGCACTGAGAATGTTGA
>2590_x36
AGATTCCGTTGACTGTATTAACTT
>2591_x31
TTACCAGAGTTCGAGATTGTTGAC
>2592_x10
TAACGCCTTAATCCCGCTCGGC
>2593_x6
ATTCGCGGATGTGTTACAACACTC
>2594_x24
AAGTTCGGGCCATAAAGGGCAGCCT
>2595_x36
AGGGTCCGCTGCTGTAGA
>2596_x8
AAAAAAGACTGTACTTGGAAAGCC
>2597_x10
AACACTCGTAGAACATTGCATGAG
>2598_x16
AACGGAACCGTGGGATAGCTCTCT
>2599_x9
ATAATTTGCACGTCAGTCTGATCCCA
>2600_x45
CTACCGGAAGCCTCTGAACCGA
>2601_x6
ATTACGAGACAGTCTAACCCACCT
>2602_x7
GAGAACATCAACGGACAATAAGGC
>2603_x8
ATACCCCGCATCTCCACC
>2604_x13
AGAGAATCCTAGTTGGACGTCGAC
>2605_x5
AGTCATCGATATTCAATTAAGCCT
>2606_x5
ACTTGGATACCATTTTGTAAGACT
>2607_x5
ATGGATGTGTACTGTGCCTTGACC
>2608_x29
CAATCGACTCAGAACTGGTA
>2609_x5
ACCGTCATTTAGTCTTTGGGCTGA
>2610_x5
AATTGAATATCGATGGCTTTGGAC
>2611_x18
TCCATGATGGTGTAGAGACTGCT
>2612_x31
CGACGCAGATTCTGTTTTCCAGGA
>2613_x5
ATGGACAAAAGAAATGAATGGACT
>2614_x5
GGGATTGTAGTTCAATCGGTCAGAGCACCGCCCCC
>2615_x10
AGAATTATGAGACTTGGAGGGACC
>2616_x9
GGGATTGTAGTTCAATCGGTCAGAGCACCGCCCCA
>2617_x9
ATTCGACCAAGTGTGACTTAGAGT
>2618_x6
CTAGGATCAGAAGGAACCGCT
>2619_x7
AATTAAGTGGACGGTTAAAGAGAA
>2620_x11
CACCAGAGTGACATTAGGACTG
>2621_x5
CAACACTCGGAATCGTAGAACATC
>2622_x7
ATCTCCGGATTTCAATCTCTAGCT
>2623_x12
TTGCCGGAGTTGTGACATTCACAAC
>2624_x5
ACGCGATGGGCGAAAAAACTCACG
>2625_x6
TGTCCAAACCATCTTAGTCGAGCT
>2626_x7
TCTCGAGATCACGTTGGTTGAC
>2627_x70
AAACCACGGGTCGGGTCGGAGCCG
>2628_x315
AGACATTGAAATAGACTGGAAGCT
>2629_x9
CCCAGGATGGGCGGGGTGACCCGCTG
>2630_x23
TCTGACAGTGCGCTTCGCCGACAC
>2631_x6
AGGGATTTCTTGAACACTGCTTCT
>2632_x7
ATGTCGAGTCCGGTGCTGAAAGCC
>2633_x20
TTTAGATCGATGAACACTGGCGCC
>2634_x7
CTCACCGTGTAGATCGCACCCA
>2635_x28
GCAGGCTGGTCAGTATTCATGATC
>2636_x121
CACCGCCGAGAACGCCCAGCAACT
>2637_x6
CAACACGGAGAACAATTGATGCCT
>2638_x14
TTGATACCGGATCGTGTGCACACT
>2639_x24
AGATCGGAGACGAGTTGCTTGGAC
>2640_x20
AGAAATCATCTTCTATGGATCGGC
>2641_x5
AACCAATGGATCGTGACAAGTCGTTACTACT
>2642_x11
TCTACTCTGGCTCAACCCGTGA
>2643_x12
AATGAGATTCGGATGTACATAGTC
>2644_x12
AGAGAGCACTGAGAACCTGAAGAA
>2645_x8
ATTCCATCGGATCTAAAAAAGAGC
>2646_x22
AGAATTTTATTATATCCCTTCTTTCT
>2647_x7
AAATGAATGGACTGAAAGTAAAGT
>2648_x5
ATTGAACCGAAATCACCGTGACTGA
>2649_x11
AGAATTGGACTGCCTTAGCCCGAG
>2650_x8
AGGGTCTTCCTCCTTGGAACTG
>2651_x10
ACGCTTCGAGAATCGAGAGAGGAG
>2652_x6
TCTGATCAATAAGGCGCTCGAACC
>2653_x5
ACGAAGACAGCGGTGAGGAAGCCT
>2654_x12
TCGGGATCAGTGCTCTGCT
>2655_x8
CCCTAAATGATGATTGTTTTTAAAGCAATGGATTT
>2656_x10
TTGGACGTGGAGAACCTTAGCA
>2657_x6
AACAATGAGAACTGCAATTATCTGATCAGA
>2658_x5
ATTGTCGTCAGCCAGGACATAGGC
>2659_x34
CACTCGCAAAACAAGAACAACC
>2660_x7
CATGACATGCTTTACCTGAGAA
>2661_x8
GTAAGAAGATCTGATGTGGAGA
>2662_x5
ACTCGCGAACACCTGTCTATCTCT
>2663_x5
AACGGATATCTGGTACTTGGAC
>2664_x10
CCGGACCAGGCTTCATTCCCC
>2665_x5
AGTACCTGAGAACCAACCCAAGAA
>2666_x12
ATTGAATTTTAGGATCACCCGGAA
>2667_x5
AAATTCATCACACTAGGTTTAGGA
>2668_x9
ATTGGTCGGGAAAGCTGAATAAGC
>2669_x5
AACCCGTCAGCTCACACTA
>2670_x7
ACGGAACATAGACTGATAGGTCTG
>2671_x7
GGCGGACTGCTTGAGCTGCATT
>2672_x5
ACAGTACTCCGCCCAAACTCGCCT
>2673_x6
ATTCTTCGGACCAGGAGAGCGCCT
>2674_x5
ATAATATGGACCTAGTAGAAATGC
>2675_x8
ACTTGTCTAGGCTTTGTAATGACC
>2676_x8
AAAGATATTCCGTCGGTTAAAGT
>2677_x5
ATTAATTCTTAGACTTCCCGAGGT
>2678_x10
CTTAAAGTCAAGGCTGATCACT
>2679_x15
AACGAGACGGAGCGACGATATACC
>2680_x7
ACCGAACAGGAACGCCGAACAGGA
>2681_x5
AGGGAGTCCGTAGATCAACAAGGC
>2682_x33
CGAGAACTCTGGGATGACAACT
>2683_x8
AGTATCCATCACGTAAGCGACTTG
>2684_x11
CAACAATCCTACAACTCGGAGT
>2685_x14
CGCCCGATCGTACTCATAACCG
>2686_x6
AATAGAATCGACTTTCCTCTGAGT
>2687_x9
ATCACCAATGTTGTACTGACGAAT
>2688_x28
CACTACTGCATAGGCTTGGCGCACCCTTA
>2689_x5
TCGTGTCCTGCTTAATTCTGC
>2690_x12
AAAAGCCCGGACTGTTAGGAAAGG
>2691_x5
TTAGTAGATTCTTTGGCAAGGCCT
>2692_x6
AGCGAGAACGCCGCGTCGGAGC
>2693_x7
AGAGAATTGTTGGATGGTCATCCG
>2694_x15
CCCTGTTGAGCTTGACTCTAGTCCGACT
>2695_x8
ACCCACGGTCATAAACTTTAGAAC
>2696_x7
TTTCGTGAACGCTTGACCTCGCCT
>2697_x6
AATCGAGAATGAGAGCTCTGTTCT
>2698_x106
CCCAGTCCTGAACCCACCGGCTGTCGGCGGACTGC
>2699_x16
ATTGTGTGGTTTCCAACAAGTTGCCTCGGATACTC
>2700_x22
CAAGATATAATGAACTTTTTGCCT
>2701_x6
AAAATATTGTCCGCGACTTCACCG
>2702_x8
ATTCGTAGAATACCTTGAGCGGAG
>2703_x9
AGAAGCCACGGATTGTAAGGAACA
>2704_x5
ATAAAACAACGAGGAGCAGGCGCC
>2705_x13
TACTGTGATGATAAAAGAGCTCCCTCTTCTG
>2706_x5
CCACTAGCACTCATGGGCACCC
>2707_x11
TTAAGATCGATCTAAGCCAACC
>2708_x17
TCTTCGGATTTCAGTAATGCCCCC
>2709_x7
ACTGGAATTGAAATTCTGCTGCCT
>2710_x6
AAATATGTTTCGTCACTAAAAAGG
>2711_x5
ACGAGCACATGTTGAGTTTGGCC
>2712_x12
CATGTGACTGTATTGATACT
>2713_x88
GAGCATGCGTGCCGGGACCCGA
>2714_x10
GAACTGATTAGCTGTTGGGCTTGT
>2715_x6
ATCGAAATGTCCAAAAATGAACTC
>2716_x5
TCTGAATCAGCCTCTGCAATC
>2717_x5
GCTGTCCGCTGTTGAGCAGT
>2718_x5
AGGCAACTCCGTAGAATTCAAGAG
>2719_x6
AATAGAATCGAGGAATTAAGAATC
>2720_x6
TATCATATCGTCCAGTACTGA
>2721_x16
ACCGATCGATCTAGCCATGAG
>2722_x5
ACGACTGGGAGAAAAAATATCCGT
>2723_x29
GAAATTTGGTAGTGTAGACATAGC
>2724_x5
TCGAATCTAACATCTGTAATGCCT
>2725_x9
GGCTAAGTCATTTTCGTCGAAGGC
>2726_x7
CACTTAATCTTTGGCTTGGCCC
>2727_x19
TAATGAAGACAGGATTAAGCCT
>2728_x6
ATTACCGGACTGACGAATCACGTC
>2729_x8
GCTTGACTCTAGTCCGACTT
>2730_x8
AAATGCGTGCCCGGACAGAAAAAG
>2731_x5
TTGACTGTTAACTTAAACATTACC
>2732_x9
TCTGCTCTGAGAAGAATTCAAGAA
>2733_x5
AGCCTAAGTAACTTTCGTCGAAGG
>2734_x8
ATGAAGAACATGACAACGACGGGA
>2735_x5
CACATAGAATACCGTCGTTCAGAC
>2736_x14
CGAAAGTTGTAGATATCGTCGATATTT
>2737_x139
TCTGGCGGATGAAAAAACTGC
>2738_x5
TACATTTCTTTCTGGCTGCTT
>2739_x22
TTTGGCGGCTATAGTTCTTGTTAA
>2740_x11
ATTTACCGGTTGAACTTGAACACC
>2741_x13
TCTGAATATGTTGGATCTGCC
>2742_x5
TGAAGTTTTCCAGGATCTAGGAGC
>2743_x9
ACGGAACTCTGTCAATTTCAAGGA
>2744_x20
TTTGGAAGCAGAGAAGGTCGTACC
>2745_x8
TTTAGAACGCCTTAGCTCGAGAGT
>2746_x9
TCCTATGCAAGATGTCATTACTGC
>2747_x5
GGGACGCATTTATTAGGTAAAAGGTCGACGCA
>2748_x5
AAGGACTCAATCACGTTGAATGGT
>2749_x7
TATGGCGGAGCCAAACTGCACT
>2750_x5
ACATTGTAGACAAAGAAGGGCACC
>2751_x10
AAAGTTGTAGATATCGTCGATA
>2752_x24
TCATGGATCAACTAAGCCTTCTCGGGGGCTTGC
>2753_x67
CTTAATGGACTTTTCTGAGGCTT
>2754_x8
ATTATTTCCATGTTTTGCGGCACC
>2755_x7
TTGGGTCCAGGTTTTGTAGCTC
>2756_x7
CTTGCGTCGCGCACCTGTCACC
>2757_x5
ATCACCGATCGTTTACAAAATATT
>2758_x5
AATGTCCATGAAGGTGTAGAGACT
>2759_x7
ATGAAATTTCTAGGTTGTATACTC
>2760_x39
ATTCCACTGTAAGAAACTCTTACC
>2761_x5
GAGATTCAAAATCGTTGGGAGT
>2762_x20
AAAAGTCTGATTAGGCCTGGGCCC
>2763_x5
CGACAGGGTATTGTACGTGGCAGAGTGGCCT
>2764_x5
AGCACGACCTCTGATCCATGAG
>2765_x64
AAATCTAACACTCGCAATTACTAG
>2766_x5
AAATGTCGTAAGTTCTTAAGAATT
>2767_x6
AAAATTCTGATATGTGTGGACATT
>2768_x12
ATTTAAGTCATTGACGCTCGCCT
>2769_x10
TTGTCGAACTTGAACCTGTTAGAA
>2770_x5
TGTTAGGCCCCTTTTTTCCGCT
>2771_x5
AACGAATTAGAATCTGAAGTAATT
>2772_x54
ATTCTCCGGACCGGGAAAGAGCCT
>2773_x7
ACATGATTGTTACTGGGAACAACA
>2774_x15
AAACTTTAGAACCAGATCCGAACC
>2775_x43
CGATCATGACAGGACTCGAGGAAGAAGCCCCGGCT
>2776_x27
CAAAACATTCGATCAGCTGGAA
>2777_x35
CATCTGGCTCTTAGAATTATC
>2778_x7
AGTAGAACCGAGAACCGAACTGAA
>2779_x8
AAACCAAGATCTTACCATGACTGCAATTT
>2780_x8
AAAAGGCACCAGGTCGCGGATTGA
>2781_x11
TAGTGAGATTCGGCTGTACATAGT
>2782_x10
ACTTCATTGGATACGTCGACTAGA
>2783_x53
ATTTTCAACAGTTGGATGCTCGAC
>2784_x14
AGTGAGATTCGGCTGTACATTGCC
>2785_x8
TATCCTGGAGCACCACTTGCTG
>2786_x6
TTAATGTCCGACGCCTCAACGT
>2787_x7
AAGATGACTTCTTCGAAAGATGGA
>2788_x6
CTTCAAATGCTAAAATCGGGACT
>2789_x5
ATGGATTGTTATGCCTTTCGGCCT
>2790_x5
AATTCCTGTGACTGAAAACCTGCA
>2791_x13
TCGGACCAGGCTTCAGTCCCC
>2792_x12
AATAATTAAAAGAACAGGACTTCC
>2793_x20
AGCCAATGAGGATTTTTATAAATATAT
>2794_x7
ATTGAACTGAGAACTGACTGAAAT
>2795_x11
TATTTATAGAAAAGTAGGCATG
>2796_x6
CTTACCAATTATAACTGCCCGAAA
>2797_x6
TTTCCAGATTGCGTCGTCGCC
>2798_x6
TTGCCACTGTTCGTTGTGAAG
>2799_x5
TTTTCCGGCGAAGCTTTGGCC
>2800_x7
AGTGGAATGAACTCTCCGTTGCCC
>2801_x29
GCGCGCGACCTACACCCGACCATCGAGGC
>2802_x6
AAATGCTGAACTTGGGCACCTCAG
>2803_x5
ACGCCGTGATACTGTCGTGAACGG
>2804_x6
ATGAAGCCATGGATCGTTTTGAGA
>2805_x11
GTTGGAACGTCGGTCTGTAATGGC
>2806_x5
ACCCTGTTGAGCTTGACTCTAGTCCGAC
>2807_x7
ACACGCACATGATCGAAAACTGTG
>2808_x5
ACCCAGATTGTAGAATATATGATT
>2809_x5
AGTGGAATGAACTCTCCGTTGCCT
>2810_x6
TAATAACACTCGAAGGATAGAAG
>2811_x89
GAACAAGATATTGGGGGACC
>2812_x7
CACCGGCTGTCGGCGGACTGCTTGAGCTGCATT
>2813_x5
ATAGAGAACTGCCTGAGCGCC
>2814_x13
TTCCCCCTCTAGATTGTCGCAAGG
>2815_x8
AAGAACCGAGAACCGGACCGAAAC
>2816_x35
TAACTTGTCGGATCGCATGGCCTT
>2817_x5
CAAGCCCACGCTCTGGATACATTAGC
>2818_x36
AAGGGCCAAGACCTCGCCGGAGAA
>2819_x12
CCCGGAAAAAGATACTGTGCCT
>2820_x5
TCAAGGATTTATAGGAACGAGCCT
>2821_x28
CCCGTCCACGCCCGATCGTACTCATA
>2822_x12
TCGCACCCAAAGACAGTCGGCT
>2823_x7
AGGACAAGACCAAATGCCAGACCT
>2824_x9
CAACATGTAGAAGTCCTTAACA
>2825_x15
AATCTGAGAGTCAAAGTGAACT
>2826_x6
ACACAGAGACGCGTCAGTATTAAG
>2827_x5
ACTAACGGGCTTATACAAAAATCC
>2828_x6
AATTGCACCGGTATGAAATTTGAA
>2829_x7
ATAAACAATCGGGCTTCCTAGGCC
>2830_x5
AAGTGTTGGAAAGCATTCGAGCCT
>2831_x12
AAAGCTCAGAACAATGATACAAGT
>2832_x16
AAATGTCGGATGTCAGAAATCGGA
>2833_x14
TTCGGATTAGTTTGCACAAATC
>2834_x9
ATTCCGAGGTCGTTTGTTCAGACA
>2835_x27
TAACTATTGAACTACGATCACC
>2836_x25
ATGTCGGATGTCGGAGATATGCCT
>2837_x13
TACTAGAACCTGAGGCATCCA
>2838_x5
ACTCGAGACGGTAACACCTGCACT
>2839_x17
AACCCGGATGACACCTCTGTAAAT
>2840_x5
TTTGAAAAAACACTGAAGAAGCCT
>2841_x7
AACGATAGGATTTGAACTCAGGTT
>2842_x6
AAATTCCTGTACAAACTCTGTCCA
>2843_x7
CTCTAAAATGTAGTCTTGAACCCC
>2844_x5
TTCGGGCAGATTTTGGACACC
>2845_x6
TACCGAAGGACCACTGTACGGCT
>2846_x15
AATGATAGAGAAGCTGATAGTAATCTGAGCCA
>2847_x6
TAACTCTGAAAGATGAAGTCCACT
>2848_x5
AAACCAACTGAATGTAGTGATTGT
>2849_x11
ATCTAAGTCCAAGTAACTCTGACT
>2850_x7
CGTTGGGCGCCGGTCATGTGAACC
>2851_x5
ATTTTTCATCCGGGCTTGGGACCG
>2852_x8
TGAGTCAGATTGTATTCGACGCCT
>2853_x5
ATTTAAATGAAAATGAGTTGGCCT
>2854_x7
AAAGACAGAATTGTCTGAGCGCCT
>2855_x10
CATGCCCTGGATCAATTAGGCT
>2856_x5
GCGACATATTTGGTCGGCCATGAC
>2857_x5
TTTTTGGAAATTTGTGAACCGCCT
>2858_x5
TACCGTCGCCAAAGCTCGGAGCCT
>2859_x11
ATAGGCACCGCAAAACTCGCTATT
>2860_x126
TAGGACTCCGCCGGCACCTTGTGAGAAA
>2861_x19
AACGATGGATACTAGGCGCTGTGCGTA
>2862_x13
AATGCCGACTCAGCTCGACCGCCT
>2863_x7
ATTTGACTGTTTGGTTACGCAACT
>2864_x6
AAATTACAGTAGATCCAGAAGACC
>2865_x6
CGAGAATTTCTGGAAGGGT
>2866_x22
TCAGAAGTAGAACGTCTCGCGCCT
>2867_x6
CAAGAAATACATTGTCCATTAGAT
>2868_x7
AAGTAGAGCACAATGGGCACCC
>2869_x12
CATCTTCTTGCGGTACATTTCAGT
>2870_x6
TAAGTCAGGATATTGCGGAATGA
>2871_x7
AAGCCGCTGAAATCTCTGAAGAAG
>2872_x6
TACGGCGAGAGAATTCTGACCCCT
>2873_x7
TCGTGGGTGTCGATCTCAGCCT
>2874_x6
AACTTTAAATAGGTAGGATGGCTTGGCTGC
>2875_x6
CCGGTTTTGCTAAGTCGTTCAG
>2876_x6
CGAGAATTTCTGGAAGGGA
>2877_x10
TATTCCAAGTGCTGTTTAAGAACC
>2878_x8
AATTCCGGAATGCATAATCTCAAA
>2879_x5
TGTGGACTTCCGAGAATTCTGCA
>2880_x7
AGAATCCTGGAGACTGTGAAGTTC
>2881_x8
ATCTTGAGAACGGTTCGTCGAATC
>2882_x10
ATGAACCGTGGACCCTTGGATGCC
>2883_x17
ATGATCGGATGATCAAATCTGCC
>2884_x10
TGTGCCGGCGATGCATCATTCGA
>2885_x54
GCCCCTCCTTTTGGCTTTTAAGACTTGCC
>2886_x22
TAAAGAAATATATGAAACTAACCT
>2887_x5
TGTAGGCACGGTAGGAACTGAT
>2888_x27
TCTGGATAGCAAACTGCCTTGG
>2889_x14
CCGAGTCGCGTCTATTGCTGGTTGAAAA
>2890_x30
ATTCTGGGCCGGAGCAATGAACCTATT
>2891_x5
AGAATACATCTGTAAAACTCGTGA
>2892_x5
ATGGACAGTTGAATTAGCATGTGC
>2893_x6
CACTTGGCAGGCTGGCGAACAG
>2894_x7
ACATATTCGAACGAGGACTCCTCCT
>2895_x14
TAAGTGAGACTCTCTTATGGCACC
>2896_x10
ACGGAAAGCATCGAACACGGGGGA
>2897_x5
ATATAACTGATTGGAAAACTGCCT
>2898_x5
CTTGTCGGATCGCATAGCCT
>2899_x8
ATGTCGCATCAGACACTCGCGCC
>2900_x9
ATTGGCAGTAGATCCGACGAAGGT
>2901_x6
AGGACGTTACTGGAAAGAAACCTC
>2902_x7
ATACGCACATCAATATTGGATATG
>2903_x5
AAAAAGTAGGACCTCCTAGGCACC
>2904_x6
TTTACCCAATTTCGACGTCGGAAT
>2905_x29
AGAGTATCGTCGCACCTGGGTACT
>2906_x5
AATGATCATGTGCTCGAAATCACT
>2907_x5
AGATGAATCTCAACGAATGACTGT
>2908_x5
TGAGGAGTGAAAGAACTATATAGT
>2909_x6
ATAGATCTGGACTGCAATCTGCCT
>2910_x6
AGTACACCTTCATGTAGTCGGGGG
>2911_x33
CGATGACGTGGCATTAACTGAGCTCT
>2912_x7
AGAACTTGGCATGTAGGACTTACA
>2913_x6
ACTGCTACTAAGAACCTAACATCACTTTT
>2914_x8
AACACCAGGTTGATAGGCACCCAA
>2915_x16
ATTTATAGGGATCAGGAGAGAACC
>2916_x45
TCAGCCGTCGGCATGTGAGAGC
>2917_x11
TATACTCCTGACTACGAAACCAAAGATACT
>2918_x9
ACCTGAAGAGAACTCGCGAACACC
>2919_x79
TCCTAAAGAGTTGTAGGGCTCTCGGCAA
>2920_x10
TTCAGTGGTACTCTGTGAGCAGCC
>2921_x6
CTGGGCCGGAGCAATGAACCTATT
>2922_x5
CTCGCTGTGTTCACTTAGGCCT
>2923_x6
TTAACTGTAAACAAATGATAGCCT
>2924_x7
CTGAGGTGCACCGCTGACCGACCTTGATCT
>2925_x9
AATCACATTTTGTAGAACTACATT
>2926_x12
CCGGACAACGAAGTGACATT
>2927_x58
CAGCGAGAACGCCGCGTCGGAG
>2928_x5
TTAATTTACGTGACAATCTGGCCC
>2929_x9
AATGGACGAGAAGTGACTGCAAGT
>2930_x21
AACTCGTGCTTTGAGGATTGGCTC
>2931_x5
ATCAGGTAAGATCGATCTAAGCCAACCC
>2932_x8
CTTCGGGAAAAGGATTGGCTCTGAGGATTG
>2933_x21
AGCTGAGAGAAAGAATAGAACACT
>2934_x11
ACGTCGCGTCGTCTTGGTCACCTG
>2935_x11
ACGCCAAAGAAAATGATTTTCGGG
>2936_x182
AGAACAAGATATTGGGGGATTT
>2937_x10
CACACAATTGGTCATCGCGCTT
>2938_x6
CACGGTCCTAAACTTTAGAAC
>2939_x6
ATTACCAAGCATGCGTCGATATGA
>2940_x6
AACATACCGCATCGATCGAAGATA
>2941_x7
TGTTGCGTTGAGGTTGTGC
>2942_x7
AAATACAGAATTCGTCGGACAGAG
>2943_x21
TTGCACCCGTCGCGACAGT
>2944_x17
ATGACAATCTGTAACACACCGAGA
>2945_x17
AAACTGTATGAGCGCCGTCGAGAA
>2946_x8
AGAACAAGATATTGGGGGATTA
>2947_x5
ATATTCTATCGACACGGACTTCGA
>2948_x21
TTGTTGACGTCGATGAATCATCGC
>2949_x9
ATGACTGCTACCGAGAAAAGAAAC
>2950_x5
AACGGTATGGAGAACATTTGATAA
>2951_x13
TTTGCACCTTTTGTCTGATGGGTCCTCTGATTTT
>2952_x7
ACATTTTTGAAGGAACAACTAGCT
>2953_x25
TCTCGGACCAGGCTTAATTCC
>2954_x5
AAACATAGGAGATGCGGAAGACTA
>2955_x9
TATGAACCGTCGTTCGTGAACGCCT
>2956_x61
AGGACGTTACTGGAAAGAAACCT
>2957_x5
ACGAGAAAAGATGAACCCCTAGAT
>2958_x7
AGGGGAAATTGGATAGTGGATATC
>2959_x6
TGCAAGGAACACATGGAAGCTACC
>2960_x7
TAGAGAACTCTAGGCATATCTAGA
>2961_x5
ACCATACAAGTCGGAACATTCTCC
>2962_x5
TACTAGTTGACCCAATGTGGACTC
>2963_x12
CTCTTAGGACTCCGCCGGCACCTTGTG
>2964_x13
AATGAATCGGCGATAAAACATAGC
>2965_x7
CCTTCCAGGCTCGCAAGTGTGG
>2966_x22
ATTCGACGAATAGACAGAACTCCT
>2967_x6
CCAAGAGAAACTCTGAAAAACGGA
>2968_x5
GAAGATTCCAGTGATGATGAGCTT
>2969_x8
TGGCTGTAGTTTAGTGGTGAGAATTCCACGTTG
>2970_x6
ATGAGTTGTCTTTCGTGAACGCCT
>2971_x9
AAACGGTAGACCCCAAAGTCGTGC
>2972_x6
AGTATATGTTGGTCAAGCTTGCCT
>2973_x6
ACTGAACAAAATGACAACGCAATT
>2974_x96
CCGTGTGCAGGATTATGACTGAACG
>2975_x6
ATAAGAATTCTGGAGCCTCCA
>2976_x5
CCGAGACGAGGCGAGTGCACC
>2977_x6
ATAAGAATTCTGGAGCCTCCC
>2978_x9
TTCATGACCAACAAAGAAACCC
>2979_x7
ATTTTTATTAGACCTCCTACACCT
>2980_x15
AAATGTTTATATGATTGTGCACGG
>2981_x5
ATTGTAAGATATGTTGGCTCATT
>2982_x11
TTTTGAAACGTACGACGGTAGAGT
>2983_x5
ATCTTTTGAACTTTGATTGCCT
>2984_x8
TTTTGAGCACCTCCACCTACAACT
>2985_x20
ATATTGATGAAGGACGACAGACC
>2986_x30
AATATCGGATTGAGTGGATAGCCT
>2987_x11
AGTACAACTCGTAAGGATTGGTCC
>2988_x6
ATTTCGGCGACCGGGCACATTTGG
>2989_x6
ACCGGGCTGAAGAATACCACGATT
>2990_x5
ATTGAACCGCTTTAGCCCGAGAGT
>2991_x8
TTCGGAAATAACTAATGTGCCT
>2992_x5
AGTGAATTTTGGTCGGCTCGGATC
>2993_x6
ATTCCAAGTTGCTAGAACTCACCA
>2994_x10
AATTCCACCGTCGATTTTAGTAGC
>2995_x13
TTCAATGCAGACGGATACAGGCTG
>2996_x6
ACTAGTCGAGAATACACCCGCCCT
>2997_x11
GAACGAATGATCGGTAGAATCCTTTGCA
>2998_x9
ACTTATTCGTCGAATGGCATCCGA
>2999_x5
TTTGGACGAGAATAATTCAAACACT
>3000_x5
ATATACTGTAGCAGCCGCACGGGC
>3001_x10
GATGATGTTATAATAATGGGCGCC
>3002_x81
AGAGCTAATACGTGCACCAAATCCCCGACTTT
>3003_x36
TTCCTCATCCTCGCCGGACTGTT
>3004_x6
CCGGTGAGTTTGGACAAAAAACAC
>3005_x7
ATTGATGCTTCTGTAGATCCGCCT
>3006_x8
ATTCATCCGGATAACTCTAGA
>3007_x6
ATTTGAACAAGGAACATGATTACT
>3008_x6
CGATGAGAACTTTAAAGCCCTACTCCACTGTAG
>3009_x5
ACGCATTTTCTTTGAACACCCGGA
>3010_x6
AGAGAACTCTGAATTTTGTAGA
>3011_x12
ATCGACGGGACTCTGATTTTAAGT
>3012_x212
AACGGACTAACTGTAGGAGGTC
>3013_x6
ACTTGGAGCGGTGATGATCTGAAG
>3014_x8
CTCGGACCAATGGCGCACCTT
>3015_x10
AATAGTAGGATTTGAACTCAGGTT
>3016_x6
GTGGCTGTAGTTTAGAGGTGAGAATTCCACGTTGT
>3017_x14
TCAACATAAGATCTGGCCTTGGCA
>3018_x5
TTTGCAAGTAGAGACTTCTCCT
>3019_x23
ATATCTGTAGAATCATGCAATGCA
>3020_x26
AAATGTAAGAATAACTAGAAGCCT
>3021_x7
AGGCGATGAAGAATGGCAACTTGAAATG
>3022_x8
CCGAGTCGCGTCTATTGCTGGTTGAAAACTA
>3023_x5
GCAAGGAGGAAGACGATGAACAGT
>3024_x13
CGCAGTGTAGAGCCCGGGCG
>3025_x5
CAGAACTCTCTCGAGCGGGCCT
>3026_x6
GGCTTACTCATCGATGTCGTGTTGTCATTGGGG
>3027_x6
ATTACGACTTGTAACAACTCAGGT
>3028_x6
CTATCTGCTAGAACCTGAGGCATC
>3029_x6
AGGTAGAATTCATTCGTTTGAGTC
>3030_x18
CACTCGCAAAACAAGAACAACCTC
>3031_x7
ATAAGTAGTTTTAGAATCGAGCCT
>3032_x6
ATTCCAAAGTTAACGTCACATATAGAACTCAATG
>3033_x5
TCAAACTTAAATACATCTCAACCCT
>3034_x8
TCTGAAATCGGTTGGACC
>3035_x8
TCACCTAAGGGACTTGATCTACT
>3036_x6
CTTACTTTTACACTGAATGATGCC
>3037_x6
GAGCCCCGTTCGGCCTGAACCCTGTCGCA
>3038_x198
ACGACAGTACCCTGACGTGAGGAC
>3039_x5
CGCCGGTATGAAATTTGAACTGG
>3040_x9
AAGCGCACCGAGGGTCGTCGAAGC
>3041_x8
AATTTCATTCGGGTTGGACTCTTA
>3042_x7
GAGCGGATCCAATACACATCATA
>3043_x6
ATCGGCGAGGACTCCAGTGGCAGC
>3044_x7
ATCGATCAGGCGAGTAGAAATGCC
>3045_x5
AGGATCGGACGGCGGGAAGATGCC
>3046_x13
TAGTCTTGGAATAACATCGGC
>3047_x12
TGCCTGATCGTACATTTCTCGA
>3048_x6
AAGGTGCCCACTTCAACTGCGGAG
>3049_x1345
TCTGTTTTTATGTTATTTTGTACTGT
>3050_x5
GAAGATTAATCGGACGAGAAT
>3051_x56
GTTGGCGGCGGAGGAAGACTCGGC
>3052_x9
CGCTCCAAGTGTTTCCTAGGGC
>3053_x7
ATGACTTCTATAATCTGCTCCACC
>3054_x5
GAAGAGAGTATCGTCGCACCTGGG
>3055_x6
ATTCACGCTCTGAAGATTTGGAGG
>3056_x20
TCTGTTTTTATGTTATTTTGTACTGA
>3057_x10
ACTGTCTGAAATCAACCGAGAAGT
>3058_x42
AGGGAATAGAACGGTCATGAAAGT
>3059_x9
AAAAAACAGTAGCTTTGAACATAC
>3060_x9
ACCGGAGCATACGTTTGATCGT
>3061_x6
AGAAGATTTTTATAGGAGGAGACT
>3062_x6
CATCCGCGTCAGGTAACAGACT
>3063_x7
ATTAACGAGGTTGTGACATGTACA
>3064_x6
TCGAATGTATAGATGGACCCGG
>3065_x57
CACTGTCGGTGTGGTCGGT
>3066_x11
TGAGAGATTGCAAACTGTATGAGC
>3067_x7
TCTGAATCAACAGGCTGCCCT
>3068_x5
CCCAAGACTGGAGAATTTCACAAA
>3069_x5
TTAGCAACTCCCCTTGCACCGT
>3070_x10
GTTTGACTGCACAACTTTTTGAGT
>3071_x5
TAGAGCAATAAATCTAGGACT
>3072_x5
ACGAGTCGTCAATATTATTTAGGA
>3073_x6
ATAAGAAGGAACCATGAACCACA
>3074_x16
TGCACCCGTCGCAACAGTACTG
>3075_x8
ATGAGACGAGAAAAATTTCTGCCT
>3076_x29
TCCTCAGTAGCTCAGTGTAGAGCGGTTGGCTG
>3077_x5
GATTCATGATAACTTGTCGGATCGCATGGCC
>3078_x16
AACCGGGATACAGAGCTCATGGGC
>3079_x7
TTGGATTGTTCACCCACC
>3080_x8
TCTGCCCTCTTTCTATTCATCTGTTGCAGCT
>3081_x6
TTCAGGGTAAAAAGGGGTAG
>3082_x10
TTGAGAACCTGACGCTGTACAAAG
>3083_x14
ATGGATTGAAGACTAACCCTTGGCTGTCTGAGCA
>3084_x5
ATTAAATCGACGGATCTCTGAATC
>3085_x27
GTGGATCTTAAGGGCTGCCAGTTGGGCATTTTC
>3086_x10
ACCCCGTGGATCGATTGATGGAGC
>3087_x5
TTTTCTGGAGTAGATTGAGCACTC
>3088_x6
GGGGATGTAGCTCAATTGGTAGATTT
>3089_x13
CCTCGGCCTGAAGCGGAACGACA
>3090_x6
CAGCACTTGTCTGAAATCGCCT
>3091_x5
TCCTCAGTAGCTCAGGGGTAGAGCGGTTGGCTGTT
>3092_x6
AATACAGGTCCTCGAAGTAATCCG
>3093_x6
CATTGTCCGAGCTGTAGCCCA
>3094_x93
ACGACGACGAAGAAATGACGGCCT
>3095_x7
ACGAGGGCATTTCCGAAAAGGCTG
>3096_x5
ACTGGGCGAGTGCCCTGAGCGCCT
>3097_x6
TTCCCGATGTTGAAGAGCACC
>3098_x11
TTAGGTAAAAGGTCGACGCAGGT
>3099_x6
TAGATCGGACGGTGAGATAAACAC
>3100_x5
GATCGTTGCTGGCCTTATCGCAGTG
>3101_x5
ACCGTCATAAAATGCATGTTTGGC
>3102_x5
AGAACCAAATGATTCGTTACGCTT
>3103_x12
AATCGTCGTCGTGAATATAACCGA
>3104_x78
CACTTTGGCGGCTATAGTTCTTGT
>3105_x6
AAAAAGACCAGAACCTCCAAGAAC
>3106_x6
ACAACATCGTAATCGTCATAAGGG
>3107_x6
AGAACTGAGAACCGATCTAAAAGG
>3108_x7
AAAAGGAGAAGCTGGGCAAAAACT
>3109_x5
ACGGGACCCGGACTAAAAGACGCC
>3110_x8
ATTTTTCTTTGGCTGTTGTAAACC
>3111_x7
ACAGTCGTATGTTCCCTGGACATA
>3112_x5
GGTCCCAAGGGTTCGGTTGTTCGCCGATG
>3113_x8
AATTGAATCACTGGTCCGAGGGAC
>3114_x5
CCGTTGAATTCTGAAATAGAGCGCA
>3115_x9
AACGTGACAGACTCGCCGAGAA
>3116_x8
AAACTTTTGCGGCCAGTTGGGC
>3117_x11
AGGAGATGTGATGGGCTGAACCCC
>3118_x6
GCCCTGCGGAAAAATAGCTCGACGCCAGAAT
>3119_x5
ATATCGAGTAGACCTTGTCGTTGTGAGAA
>3120_x48
TCCGGTGAGTTTGGACAAAAACGCC
>3121_x5
TGATGGATGCATTAGACCTTGCCT
>3122_x10
ATTTCGAGTCGAACCAGTCTGCCT
>3123_x5
ATTTTGTGGACAACTGTAATGCCT
>3124_x8
TCTCGGACAAGGCTTCATTCC
>3125_x5
ACGAGAAGATCTGTAACCCTGAAG
>3126_x21
CTTTTTCAATTCCACGGCTTC
>3127_x6
GCTTCCGTAGCATAGTGGTAGTGCATTCGCTTC
>3128_x8
ATGAAGCCAATGATTTAAGGGATT
>3129_x5
TCTGAGGAATAAGCATCGGCTAACTCTGTGCCA
>3130_x7
AAGACCCGCTTGAATTCTGAACAT
>3131_x7
ATAACATTCGAGATTGCCTGGC
>3132_x5
TAACAGGCCTAATGACTAAACTCT
>3133_x10
ATTTTTCGGACCGGGGGAGCGCCT
>3134_x6
CAACGAGAGCGACAAATGGAGAAC
>3135_x5
AATTGCTCCGGGATGTATAACTTC
>3136_x5
AAAAGTCGGGCGACGGATGAAGCC
>3137_x5
ATTTGGACTACATAATGACGAGGA
>3138_x48
CACGAGGTGCTGTCAACGAGTCGGGTTGT
>3139_x5
CTTGGAGCGGCGATGATTTGAA
>3140_x7
CGAATATTGCAACTCTGTGGAT
>3141_x5
AGAGAATCGTAGAACTTCCACATC
>3142_x6
ATTGGCGCGGTATTTGAGGAAC
>3143_x12
TCCTCTGGAGAAATTCTGGCCT
>3144_x9
AATAGCCATTTGCGGACTGCCAAA
>3145_x8
GTACTTGGATCAATATTCGGATAT
>3146_x7
ACCTGGCTGAACGAACTTCTCATC
>3147_x5
CCCGGGCTCTCGAGAATTTCTGGAAGGGA
>3148_x12
GGTTTGAGTGAGAGCATGCGTGCCGGGACCCGA
>3149_x6
TTAGTAGATTCAGCCGTAGGTT
>3150_x8
ACTAAGGATGATGAAAACGTGAACTCACAACCATT
>3151_x7
AAAATCATGATATACTTGGGC
>3152_x7
TCTGATTTGGCACCCATAGGAAAA
>3153_x6
AGTTTAGAGTTTAGGTATTATTTTTTCCCCT
>3154_x11
TAAGCTTTTTGGAGATTT
>3155_x5
TTCGACGAATAGACAGAACTTC
>3156_x10
AATGGCAAGGGAGCATTCGACGAA
>3157_x19
ACACCAGGCTAAGTCAAGTAACCATCGAGA
>3158_x17
TACATGCACTGGAGGATCGAACGC
>3159_x9
TAGCTGGGAGAATTCGACATCC
>3160_x39
GCTTCCGTAGCATAGTGGTAGTGCATTCGCTTCG
>3161_x6
CAAGGCACTAAAGTGGAACAAGC
>3162_x8
ATGAACTGCCTTGAACTCGCC
>3163_x5
CAATAGATCGGAAACAGTTACAGC
>3164_x5
ATCGGCCTTTTACACTGAAAATGC
>3165_x5
ATCGGTTGTTGTCGCATGGAGCCT
>3166_x6
AATTGTACAAAGAACACACCCGGA
>3167_x9
AGAATTGGACCGCCTTAACCCGAG
>3168_x5
CGAAGGCGGATCTTGGAAGAC
>3169_x5
TATTGTAGAATGTCTTGAGCGCC
>3170_x20
ACCCACCGGCTGTCGGCGGACTGCTTG
>3171_x7
CATCCCCTCAAGGTTTATAGGA
>3172_x5
CTTGCCTCACCACACCTTTAGCTTTTCAAGATCT
>3173_x5
AGCAAAGATTGTCAAGTTGGCCC
>3174_x5
AGCGACTGTTTTCCACCCGGGAGA
>3175_x8
AATACCTTCATTTGTAATGACATG
>3176_x6
AGATTCTGAGGCATGTCGGATGCT
>3177_x11
TTAGAATGGTATTGGGCTTTGGCCAGTTGGACC
>3178_x12
CAAAAGAACACTAACAACCGAGA
>3179_x5
ATCTATATTTCTGAGCTCC
>3180_x7
AATGATTACGAGTAGAACCGAGA
>3181_x16
AAGCCAAGCTTCTCTCCGTCGAGGT
>3182_x12
AAGGAATTGGTCACTGTAGGAGGC
>3183_x6
AAGTCGCAGTAGATTCGTAAAAAAAA
>3184_x17
TGTACGGTTGTTGACCCCTTGGCCC
>3185_x11
TGAGAGGTGTAGGATAAGTGGGAGCCGG
>3186_x5
TACGGAGGAATAACTTAGGGCACC
>3187_x6
ATCCAATTTTACTTTCTGAACGCT
>3188_x9
TGAGACAAGGATATTTTTGGCCT
>3189_x14
TGAACATCAAATGACTCGTAGAGA
>3190_x5
CGGAGACCCAGCCTAGATACTG
>3191_x5
ATGTTCTCCAAAAATTCTGAAACT
>3192_x10
TAAACTATTCAGTTCCTTGGAC
>3193_x7
AGATAGAACCGAGAACCGAACCGG
>3194_x6
TTAACTGAGATTGTTTTGCGTGA
>3195_x5
ACTAACGGAACTGCGGCCCGAGGC
>3196_x8
AGGATACAGAGGAAAGGGGGACTTCT
>3197_x9
CGAGGTCCGTAGTAATAAGAAC
>3198_x10
TGTGCCGCGATAGTAATTCAACCTAGTACGAGA
>3199_x11
TCTCCATCTCTTTCAGTTTAGTCTT
>3200_x6
TCGCCGACTTCAAGGAACT
>3201_x35
TGAACTGTCGTTCGTGAACGCCT
>3202_x5
GAAACACGGACCAAGGAGCCTGACATGCA
>3203_x5
ATTCTGAAGAAGGGTGAGCACT
>3204_x6
AAAACGGTCGCCCGGGCGAAAAAC
>3205_x5
CAAAGTCTCATTCAAGGTAGTACC
>3206_x38
TGTCGGATCGCATGGCCTT
>3207_x5
CTGGGACCTGAATAATTCATGAAC
>3208_x8
ACCTAGAGACATGCGTTGACTGTT
>3209_x1990
AAGATGGATATAGGCAATTTCTGAGCTT
>3210_x120
ATAAGGGATCTAAGGAAGAACT
>3211_x7
CAGTGACTTAGAGAATTCAACCA
>3212_x6
AACGCCCGACGTCAACTGAAGAAT
>3213_x12
AAATAAACGGTCGAGAGCTATGCT
>3214_x7
ATGCATCACAACAATTGGACTTCT
>3215_x10
AAAAGGTGTATCACTCTAGCCT
>3216_x8
AAAGAGAGTCGGTTATAAAACACT
>3217_x19
TTAACGTACAAGAATTTTTGGAGCTCAGCATGTC
>3218_x5
ATTCATTGATCGTTGACAGCGAAA
>3219_x5
TCTAGGAGGACTATAATGAGGAGGACGACAGACC
>3220_x10
CACCGGACTAGGCAAAGAGAA
>3221_x8
GGCCTTATCGCAGTGTAGAGCCCGGGCG
>3222_x13
AATCAAAGAAGCTATTCGTCGTCT
>3223_x41
GTCGTTGTAGTATAGTGGGAGTATTCCCGCCT
>3224_x16
CAAAATGAGTTCGGAATTAAAACC
>3225_x18
CGAATTGCAGAATCCCGTGAACCATCGAGTTTT
>3226_x18
AGATGACGGGGCAAAATTCTGAGCTT
>3227_x5
AATGAAGGACTTGGGAGCTGCGAA
>3228_x35
ATACGTGGAGATTGTGGCCTGCCA
>3229_x18
TTCTGAGCTTGTCCTGGGAGCT
>3230_x11
AGACCTGTGAACCCGTAAAAATGG
>3231_x5
ATTCTAGCAGTCCGATTTAAGATC
>3232_x32
ATCGGACCGCAGTATTAATATAAC
>3233_x27
CCCCGTTGAAGAACTCAAAGAG
>3234_x2457
GCTTCCGTAGCATAGTGGTAGTGCTTTCGCTTCG
>3235_x8
ATCAATCAGCGATCGGTCGGCACC
>3236_x51
CTTGGGCGAGAGTAGTACTGGGA
>3237_x5
AACTGACGAGTAGACTGAGAGGGT
>3238_x16
TCGCTTGATTTTATTCAAAAGATCGCTCGCCT
>3239_x6
ATTATCGGCCACGGGACTGAACCG
>3240_x6
ACGATTACTTTCTCTCGTGCGGCT
>3241_x13
AGAAGCTAGTTTCTTTGTCGGTGC
>3242_x7
AATTAAAACTGTTAGAATTGGCCT
>3243_x17
ATCGATCGCGTCACTTGTCTCATC
>3244_x7
TTCGACGAATTTCTGGACCCGT
>3245_x12
GGTCATCGCGCTTGGTTG
>3246_x5
TTCGAGGGCGACTTTGGTCACT
>3247_x7
TAGGCACAATGAAAATACATCACC
>3248_x7
TTTCCAGAAGTGATTATCTCGCTG
>3249_x139
TCCAGGACATTGCTTGATTAAAGC
>3250_x12
AGGGACTGATTTCATAAAAGAGAT
>3251_x5
AATATGAACTCGAAGTATCTGCCT
>3252_x11
AACGGACAATTTGTATAATTGC
>3253_x6
ATACCAAATTGATGTAGGCTCGCC
>3254_x6
AATGCTGAACTTGGGCACTCAGA
>3255_x272
ACTTGGCCTGGAAAACTTCTGAGT
>3256_x7
ACGACAATGTTACCTTTGGATGAT
>3257_x5
CGAATTCGTCGAATGCCCTCGA
>3258_x18
ATTATGTAATCACGGACTCTGCCT
>3259_x22
GAAGGACCCACATTGCAATGCAAAGGAAGAA
>3260_x7
ACTCAGCTCCGATCTCTCTGTGGC
>3261_x128
CATGCGTGCCGGGACCCGA
>3262_x6
AAACCTCAATGTTGTCGCATCTG
>3263_x37
TTTCAAAGCTCGAAGACGGCG
>3264_x11
CTCCGTCGGCACCTTGTGAGAAATCA
>3265_x7
ATGTCGCGACGCTTAAGAAAGTGT
>3266_x6
TCTTCTTTCTGGATTTGTCT
>3267_x5
CTTCAAAGATAGACCTGACAGC
>3268_x9
TCATAGTGCTCTGCCTTTTGGCCC
>3269_x5
AGAAAAAGATAGACTCGGCTGCCT
>3270_x13
ATTTTGGAAGTCACCTGAGCCT
>3271_x23
AGAATCCAGGTATGAACGCGTCCA
>3272_x50
AAGATCTCTTGACGGCACTCGAAG
>3273_x5
AATTCCCGAGCGATCTCCTTTCCT
>3274_x10
ATCTGACCGCCTTAGCTCGAGAGT
>3275_x5
TCTTTTGACTGTTTGTGCGCCCGA
>3276_x6
AATCGCTGAGAGGAAAGCTGGCCC
>3277_x6
ACGATATGAGGACCGCTTACTGAG
>3278_x5
CGGTGAAGTGTTCGGATCGCTGTGACGTGGGTGG
>3279_x7
GTAGAATGTATGTTTGGCGTGACA
>3280_x5
TTGCACCCGTCGCGACAGTACAGC
>3281_x6
TTCCATTGTCTTAGTCTGTAAA
>3282_x5
AGGGAATGTAGTTGCGTCATCGCC
>3283_x6
AAGGAGTGGCTGAACGCTATT
>3284_x5
TTTGGAAGTCATCTGAGCCTCT
>3285_x34
ATCACGGAAGTCGACGACGAGT
>3286_x5
TAACGGAGTAACATGTCGACTC
>3287_x6
ACCCAGTTGTCAGTCGTCGCTGTC
>3288_x16
GCCGACTGCTACTAAGAACCTAACATCACTTTTA
>3289_x6
GTGAAGAAGGTACCATCGTCTAAG
>3290_x8
GAACTTATTAGATACCATGGAA
>3291_x12
AAGTCAGATTTGACAAGTTAGACC
>3292_x21
AAATAGGGATCCGTAATTAAAGTT
>3293_x19
ATGGACCAAGGACAAGTAATGACT
>3294_x6
ACATTGTGTTGTGCTTGGAGAATC
>3295_x12
CGAGATGGTGCCAATGGATGAACT
>3296_x8
TTGTATTAGCTCTATCTGATCACT
>3297_x5
ATTGCGAGATGCAGGATCGTCATC
>3298_x5
TATTTTTTGGACACCTGTAGCACC
>3299_x12
ACGAAGAGTCGCTACTGTAAGGG
>3300_x7
TGACGCGCATGAATGGATTA
>3301_x7
AGCCGACTCAACTCAACTTGCACC
>3302_x6
ACGACTGGTTTGAGCGGGACCTGT
>3303_x5
ACGTCTCATTTATGATTTACGGCT
>3304_x19
TTAATCCCGTTAATACCTGAAACC
>3305_x10
CGCCAGGATTTTGCTGAGGAA
>3306_x8
TAAGGACCGAAATCATGTAGAAAA
>3307_x6
AGTAGAACCGAGAACCGACCGAAA
>3308_x10
GAGGTGCACCGCTGACCGACCTTGATCTT
>3309_x6
AATCAGTAGTTCGGAAGAGCCCGC
>3310_x13
ATCTGACCGCCTTAGCTCGAGAAT
>3311_x17
GTGTGACTTCTTTGAGTGTGCCT
>3312_x5
GCTTAACAGCCTGCCAGCCCT
>3313_x6
ATGACTATTTGACACTTTGCACC
>3314_x7
CTGCTCTGAGAAGAATTCAAG
>3315_x13
AAAGGGGAATGATGTCTTAGCTGT
>3316_x6
CGGTGGATAAAGGCAATTTCTGAGCTT
>3317_x6
CAGGCTGATGACTCCCAAGAGCT
>3318_x6
TGTCCAGTTGTCTTCTTCGGCCTT
>3319_x5
AATGCCTCTCCTTTCTGCTTCAAGATACATTT
>3320_x6
AAGAACCGAACCGGACACCGAACC
>3321_x8
AGGACCCCTTTTGCGACGCCTTGG
>3322_x18
ATAACTTTGGACTGCAAATAGCCT
>3323_x16
TTAGAACGTATGACCACTCGAGAA
>3324_x5
CTGAACGACATCAAACGGGCCT
>3325_x5
GTGTGGCAGGCTGAAGAGCGGGATGATTTTCTCT
>3326_x247
ACTTGTCGGATCGCATGGCC
>3327_x9
ATATAATGAAATTTGGTCGGCACC
>3328_x6
GTGCTTGGGCGAGAGTAGTACTGGG
>3329_x14
GTAAAGAGAATTGTCTGAGCGCCT
>3330_x6
CTTTTGAGATTATCCTGTGCAG
>3331_x7
ATAACCGTAGAACTGCATTTCTGA
>3332_x17
CAGGGCACTCTCCCAAGGCACT
>3333_x10
TACGGTCTAGAAGCCATTGAC
>3334_x16
TCCTCAGTAGCTCAGAGGTAGAGCGGTCGGCTG
>3335_x5
AGACTATTGTACTTGGACTGTGGG
>3336_x6
AAAAAAAAAAAATTTGGACCA
>3337_x5
ATTCGGCGTGTAACATCATTCAGC
>3338_x306
GCCCCTCCTTTTGGCTTTTAAGACTTGCCC
>3339_x7
ACTTCATCCTCCGACTGTGAGAGA
>3340_x17906
TCTCGGACCAGGCTTCATTCC
>3341_x7
ATCCGGAGGTAGCTTTGAGTTAAC
>3342_x7
AACCAAATGTAGTGCCCTGGGCCT
>3343_x13
AGATTTTACAACGCATTCAGGATG
>3344_x11
ATTTCCTCAAACCAATCGGAGTTG
>3345_x6
CTTTGTAGAATATATGGTTGACAT
>3346_x7
CTTTTTCAATTCCCACGGCTTCG
>3347_x15
TACATGCACTGGAGGATCGAACAC
>3348_x7
ATTCATGATATGTTGGAACTCGGA
>3349_x41
AATTGAGAATGAGAGCTCTGTTCT
>3350_x10
ATAGCCAGATGTCGACTTGCGATC
>3351_x7
TTGGAGACATGTGCTTGATAACACC
>3352_x6
ATCAAGCAAAAGGACCCACCCGGT
>3353_x5
AAGTCACTGAGGACCGTGTAGAAA
>3354_x17
GCGGCTCGAATTGTAGTCTGGAGAA
>3355_x2546
TTCCTCATCCTCGCCGGACT
>3356_x29
TTAACCGGAAGGCCTAGAGCGAACTA
>3357_x5
TCTCCGGACCGGGAATGAGCC
>3358_x21
CAACCATCTCATATATATCGTGAC
>3359_x6
AGAATGCCATTGCTGAGTTAGACT
>3360_x52
TATATGGATACGCAGCTTCAAATG
>3361_x27
AGGGTTGACGGCTACTCTT
>3362_x6
ATTTCTCTATGCATCTCTCTCCCT
>3363_x7
ACGGTGAATGAACTTGATGACGAG
>3364_x6
AGGGAAGGATGAAAAGGACT
>3365_x8
AGCGAGGATCTTGATATGGGACA
>3366_x5
AAGATAGTTCTGTTCACCGAGAGC
>3367_x6
TAGAGATAACCTATAAGGACTGGG
>3368_x6
TTCCTCATCCTCGCCGGACG
>3369_x13
TTCCAAATTTGATATGAAAGACTT
>3370_x20
GATGATGTGGCAAAATTCTGAGCT
>3371_x14
AATACCAGAGGACCATGTAGGC
>3372_x14
ATAGCTGTTGAAGACTGCGCC
>3373_x6
CTGAACCGCCTTAGCTCGAGAGT
>3374_x5
GTAGAAACACTGTAGCGAATCTGG
>3375_x6
TTGGATCTCATGGCGCCAAAAGCT
>3376_x166
ATGATTCATGATAACTTGTCGGATCGCATGGCCT
>3377_x32
CCTTGGTCCTCAAACTCGGCCT
>3378_x1668
CTGGCCAAGGGCACGTCCGCCTGGGCGTCAAGC
>3379_x7
ATACCCGATCGTCACTCAAAGTGT
>3380_x5
ATAAGAGATCAAATGTAAGC
>3381_x8
AAAAAAACGAGATCCCAGGACTGC
>3382_x8
TACGGAATCAAACTTCTCGAG
>3383_x5
CAGGAAAACGAACACACGCCTT
>3384_x5
ACTATCGAGACTTTGGCCTATCTGGACA
>3385_x5
AGTTATTTTCAGTTCCCCTTTCTC
>3386_x9
TAAAAGAACCGTGAATCCTGGCAG
>3387_x20
GCTTAAGTGACTTTACTTTGACCT
>3388_x1156
CAGTCCAGTTGTCTTCTTCGGCCT
>3389_x5
CACACCGGACAACGAAGCGACATT
>3390_x6
CCCGGACAACTTGAATTAACGAGG
>3391_x11
CAGTCCAGTTGTCTTCTTCGGCCG
>3392_x31
ACTGCTGAAATTTGACTGTTTGGT
>3393_x78
AGCGGCACTCCAAGTTCTGAGCGC
>3394_x5
AGAGAAGAGGAAAAGGAACAAGCT
>3395_x6
ATTCCAGGATCCGGCTGCGGTATT
>3396_x5
TTGGCGCAGACGGATAAAGAAGTC
>3397_x5
TTTGCGACATGTGTAGACCGAGAA
>3398_x13
TACGTTGGAGATAGTTTTGAA
>3399_x6
AGAAGAAAAGCTTGGAGAAGGACT
>3400_x5
CCCGTAGAACTGTAAAATAATAAT
>3401_x5
ACCCACAATATGTCGTCACACATG
>3402_x5
TTGTCGGGCTCTCGGCAA
>3403_x28
CACCCTCACGGCTCAGAGTTCGCC
>3404_x22
TGGGTGTTGCGATACCTGGGCCT
>3405_x49
AATTCGAACTGTTGAGATCCCGGT
>3406_x19
CGGGTTGTTGAGAACCGCAGCC
>3407_x8
ATCGGGTTTGCTAGTAACATCACC
>3408_x26
TCAGCTGTTGCACTTGCCCGAGGT
>3409_x6
TTTTCGTCGGGCGCACGTTTTCGA
>3410_x5
CTTCCGGAGAAGCTCGTCGACC
>3411_x5
CGGTGCTTGAGAACATAATGAA
>3412_x165
GAAAAGGATTGGCTCTGAGGATTG
>3413_x10
AACCGCTATCTTCATGTTGAGGGC
>3414_x5
TTAAATAGGAAGATCTGATAGAA
>3415_x20
TAGAAGAATGATGAAAAGCTAAC
>3416_x6
TGCTCGGGAATTGTGGACAATCTA
>3417_x9
AGGTTACAGATTCGGTCAAGAGGGAGAAACCT
>3418_x5
GGTGGCTGTAGTTTAGAGGTGAGAATTCCACGTTG
>3419_x6
CAACAGCTGTGGAAAGAAGGC
>3420_x8
ATGCGAGATATTAAGATGGTGCCA
>3421_x5
CAGCTCAAATTTCATATCGGC
>3422_x13
AGAAAACAACGTCGAGAAATCTGT
>3423_x6
TTTTCCTGCCTATATTTC
>3424_x63
AAAAGGTCGACGCAGGTT
>3425_x8
ACCGTCGTCCAAGCAACTTAGCTC
>3426_x5
GTTGAACATAATTTTGAAGCCTCG
>3427_x9
ACGAATTTTCTGTACTGCCCGAGG
>3428_x6
ACTCATGTAGAATCATCTCAAAGA
>3429_x12
TACCCTCGTATTGTTCCTATTG
>3430_x6
CGAGACTTTGGCCTATCTGGACAC
>3431_x22
TTCAAGCTACCATCCGACGAACTCC
>3432_x7
GCACCAGTGTCTAGTGGTAGAATAGTACCCTG
>3433_x239
GCCCTCATCGTCTAGTGTTCAGGACATCTCTCTTT
>3434_x30
ACCGGAAGACACTGTGAGGGGCCT
>3435_x5
ACTCGAGAGTGAGCCGGATGCGTA
>3436_x5
ACTTCAAATGAGGGACTGGGGGCC
>3437_x7
TACGCAAATCTTGACAAGA
>3438_x9
TTCAATGAATTAATATCCTGGAGC
>3439_x126
CCTAAGGATCTGACAGTCGCCT
>3440_x9
ATTGAATCCTGTTCCTGGCACCTT
>3441_x8
TCCATAATCATCGTTGTGAT
>3442_x11
ATAAATTCTGATCCTAGGGCCT
>3443_x93
TCCTCAGTAGCTCAGTGGTAGAGCGGTTGGC
>3444_x8
TAAATATCCAAAGTTGCAACAATA
>3445_x41
AAGAGAGATCGTGTCATGCATG
>3446_x6
AAGAAAAGTACTTTGACTAGGACGGTCTGAGGCT
>3447_x5
ACCGTTGAGGATGGCTGGGAGAGC
>3448_x7
AATGCGAGCGAAGTCTGCCCGAGA
>3449_x7
ATAACGCATCTGAGGACGAAGAAG
>3450_x57
TAGACTGGCCAATGAATCTCAT
>3451_x8
AGTTGGACTTTGGGTTGGGTCGGTCGGTCCGCCT
>3452_x5
TTTAAGGGCGCTGTTATTAGC
>3453_x10
TGAACCACAAGTATTTTTAGACTG
>3454_x7
TGTCAATTGACAGAGCGTCTGAGA
>3455_x5
TTCCAATCTTTTCGTCGAGTCAAT
>3456_x6
ACTGAATTATTGTCGGGGAACCCT
>3457_x5
TATTCATTTGACAAGGTCGTGCCT
>3458_x22
ATTGGACTGCCTTAGCCCGAGAGT
>3459_x7
GGTGCTGTCTTCCTCCTCCCG
>3460_x5
CAATTGAATTTGGATCAAATATAGAAAATATA
>3461_x6
CATCCATAAGAATTCTGAAGCC
>3462_x8
AAAATACAGTAAATCGGAAGTTGC
>3463_x14
TACCAGATTGTAGAGCATGAAATT
>3464_x6
GCTGATGAGCGGGATCCTC
>3465_x12
ATGAATTGTGGTTCATGAACGCCT
>3466_x12
TCTTTACCCGAAATTGTGAAACTC
>3467_x8
ACAACTGTTGAAGGATGCGCC
>3468_x6
ATCTTGAGTTTCCTTATGAACATC
>3469_x5
ACGCGATAGTACTGAAACAACACT
>3470_x5
TCTGATAAACTTTACGCCTGAGAA
>3471_x8
AATTCCAAGTCGGACTGCGAAACT
>3472_x11
AAATTCATGTTCGGTTGCAGGATG
>3473_x62
CTCGGACAACAGGACGCCATCC
>3474_x6
TTCTGAGAGTTGGCCGGAGCTTGC
>3475_x9
ATCTTCTATGAATCGTCGGCCTGC
>3476_x5
AATAGATATCGGTACTCGCGGG
>3477_x13
AAAAGGATGAAAAACTACGTGGTT
>3478_x14
AGAGATTGTAGAGTTTTGGGAACT
>3479_x7
ATTATCAATAGAACTTTGCACCCC
>3480_x8
AGAGGATCTTTAGCTTAACACGTG
>3481_x28
GATATGCTCGCGGAGGCACTGTCGGTGTGGTCGGT
>3482_x6
ATTTCTTATCGGACATGATCGCCT
>3483_x32
TTCCGAGAAGATCATCGTGTTGTGC
>3484_x14
TTCGACGAATAGACAGAACTCC
>3485_x10
ATTTCCAAGGACTCATCGCTCAGA
>3486_x5
AAGAGAAAACAATCATAACCGGGC
>3487_x11
ATACCCGTAGAGTTCATTTTTGAT
>3488_x6
TAACTCGGCTTCTGGATATAAC
>3489_x60
TTTTACTGCCTCATAGTCGTGACC
>3490_x5
CAGCGGAATTAAGACTTTAGGATC
>3491_x7
ATCGATTGTAAGATCGGAGCGCCT
>3492_x11
ACTACTGCATGGGCTTTGGCGCACCCCTGC
>3493_x7
CGAGACATACAACAGAACAAGA
>3494_x5
AATCCCGACGGCCGCTGTAGCAAA
>3495_x10
CGAGAAAACAATGCACGTTTGGGC
>3496_x5
AATAACCGAAGAACCGAGAACTGG
>3497_x5
ATTCCAGACTGTGAAATGCTTAGT
>3498_x5
CAGTCCAGTTGTCTTCTTCGGCCA
>3499_x5
GAGTTCGGCCGAGAATTGCGAGAA
>3500_x7
CTCCTCATGGTCATTGGACTT
>3501_x7
ACAGAGATCAGAATGTATCAGCTC
>3502_x27
TTGTGCCGCGATAGTAATTCAACCT
>3503_x5
TTGAACAAATCGGGTCTTGTAGTT
>3504_x5
ATTACCCATAAGACATAGTAGACC
>3505_x11
ACCAGATACGGACACTATGAGTTC
>3506_x13
ATGGACGGCCTAGATGCATCTAGC
>3507_x6
CGGTAGAATCCTTTGCATTTTT
>3508_x5
ACAGGGAATAGACTATGAAGAGAC
>3509_x5
ACGAGTCAGGGCTCTTCTGCGGCC
>3510_x6
TCGTCTGAAGATTGGCACACTT
>3511_x48
CTTTTCTTGTGTCGTCTTGT
>3512_x46
CGTAACCTGTCTGAAGTCGCCT
>3513_x5
CCAAGAACCGAGAACCGACCCGAA
>3514_x10
GGAAAAAATCGAATATGTCGGCCT
>3515_x5
CAAAATGAGTTCGGAATTAAAAC
>3516_x8
AGTCCCGGTGGCTGTATTTCTGCC
>3517_x9
ACGCACTTGTAGCCAATTTTCTGT
>3518_x7
ACGACAAGTTCGGAAAGAGATACT
>3519_x8
TCACATAAGATCCCTGATGCGCCT
>3520_x5
CAATTGGGTCTTGCTCTAGCCTCTTT
>3521_x6
AGATCAGGTCGGTTCGGTTCCACC
>3522_x13
CGATGAGATTCGGATCCTGCCT
>3523_x7
TCACATAAGATCCCTGACGTGCCT
>3524_x5
ATCCTACGTTTCATCCTTGTGACT
>3525_x14
TTCACAGTGTTCAGCGTGACC
>3526_x18
CCGGACGAAGCATATTGAGCTT
>3527_x9
ATGGACTGTTATGATCTTCGGCCT
>3528_x5
TTGGCACAACTTATTGACTCTGGT
>3529_x6
TCTTGACGATGCTCGAAGCCT
>3530_x6
GCGCCTGTAACTCAGTGG
>3531_x219
AGATGGATATAGGCAATTTCTGAGCTT
>3532_x5
ATTCCGCATATCTTCAAATGGACT
>3533_x16
ATGCACTCAAGAATGGTCTGAAGC
>3534_x8
ACGGTCAAGCTGGAGCATATGCCT
>3535_x5
ATTATATGGGGAACTCCTACCGCC
>3536_x24
TTTGCATAAATAAGCTATTGGAGT
>3537_x6
ACATTTGTCGTGGGCGCGAACTCT
>3538_x7
ATCCGACGAAAATCGCTCTGAAGG
>3539_x10
TTGGACGAGATATCATGAACGAAT
>3540_x5
ATTTGGACTGAGGAAGCAGAACGC
>3541_x5
AGGTGAGGGACTTGCCTGAGCGCC
>3542_x11
AACGAGGTCGCAAAATGGGCT
>3543_x15
TTTCCTGCATGAATTTTCTTCGGC
>3544_x7
ACGTATTGTTGTAGTAGTCGGCCT
>3545_x10
ACTTGCAGCAGTAGAACCAGAAGC
>3546_x6
AGAATAGGACTCGACATGCTCTAG
>3547_x36
TTCGGAGGAGCGTCTGATTGTTGA
>3548_x20
ATTTCATCGATCGAGGCAGGAAGA
>3549_x7
TTGGGCATTGTATATTTTTGC
>3550_x5
AAAATAAACCGCATCGTCATTGTG
>3551_x5
AAGGACTGCACGCCCAACAAAGGA
>3552_x8
TTGTGGAACCGAGAACTGAACCGA
>3553_x7
ATTTTGAGGTCTCCTGTGACGCCT
>3554_x9
ATAAACTTGACGTAGCTTGGCATT
>3555_x5
CTCCTGAGAACTCTCCATAAAGTG
>3556_x5
TCAAAAAGAACCGAAGAACCGAGA
>3557_x29
CCTTGATGAGTAGGAGGGCGCGGCGGCTGCTG
>3558_x6
TCGATACTCTGTGCACCCGGGA
>3559_x99
TCACTAGAACTAAGATCAGCCT
>3560_x13
TGATGGCAACATTCGATAGTCCGGA
>3561_x6
TTATGCAGGAGATATTAGGCC
>3562_x8
GACGACCATGAGGCAGTAAAAAAC
>3563_x36
TACCGAGATTGTGCCGGACATT
>3564_x5
AATAGAATTCTGAACTTGTGCTTT
>3565_x5
AAGCCTGCCTGACTGTGAGACCG
>3566_x9
TTGGCATAGCTTATTTTCTCCGGT
>3567_x6
GGAGGAACTTTAGGGCACCCT
>3568_x105
CCGGAGGTAGGGTCCAGCGGCTGGAAGAGCGC
>3569_x5
ACACATATTTTATGACGGTAGCCT
>3570_x6
AAATAACGGACCGGGATCCTCTCC
>3571_x9
GAAAAGGATTGGCTCTGAGGATTGGGCACGGGGG
>3572_x30
TCACCTAGGATTGAACTCATGACC
>3573_x130
ATGGAACCGAGAACCGAACCGAAT
>3574_x712
GGCTAAGATCAAGTGTAGTATCTGTTCT
>3575_x7
GCTCGAGGTGTGGATCGTTGCTGGCCTT
>3576_x36
AAATTCGGTAGTGTAGACATAGCT
>3577_x242
TACCGAGATTGTGCCGGACATC
>3578_x5
GTTGGAGTCGGCGGCTCTCCTAGGGTTCCCAGA
>3579_x247
ATGGAACCGAGAACCGAACCGAAA
>3580_x6
TTTACCCTACTGATGATTGTGC
>3581_x6
CGAGGATAATGAATATAGATG
>3582_x12
TGCTGAGAATCTGATCCCC
>3583_x6
AGCATGCGTGCCGGGACCCGAAAGATGGTGAAC
>3584_x19
TCAGAGATCCAGTACCCAGGCT
>3585_x6
ATCGAGACGGCGGCTCATGTCGGC
>3586_x6
CGATGGGTATATCGTCTGGCCC
>3587_x5
TTGAATCCCGTAGACCTAATCTGA
>3588_x8
ACGGGGCAAAAGATCAGAACC
>3589_x20
TCTAGGATGTGAACAAGACGACAA
>3590_x22
ACGGCTAAGATTTTTTGGATGACT
>3591_x21
ATTCTCCGGACCGGAAAGGAGCCT
>3592_x5
TCGGGGACCAATTGAACACTGCAT
>3593_x14
AGTACTCTAGCTGTATGAACGCCT
>3594_x6
TAGAGATATAATCTGGGCAACT
>3595_x14
TCCTCGGGAAAAGTAGAAGCCTCT
>3596_x5
TAGAGAAATGCTGATGGAGGACAT
>3597_x7
CCACGTGGTCAGATCGGACGCG
>3598_x19
ATGACCCGTAGAAACTCTTCAATT
>3599_x14
ACTTAACTGAACCACTAGCCCGAG
>3600_x9
GGTTACAGATTCGGTCAAGAGGGAGAAACCT
>3601_x16
CATCGCTTACTCTGCACC
>3602_x8
CTAACTGAGAATTGCCGCGCC
>3603_x11
TCTTTTCGTTGGATTGAGTTGACT
>3604_x7
ACGACCTCGCGCATGCTACCG
>3605_x5
ATTCCTCTGTAATATCATCAAG
>3606_x68
CTGCCTTCGGACTACTTCGAGG
>3607_x12
TACCTATTTTTTGAGAGCTTGGAC
>3608_x6
ACAAAGAGAATCGCTTCCGGATAG
>3609_x6
TTAATCATACTGTAGATTCCGCCT
>3610_x32
CAAGCCCACGCTCTGGATA
>3611_x5
TGCCACGATCCACTGAGATTCTG
>3612_x5
TCTCAACGTAATTTATGGCACC
>3613_x6
AGTGACCAGTCAGAGTACTCGCCT
>3614_x5
ACGCGGTAGTAGACCTGTACAAGG
>3615_x7
ATGGGAATGAAACTTTGGGAAATT
>3616_x11
AAAGACGGAATTGCCTGAGCGCCT
>3617_x48
CCTGAACCCACCGGCTGTCGGCGGACTGCTTG
>3618_x6
TGAAGAATGATCATTGGAACACATT
>3619_x6
ATGGAGTAGAACGACAAGCACC
>3620_x5
AAAGACAGCTTCGCGGATACTA
>3621_x6
TTGTTGTATGTAGCGGTGGCCT
>3622_x6
ATTTACGTCTGGGTGCAAAACGCC
>3623_x10
TGGCGAACATTGTATTAGCTCTATCTGATCACT
>3624_x5
TTCTGCCTAATGCCACGTTACCTGTAGCACA
>3625_x10
ATGGATATTTTTTCGTCGGGCGCC
>3626_x5
TTGGATCTCAGACGAAAATGCT
>3627_x6
CGAAAGTTGTAGATATCGATGAT
>3628_x5
ATTTTTCGGACCGGGAGAGTGCCT
>3629_x24
ATAAGGTAGAACTAAAATTGGGGA
>3630_x13
TGCGAAAAAATATAAGATCATCT
>3631_x94
ATAAGGTAGAACTAAAATTGGGGG
>3632_x13
ACGGAACGAGACATACAACAAACT
>3633_x44
ACGGACCGTCTGATTACTTTCATT
>3634_x9
AACACCTGAGGTCGCCGAGCTGGA
>3635_x5
AATAGACGGATGATGGTTTGCACC
>3636_x9
ATCACCCAGGCCGATCGTCGTAGT
>3637_x22
CACAATTGGTCATCGCGCTTGGTTG
>3638_x6
TAGCTAAACGTAGAATTAAGAAAC
>3639_x6
ATTAAGAACTTACGGAATAAAACC
>3640_x5
ATCTACCAGCATGTGCGTCGCATT
>3641_x6
ATGGACCTGAAGAACGTATGAGTA
>3642_x6
ACTAGTAACTTTGTCACGCCT
>3643_x6
GGTAGTTCGATCGTGAAATTTATA
>3644_x38
GCCAAGGGCACGTCCGCCTGGGCGTCAAGC
>3645_x37
TTCATTTCAGGACTTGCACTCT
>3646_x5
CACGGATTTCAGTTTTGGATGC
>3647_x74
AGTCGCTTGAAGGTTTGTCTGAAG
>3648_x15
ACAAACCCGACCGTAGAACAATGA
>3649_x8
AGATACCGCTAAAATGACTGTAAG
>3650_x5
TAAACCTCGAGGGCTGCGTGTACT
>3651_x16
ACGGACTCGAGGACTGTAGCTAGG
>3652_x8
TTCATTTCAGGACTTGCACTCG
>3653_x10
AATGAATGACTCTATTTGGCACCG
>3654_x6
AGTAGAACCGAGAATCGAACCGAA
>3655_x6
ATCACTGTTGGCTTACATCAAGGG
>3656_x6
CTACTGCATGGGCTTTGGCGCACCCC
>3657_x8
ATTCGTCGAATGCTCTTTGTCATT
>3658_x6
ACCAGATGATCGTCACTTTAGAGA
>3659_x5
AACAGCCATCAATGAACACCAGTG
>3660_x38
TACAACATTCACAACGTCGACCGT
>3661_x6
TCACAAGATCGAGTTGGAGCC
>3662_x7
ATTTATAGGAATCAGGAGAGAACC
>3663_x7
AACCATTGGTCGGATCGAAGCTGA
>3664_x5
AATGCAATAGACTTGAATGCCT
>3665_x6
CCGGAGAAAATAAGCTATGTCAAA
>3666_x8
ATGGCGAACATTGTATTAGCTCTATCTGATCACT
>3667_x6
ATTCTGTGTGGATCAATCTTCTTTATGAGCTCA
>3668_x7
CTTCCAGTGACTTAGAGAATTCAAC
>3669_x8
ACGAATTGAACAGACTTACAGGCT
>3670_x13
GTGTATACATTTAAGAGGACTGAA
>3671_x5
ATTCGCGGACCGACCAATAAGGCC
>3672_x7
AACACGAACAAAACTACCCGGT
>3673_x7
TGAGGTGAAAAGAATGCGACAATGC
>3674_x6
CCGGAAAACTTCAGAGAACTTTTC
>3675_x6
AATCCGGTCAAAACCTCCAACTGT
>3676_x22
TCACGATCGTAACGGCAAGACGAT
>3677_x6
TAATGAAGACAGGATTAA
>3678_x5
AACGGATTCTGTAGATCGAGAGGT
>3679_x7
AGCCGCTGAAATCTCTGAAGAAGG
>3680_x6
AGAATTAGGAGACTTTGAGGGACC
>3681_x7
ATTCCATTCTTGTCGTTGTCGACC
>3682_x5
TTTGCAACTTGCCTTCCTCAAT
>3683_x7
ATTCCTCGTCAATGTCGTAGAACG
>3684_x8
ACGGCTAACTGACACTTTGCACCC
>3685_x8
CGGTAGAATCCTTTGCAGACGACTTAA
>3686_x11
ATCGGGAATAAAATGTCAAGGACT
>3687_x21
ATTTTGTAGATTCGTCGAATGCCT
>3688_x5
CTTCCGGATCATGATATCACCA
>3689_x5
CCAGGAGAACCCTTCGTAGGAG
>3690_x13
AAAACAATTGTCGTCTGACCGAAT
>3691_x5
ACACATGGTTTGGACTCTTACCCA
>3692_x6
TCTTAAAAAAAGATCTTGGTC
>3693_x28
AATAATGTTTGAGCTGAACCGAGA
>3694_x5
TTATTGGATCCGAAGACTGTTC
>3695_x31
TTGTGCACCTTCTGTCTGATGGGTCCTCTGATT
>3696_x6
TTTGGACGTCTGTACACGTTGCCT
>3697_x9
ACACGCGTTGGATCTTTCATCGGT
>3698_x6
ATATGGGGGGCTCGTTACTTCAACT
>3699_x57
AAAGAAATTGAAATCTGAGGCGC
>3700_x35
AACTGCTACTGGTCTAGGTCT
>3701_x44
TCTGTTGAAGAATCTGTTGCCT
>3702_x15
TTCCCGGCGAAGAATTTGAAAAGC
>3703_x6
TAAGAATATCAGTAGAAGAGCT
>3704_x11
ACCGGACCGAAGAAAACAATCGAT
>3705_x9
TGCACGGAAAAAACAACGAACTT
>3706_x5
TTCAAGCTACCATCCGACGAACT
>3707_x17
AGTTCCCAAGGAGTATTTAAGCCC
>3708_x5
TTGCTTTCGACAATCTGCACGCCT
>3709_x9
CTTTTGAAAATTTCATCGTGAT
>3710_x5
ACCCGGACGCGAACATAAAAACTTT
>3711_x14
ATTCGAACCATTACTTTGTCGCCT
>3712_x5
TTGGAAATGATCTGAGCCC
>3713_x22
TTTGTAAGTAATATGAGCTCGCCT
>3714_x16
ATGACCGTGACCAAGAAAAAGAAC
>3715_x9
CATAAACCCGTCTCTCCACCCTTT
>3716_x6
TAATTGGTCGTCGAAGTTCGTC
>3717_x10
ATCCAGGAACTGTCTGTAATGCCT
>3718_x19
ACATCGGCTACGACAGTACCCTGA
>3719_x11
TTACCCTACTGATGATTGTGCC
>3720_x13
GCCAAATGATGCGGGCCAAT
>3721_x6
ACTTGATGTCCGACGCAGTCT
>3722_x5
AAAGTATCGTCGCACCAGGGTATT
>3723_x6
AAATGCCGGTGAGAATAATGCAGG
>3724_x5
AAAATGGCATATAACGGTGATCGT
>3725_x20
ATTATTGTAATGTGTAGTTGGCTC
>3726_x8
CACCCGTCGTGACAGTACTGC
>3727_x130
AGCATCTCGGTTCGAGTCCGAGTGGCGGCACCA
>3728_x5
ACGACGAATGAAGTTATGAACTGT
>3729_x6
ATACGATCAGACAAACTACCATT
>3730_x8
TCATGGACTCCACTTATGCAGG
>3731_x8
TAAGAACTGTTTGAATTCCATCAC
>3732_x8
CACACTCAGAAACCACTCAAC
>3733_x80
CTATCTGACATAGGTCGTTTGCCT
>3734_x5
TTACCGGATGAAAGAGCC
>3735_x5
AATGAGAACCTGTCGGAAGAAAGT
>3736_x9
TTATTTATTCTGTTCTGACGCCT
>3737_x7
ATCAGCTGAGAATTCGTGAATCGG
>3738_x7
TAACGAGATCGAGTGATTTATT
>3739_x11
ACACGCCAGAGCTGAACATTCACC
>3740_x5
TTTGGGAAGAAGAACACTGAGGAG
>3741_x8
TTACGGAAGCCGCACCAGACTG
>3742_x29
GAGGGCGCGGCGGCTGCTG
>3743_x49
AAGATTTTAGAACTGAAATAGCCT
>3744_x7
TGATATGTAGAATAATTGGCCCTGAAT
>3745_x5
CGCCAGTGATCGTTATGGACAAC
>3746_x5
AAGCGAGAACTCAAACAGAGAAGA
>3747_x5
AAACGTCGGAACCACCTTGTCAGT
>3748_x8
AATTCTATCTCGGTTGTGAACGGT
>3749_x5
AATGAATATCAGCGAGATTGGAGC
>3750_x20
TTAGCATGGCCCCTGCGCAAGGATG
>3751_x7
AAGGATTGATCATGCGATAAATGA
>3752_x5
TTGGTGTAGACCTTGGCCTTCC
>3753_x6
AGATGATGAACGATGACGATAATC
>3754_x7
ACCGTCTGTGTCTCTCGGACCAGT
>3755_x8
CGAGTTTTTGAACGCAAGTTGCGCCTGA
>3756_x23
TCCATTGTCGTCTAGTCCGGTTAGGATATCTGG
>3757_x7
ATTCGTATCTGAATGTCTGGCGCG
>3758_x12
ATACCACTGAATCTTGAACAAC
>3759_x7
TCAGGCACTGTAGAAACACCTAAA
>3760_x18
TAAACGGAATGATGGCCTGTCACC
>3761_x7
AGTTGGAGTCGGCGGCTCTCCTAGGGTTCCCAGAT
>3762_x7
ATGCACTAGTAGAATTAAGATCGT
>3763_x6
AATAAGATTGTCTAAATACGATGGGACC
>3764_x7
AGAACTGAGAACCGAAATCGAACT
>3765_x35
ATGCACGTGTAGAACTCCTCGAGA
>3766_x6
AAAGACCGGTCCCGGACTGGGACC
>3767_x33
TGTGCACATCGTCGAGGAAATAGA
>3768_x38
TCGATAGTCCGGAGACGTCGGCGGGGGCC
>3769_x6
TTGGTCATCGCGCTTGGTTG
>3770_x6
AATGATCGCCGTGACGAAAAACGG
>3771_x21
ACTCTAGTATGTATGTCTCTGTCT
>3772_x5
AATTACCATTCTATTGATCGTCAA
>3773_x6
ATTTTTAACAGATGCTTTCGGATC
>3774_x5
TAAGATTGCATACTTGGATAACGC
>3775_x7
ACAATGGTGATCGACAAATCTATCTGATT
>3776_x5
ATAAACTGACTCCTGAAGAAGCCT
>3777_x10
TCATGCGCATTGGATGGATGCCCGGGCATTGAGA
>3778_x30
CCATTGGTCCGAGCGGTTTGTC
>3779_x8
ATTACCCGCGGATTGTAAGATACA
>3780_x5
AACGATGGATACTAGGCGCTGTGCGTAT
>3781_x7
CTCGGAGAAATGTTAAATCTAACA
>3782_x9
TAAGGAGGAACCATGAACCACACA
>3783_x8
TTGCACCCGTCGCGACAGTACCAC
>3784_x12
AATTTACTACGACATGTAACGCCT
>3785_x42
ATTTCCATCGCAACTGTAGTTGTT
>3786_x21
ATAGAATACTCTAGAATGGTAGGA
>3787_x11
ACACGAGCTCAAGAAATATCTGGA
>3788_x13
CCGTAACTTCGGGAAAAGGATTGGCTCTGAGGAT
>3789_x5
AATACCCGAACTGAAGAACAAACT
>3790_x6
CGGGTCTAAAAAATTTTGAAACC
>3791_x5
ATGGACACCAAGAGGCACCGAGAG
>3792_x13
ACACTTGACAACATGTACGTTGGA
>3793_x6
GTTCACATGGTCGGCGCC
>3794_x12
GAAGCTTCCTCGGTGCTGTCT
>3795_x31
ATTTCTTGGATAAATTTGGCCT
>3796_x28
TTTCTGGAACTCCACCGTCTCTGT
>3797_x8
TAGAATCCTTTGCAGACGACTT
>3798_x5
AAAGAATGCGTAGAGCCCTGGTCC
>3799_x5
ATAGATATGTTAACTCGCCGTGGG
>3800_x118
AGGCTCGGGTAATCTTTTGAAAATT
>3801_x6
TTTTTTGGATCAGATTTAAATGTC
>3802_x9
GCAACGATCTGTGGGCTCCCC
>3803_x5
TCGGAATAGGCTTTTAAGAAAACC
>3804_x5
ATTCTTGTCAGAACTGTGTTTTGA
>3805_x5
GCGGCTCGAATTGTAGTCTG
>3806_x6
AGAGGAGAATTCTGAGCCGTGAGG
>3807_x5
AAGCGGAACGACATGCGT
>3808_x6
ATATAGTAGAAATTTGGTCGGCACC
>3809_x5
TTTCCACCCGGCTGCCCTCATG
>3810_x39
TCCTCAGTAGCTCAGTGGTAGAGCGGTTTGCTG
>3811_x5
ATACGCGGACCATGTCAAGATCCA
>3812_x5
ACGGACGATTTGCTCCAATTCGCC
>3813_x6
TTCCCCGGAGAACCCAAAGAGA
>3814_x11
ATATCAAATAAAGTGAAAGGGGGC
>3815_x5
GTTGAACTTTTCTGACTAGATCCT
>3816_x11
TTCCATAGGGTTGCCGAC
>3817_x17
ATTGTCTGGATTGTGGACCCGAAA
>3818_x6
TTGCACCGGTATGAAATTTGAGCT
>3819_x7
ACGCATTGTTGTGATCGGGGTACC
>3820_x28
AAAATTCCGGAACAAATCTGACCATGGGTAAAGG
>3821_x5
TTTCTCGGATGACAAAAAGTTTCC
>3822_x6
TCTACAATAGAAGTAATGACGCCT
>3823_x28
TTTCAGTGGATCCATTCTCGCCT
>3824_x11
AATCCGGATGTGTGTTGCTGACCA
>3825_x9
TTTGAAGACACTGCTGAATGAG
>3826_x59
TACGCTAGATTGTTCGGGCCGCCT
>3827_x6
AAGAGAAATAAACCAATAGGACGG
>3828_x5
TATCGGAAAAAATTAAGGCCT
>3829_x17
TAAGTTGGACCAAATACCTGTATT
>3830_x15
AATAAAATGAAAGAACCGCACCCG
>3831_x13
TTACTGCATTGGCTGGCGCACCCCTA
>3832_x29
GTGGCGAGAGCGGGTCGTCGCGTGCAGGC
>3833_x6
CTAGCGATACAATCTGGGCAACCC
>3834_x8
ATGTGATGTTTGGAGTTGTGGCCT
>3835_x36
CAACGATCATGAAGAGAGGAT
>3836_x34
CGTGGCGAGAGCGGGTCGTCGC
>3837_x5
AGAACGAAAACAGAACGCGGAT
>3838_x13
AACGAGAATAGGACTGCTAATATC
>3839_x10
CACCTGGAGAGCATCGATGCCC
>3840_x6
AATATATGCAATTTCAGTCGGAAT
>3841_x17
AAAGATCATAAGGGCAAGCAAAGC
>3842_x7
GCTCGAGGTGTGGATCGTTGCT
>3843_x9
AACCAAAGAATCGAGAACCGGACC
>3844_x5
AGTTCTAGCACACGAAAGTCGAAG
>3845_x28
TTTACTACGACATGTAACGCCT
>3846_x19
ACAAGTAGAACCGAGAACCAAACC
>3847_x45
ACGAATGATCGGTAGAATCCTTTGCAGACGACTTA
>3848_x7
TTACCCTCTGTAAGAACACTTACT
>3849_x62
GTCGGATCGCATGGCCTTT
>3850_x15
GTGTAGGGCTCTCGGCAA
>3851_x6
AAATCCTTCAGCTTGTTTAGTATA
>3852_x15
CGCACATGGAAGAACTACGAA
>3853_x14
ATTTCACATTGTAGGGCATTAATG
>3854_x9
CGGGCTTAGTCTTCTCTTCATG
>3855_x5
TTATCCGGATGAAAAAAAGTAAGC
>3856_x6
TATCTGTAGAATCATGTAATGCA
>3857_x6
TTTAGTCCCATTAGAGCATATGA
>3858_x32
TGAGGTCGGGCGTGATCACGCT
>3859_x54
GCCACGATCCACTGAGATTCTGCCCCAAGTCGCA
>3860_x16
AAAAGACCCAATGACATCGGACGA
>3861_x7
AACGAATGATCGGTAGAATCCTTT
>3862_x5
CCACCATGACTTATGAAGAGCT
>3863_x33
ACTGATGATGAAAATTTGAGTTTCTGATG
>3864_x12
ACACCCGGCTAGATCTCGAAAACT
>3865_x6
AAGTAATCAAAAAAACTCTGGCCC
>3866_x7
CGAGAAAATCTAGCCAGTGATTCTGATCCA
>3867_x5
AAGGAAATCGTACGGGTGAGAACC
>3868_x6
CTCAAATTTTCGTGTTGGTTGACT
>3869_x22
ACGGTCCGCGTGAATAACTGCACA
>3870_x8
TATCCGGTGCGGGCGTTAGAGCATTGAGAGGACCT
>3871_x12
CCCGTTTCGACAGAACTCTGT
>3872_x7
ATTGATATTAACTCGACGCACCCG
>3873_x32
TTAAAGATGGATAAAGGCAATTTCTGAGCTT
>3874_x5
ATAAACAGACTCTCCAAACAGCCT
>3875_x18
GTGTGACTTCTTTGAGCGTGCCTT
>3876_x14
TAGTTGGACTTTGGGTTGGGTCGGTCGGTCCGCCT
>3877_x11
AGGATCATTGTCGAGACC
>3878_x6
AGAGTGCTGAGACGAGATTTCGGA
>3879_x5
TTGGCAGAAAATGATGGAACTCAT
>3880_x9
AAAAAAAAAATTGCCGGGAC
>3881_x5
CCGAAAACACTGAATACCCCCAGA
>3882_x8
CGGAAGGATCATTGTCGAGACC
>3883_x6
ATTGACGCCAACGGAGGACGCCTC
>3884_x6
ACGACGACAAAGAAATGACGGCCT
>3885_x16
CGAAGTCGTAGAGCCCATGAAAAG
>3886_x18
TCTGTCTTGGAATCCTCTGCCT
>3887_x9
ACGATAATGAGAATTCTGAGGAGG
>3888_x8
ATGACAATGAGGACGAGACCGCAT
>3889_x12
AGGCACTGCAGATATTCAAAGAGG
>3890_x13
TCTCCAATGGACTGAAGCTCAT
>3891_x13
GAACGCAGTGGTTATGAACTG
>3892_x5
TTTCCATCTAGGATCTGAACTGTATCATTAT
>3893_x17
TGAGGATATAACGATCGTAGGCCT
>3894_x6
ACCTGCGCGGCCAGCTTCTTAGAGGGAC
>3895_x28
TTTGCCGCACATTGTTAGATTG
>3896_x14
CTGTAGAATTTCAACGACGCCT
>3897_x7
AAGGATTGGTCGTTAAAATTAGAC
>3898_x6
ACAAGAAGAATGTAGCGCGGCTGC
>3899_x8
TTTCCGGCCAGTCGTCGCTGCTGC
>3900_x6
CGAGGACTAATGGAAACATCAAAT
>3901_x7
ACGGAATAAATATTCTAACGCCT
>3902_x11
TTCCTCAATCGGTGTACTTGT
>3903_x6
CTAAAATACTTTGAACACCCACGA
>3904_x10
ACGTACCCGGAAGTTTAGAAGAAA
>3905_x5
ATGACACTGTATAACATTTATGAG
>3906_x14
AAAGGATTGGCTCTGAGGATTGGG
>3907_x5
TTGAGATCCATTCAAAGAAACTC
>3908_x5
TCCCAAAATTACGTCGGCGCC
>3909_x423
CACGAGGTGCTGTCAACGAGTCGGGTTGTT
>3910_x8
AACAGCATCGGCAGCGGCAAGATC
>3911_x17
AGCGCGGATTCGGATTGACAACCC
>3912_x6
ATTCTCCGGACCTGGAAGGAGCCT
>3913_x7
CTAGAGCTAATACGTGCACCAAATCCCCGA
>3914_x22
TTCCTTGACTGCCTTACGTAAG
>3915_x5
TTTTGATCTTGTTATGTTTGGATTCTAACAAAT
>3916_x956
ATGACAGTACCCTGACGTGAGGAC
>3917_x8
CACCGAAAACACTGAATACCCC
>3918_x13
AACTTGGATTTGTCGGCTTAAAGC
>3919_x7
ACGACGACAACTTGAACTTGGAGT
>3920_x6
ATCGGGTGTGCATTTTTGAACAAA
>3921_x8
AAGGATTACTTGGACGCGATGAAC
>3922_x5
AAGGACATCCTGCAACCTTGGCCC
>3923_x5
AGATGCATCTGACGATTGGTGGGA
>3924_x5
CTACTCGAGACTGTAACACCCGCA
>3925_x6
AAGAGTTCGGGGTAGTGTTGCTGC
>3926_x8
GTCCGATCAGTCTAATTAAAGAAC
>3927_x6
CTTTTCTGTTTTCTGGATGGCACC
>3928_x6
AATTGCCTTAGCGTTCGTGACTGC
>3929_x9
TCCTTCCAAATCATTTAACTCGAT
>3930_x6
AATACTGAGATCTCATTGCACGAA
>3931_x6
ACTGACGATTGTATATGGACTTGT
>3932_x14
CTTTATCAGAATACTTCTCGGAG
>3933_x7
TCAGGATTTCAGCATACAACTC
>3934_x5
ATGCAGGGGATGATCGACTTGAGAT
>3935_x113
TCCATTGTCGTCTAGTCCGGTTAGGATA
>3936_x6
AGTACGTAACAAAGGAGGACTT
>3937_x12
AATACCGAGCTTGAATTTCTGC
>3938_x15
AAAATCATGATATACCTGGGCCG
>3939_x11
ACGAGTATCACGATCAGGACATTG
>3940_x5
AACCGGACCGAACCACATAGAACC
>3941_x121
GAAGCTTTATTGTCATAGTTACTCTGATAGGGC
>3942_x5
TATCCCGCTAGAATCCTCGCC
>3943_x49
AAGATTACTAGTAGACTGAAGCCT
>3944_x16
CCTATCCCTTTTGCCGGCGATGCGTTCCTGGCCT
>3945_x7
TCCTGTAGACAACTTTGGCCT
>3946_x8
AAGCACCGTCGAGGCCAACTGTAC
>3947_x5
GCAAGAAAAGAAAAAGAATG
>3948_x6
AGCAACAATCTGTTCGTCGCGGAT
>3949_x16
TTTAACCGGAAGGCCTAGAGCGAACTA
>3950_x5
AATTCGAACTGTTGAGATCTCGGTT
>3951_x102
GGTAGTTCGATCGTGAAATTTATT
>3952_x73
ACCGAGATTGTGTCGTACATCAAG
>3953_x15
ATTCAAGAAAAAAAAGTTCAAGGC
>3954_x16
GTGCGATGACGCTCACGCGGGCTCCC
>3955_x10
CACACTCTGATAAATTTGACGCCT
>3956_x5
CATCGGGAAGGACGCAACAACATC
>3957_x12
AACCCCGATTTCGAACTGTTAAGC
>3958_x16
AGTGAGATTCGGCTGTACATATCC
>3959_x16
GCCCGATCGTACTCATAACCG
>3960_x7
CGAGACCAACGAACCAAAATTGC
>3961_x7
ACGGAAAAACAACGAACATCGAGT
>3962_x7
CATCGGATTCGGAAGAGATTTC
>3963_x14
TTAGAACCTGAGGCATCCACAGAA
>3964_x7
ATCGAGATGATCCGAGGAATGAAA
>3965_x8
AACGAGATCTAGAGAAAATTAACC
>3966_x5
ACTTCGACTTCAGTACGATCGCCT
>3967_x9
AGAGCATCCATGAGAAGAAGAGGC
>3968_x6
ATGAAAAGGTATGTGGACACGAGA
>3969_x5
AAACACGGATCGCAGCTGCAAATG
>3970_x10
TGATAAATATGACTTTTCTGGCCT
>3971_x5
AATGTCGTGGCCATGTTATTTACA
>3972_x6
ACACGAGATGACGTCGGAAGAAGC
>3973_x7
ATGATTTTAGTTGATGGAGCTGCT
>3974_x16
ACGCCTAGGTCATGTCGTGACAGG
>3975_x21
TTCTAAATTCTGATCTAAATGCCT
>3976_x8
TATCACTCCTAACGAGAAGCTCGT
>3977_x5
TTACACCCATGATGTCGTCAACGG
>3978_x24
AGAAAACAATCTGCTCGTGGGGAT
>3979_x8
ACAAGATCCGAGTACAAAGAGCTT
>3980_x8
CCAACAATGTCGCATAAGGTGATG
>3981_x5
TGAAACTAAGAACAACACGCCCGT
>3982_x8
AAATTTGTATGGCTACTTGCACCC
>3983_x7
TTAGATCAACTTGGCTCTGATACC
>3984_x7
AATGATTACAAGTAGAACCGAGA
>3985_x5
TTTAAGTTGTCGCACCGGAGG
>3986_x16
ACGGACCGAAGAAAACAAAATCGT
>3987_x5
ACCTGTAGAAGTTTTGAGCAAGCT
>3988_x24
CTTCCAATACTCGCGGCGACCT
>3989_x14
GGAGTAATGATAAATGGACAGTT
>3990_x6
TCCTCATCCTCGCCGGACT
>3991_x5
ACGCCGTAAATATCTCGTCGAAGG
>3992_x5
TTGGTTTTCTTTGACTGTTTGCGC
>3993_x5
ACGGATGCGGAGGATGACGACATC
>3994_x10
TATCAAATTTATTGTAGAAATTCCGGGAT
>3995_x5
ACAGAAGACGTGCGAACA
>3996_x6
AGGATTATCACACATCAAAGTGAG
>3997_x6
ATCCCCGGGCTACTTAGATTTG
>3998_x109
TAGTCGATACTCTGTGCACCCG
>3999_x136
CTACTGCATTGGCTGGCGCACCCCTA
>4000_x12
AATGATTACAAGTAGAACCGAGAA
>4001_x98
TTGACGACCTGGACCAGCACC
>4002_x8
CATGTTTTATCGGAAAATGCCT
>4003_x18
TTAGGTAAAAGGTCGACG
>4004_x5
CCGAGAAATGAAAACTGAGAGCTT
>4005_x15
CATGGAAGAACTACGAAGAGTG
>4006_x5
ATCCGGACACATGACAGAGCTG
>4007_x14
GTTGGAGAGAGTTCTGAAACTGAA
>4008_x6
ATCAAAAGACTATAAAACTCGCCT
>4009_x5
TAGAAGTAACACACGTACCTC
>4010_x9
CGGCCTCGGCGGCTTCAGTCCT
>4011_x5
CGAGAATCGTGAAAATAAATGGAT
>4012_x5
AAATTATGTAGATGTTACTTGCCT
>4013_x7
AAAAGTTTCTAGCAAATCATCGGC
>4014_x5
ATGTATATTCTCCATGGCGCCCAG
>4015_x18
CGCCGGAACACACGAAGATCGT
>4016_x6
AGCCAAGGATTGTAAAGAACAACC
>4017_x5
CTTGATGTCCGAAATAGTCTC
>4018_x13
GACAAGAACTGTAGCTGCCAAAGT
>4019_x9
AAAGACCGGTCCCGGACTGGGATC
>4020_x5
TTTAGGCGATTGTTAACGGCACCC
>4021_x7
AGACGAGGGTTCACGATCGGCGAC
>4022_x196
GGCGAGAGCGGGTCGTCGC
>4023_x8
ATTCGACGTAACTCTGACTTGCGT
>4024_x6
TTTCACAATTGTCATGGACTTG
>4025_x9
AAGCAACCAGGTCGCAAAATGGGC
>4026_x5
TTCCAAGGACTGTGACATTATCC
>4027_x6
CGTAGAGATCGGAAAGAACACCAACGGCGAA
>4028_x11
AGATGATCGTTGGCCAAAGCTCCC
>4029_x37
AACCGTAGAGCCTGATGATCGAAT
>4030_x5
GAGATCGGAGCCAAGTTGCTTGGA
>4031_x5
ATTTAAAGTAGAATTAACCCGAGT
>4032_x7
AAAATAACCCGGAAAAAGTAGAAC
>4033_x10
TTCTTTCCGATTTAACAACTGCCT
>4034_x5
GTTCGAGATTGATGCTACTGATTG
>4035_x10
GCGACCCCAGGATGGGCGGG
>4036_x5
GATGATTGTCACGTGACGGAGAAT
>4037_x12
TTCGTGATAGTAGCATTTCCGCCT
>4038_x5
TTATTATTTAAGGGCGCTGTT
>4039_x7
CTTTTGTTTTCCTCGACTGCCTTACGTAAG
>4040_x6
TTGCCCAGATTGTATCTCTGATC
>4041_x5
CCAGTCCTGAACCCACCGGCTGTCGGCGGACTGCT
>4042_x10
TTTTGGTTAGAATTATGGCGCCCA
>4043_x56
TTTATCATGACAAGAACCTGCGCC
>4044_x5
AAGGAATTGGACTCTCATGAGC
>4045_x7
CGAAGTGCGAGAGATTGTGGGA
>4046_x7
CAAGCTCAACAGACCGGATTACATGTCTCTCT
>4047_x8
CCAACGAGAATGTCGGAGCACGG
>4048_x33
AATCAACATCGTCGGGAATAGACA
>4049_x7
AAATATCGGAGATGACTGCTGCCT
>4050_x12
GTATTAGCTCTATCTGATCACT
>4051_x5
CGCTAATCATCGGGAAATGTAAAA
>4052_x9
AAATCGGGGTTGTAGCTTTGCGCC
>4053_x11
TATCCAAGAGATGAAGACTGAT
>4054_x7
TAGGACAACTCATGTACTGCCT
>4055_x8
AATTCACCAAGTGTTGGATTGTTCACCCA
>4056_x6
GTAGTTATGAACCGTCATTCGTGA
>4057_x5
CGAAGTGGATGGCGCTCTGGTAATA
>4058_x9
CTTGCACATGGGTAAGCCGATCCTAAGAGACG
>4059_x5
AAGAAGAAGGCACGTCGGCTGATG
>4060_x6
GAACCGTCGTTCGTGAACGCCT
>4061_x10
GCTCGGACCAATGACGCACCT
>4062_x5
TAAGAGCCTGGATCATTGGTC
>4063_x5
AGCTCCCAGATCTGGATTGGAACA
>4064_x8
GTTACACTATGGTCATCTCAAG
>4065_x10
TGTCTACGTCGGAACTCACTTC
>4066_x5
TTGCACCCGTCGCGACTGTACCGC
>4067_x5
ACAATCGGATTGCGCACTAATGAT
>4068_x24
AAAATTTTAGAACCGGAACCGACC
>4069_x6
TGAACGAGGATTTAAAATGGAACT
>4070_x6
ATTTGCCGCTCGTTTGTTCCTAGT
>4071_x6
CCGCGTGATGACTAATGCATAGTTCAAATG
>4072_x8
TTCGGGCACAACGAATCACCTTGGC
>4073_x5
AATTTCACGTCGCGATCGGTGACT
>4074_x10
ACACCATCCTGTTAGGACTCAAGG
>4075_x16
TTGCCCGGATTGTATATCCATCTC
>4076_x14
TGCGCCAGCAGCACTAACGGCACC
>4077_x5
TTGAGATGTTGATCAGTTGAGTGC
>4078_x23
AGTGCAATTTATCTGGACTGGCCT
>4079_x6
TTGATCTGAACTACTTGCACG
>4080_x5
AGAACCGAACTGAGAACCACCAGA
>4081_x13
AAGAACCGGACCAGAGATCGAACC
>4082_x809
ACCTCCTGGGAAGTCCTCGTGTTGCACCCA
>4083_x5
ACTGTTCCCTGGGATTGGCTTTGGGCCT
>4084_x6
AAGTAGCGTCGAAGGAACCTGAGG
>4085_x5
AAAAAGCATCGGGCCTTATCTGGA
>4086_x5
AGAGATGACAGACATGAGACTC
>4087_x52
CACGACGAAGAATCTTGGCACCAT
>4088_x10
ACGAGATAGTTAAAGACGATGGGC
>4089_x5
CGTATTTTGATAACCCGCCTG
>4090_x5
AATTGTATTACTCCAACAGCACCC
>4091_x9
CATCTCTAATCCCGTGCTATC
>4092_x163
CATGATTGTATTCCAGGCAGA
>4093_x12
ACATTAGAGCTCTACCACCCAGTT
>4094_x10
ATTTCAATGGAACGTCGATTACTT
>4095_x19
ATGGACATATAGGAAAAGAAAATA
>4096_x6
CGAGGACCTGTATTCCAGCGGA
>4097_x10
CGTAGAATGTATGTTTGGCATGAC
>4098_x8
CATGCCGACAGCTGATCGCCGC
>4099_x34
AATGCGTAGAGATCGGAAAGAACACCAAC
>4100_x5
TTCTTTGACTGTTTGTGCACCCGG
>4101_x5
CCGAGATCTGACATCTAAATACTC
>4102_x5
ACCCGTACCGTTGGATTAGT
>4103_x10
TAGAGACGAGACATTTGGCTC
>4104_x5
TTGAAAATCCGGAGGATCGAG
>4105_x10
TGATGTCTTTACCTGCTAGATC
>4106_x8
TACCTGGACAACCTTTTGGATGAG
>4107_x17
TATCATCATCTTTTGCGAGCTATT
>4108_x5
AAATACTTCCTCAAGTTTCGGCCT
>4109_x5
TAGCACGGAACCAGAATTTTGCCA
>4110_x9
TCTCTTCCTAATGCGAGTGGCT
>4111_x7
ATCTACTGAAAGAAAAACTGGAAG
>4112_x21
CTCGCACGGTGCACCCCGGGCTACTCGGAAAGTT
>4113_x5
ACACCGTAGAAGCACAGAGCACCT
>4114_x23
AAGCAAGCCCACGCTCTGGAT
>4115_x8
ACGAGTTGGACCATATGCTAAAGA
>4116_x8
CATCCGGTACTCGTGCAATCTC
>4117_x15
AAAATAAGACTGTGAATTTTGCCT
>4118_x5
AAGACTGTTACTTTTTTCACCCG
>4119_x14
ACCTTGATGAGTAGGAGGGCGCGGCGGCTGCT
>4120_x6
TAGAATCCTTTGCAGACGACTTAAATTCGCGACA
>4121_x29
AGTTTCCGTCTGGGTATGCGTCCTTGGAT
>4122_x7
AATAGGCTCGCGATTCGACTTTGATCGTT
>4123_x17
ACGAATGGCTTGGGCTTTGGAACC
>4124_x6
TCGACGAATACAACTTAGACAGAA
>4125_x10
TTCCGGTGTACTCGTGCGACC
>4126_x8
AATTGCAGTTTCGAACGAATG
>4127_x7
AAATTCCGGGCTTGTTTGAGAAAC
>4128_x121
ATCAGAACAAACTGGGCCGCC
>4129_x5
ACGGGCTATCATCAACTTAATTGT
>4130_x26
ACTCAACTCCGATCTATCTGT
>4131_x6
ACAAGTGACATGAATGATGATGCT
>4132_x17
TTGACAACTCTCCTTGGCTGCACC
>4133_x5
CTTACGAAAAAATATGCACCCGA
>4134_x6
AACTCGGCTTCTGGATATAAC
>4135_x20
ACGAGTTGAAGTGTAGTGTCTGACA
>4136_x8
GCTCATGATGACTGATCTTAAGGATCCAGCGGAT
>4137_x7
AGGCGGTGATTGAGAATTTCAC
>4138_x8
AGATGAGTCACGTAGTGACGAAGGGCT
>4139_x35
TAGAGCTTCATCATCGTCTGA
>4140_x7
TGATGCTCTCCCCAATGCCACTAT
>4141_x17
ACACCTGTCTATCTCTGCAAAAGA
>4142_x8
CGAAACTTGAATCTTGGCGAGA
>4143_x10
TCCTGAGCAGACTGTTGAGTTT
>4144_x48
ACGGACCAAGGAGCCTGACATGCATGTGA
>4145_x5
ATGACGGTGTCGCTCAAACTTGAC
>4146_x25
TCTGGACGACGAAACGACGACTGT
>4147_x11
TTGACTGAAATAAGCAATCTGCCT
>4148_x5
TTCTCGGCCGAACTCCAGTAGTTC
>4149_x5
AGAACGAAAACAGAACGCGGA
>4150_x7
CGGAGGCACTGTCGGTGTGGTCGGT
>4151_x18
GAGAACCGAAGATGAATCTGAACT
>4152_x7
ATGACGGTGTCGCTCAAACTTGGC
>4153_x10
GACTCTAGTATGTATGTCTCTGTC
>4154_x7
ACTGCATAGGCTTGGCGCACCCCTAC
>4155_x15
TGTTTGAACAAGTTATCATGT
>4156_x7
CGATCTCGTTAGGGTCTCG
>4157_x7
ACCCAAAATTGTGCGTCATACGGA
>4158_x11
AGCTTGACTCTAGTCCGACTTTGTG
>4159_x7
AGTGAGGGATTTGTCTGAGCGCCT
>4160_x9
CTCATCGAACTATTCCGAACCT
>4161_x9
TTTCGATGATGTTGGAGTCT
>4162_x12
TTTGCGAGCTGCAGGAGCGCC
>4163_x9
TCGCCGACTTCAAGGAACTGAA
>4164_x15
ACTTTGAGCAAGGGCGTTGGCATG
>4165_x5
AATGGACTGTCCCGAGAATCGGAA
>4166_x27
AGGACCCTTCCCCGGACTCTTGCT
>4167_x5
ACGGCGATTCTGGGCGGTAAGACC
>4168_x12
TCGGAATAGTCCGATGAGACCT
>4169_x10
TCATTTTAGAGACGATTGAGGCCT
>4170_x28
TGGCATTGGGAGGGACTCTCT
>4171_x8
AGTCGGTTGTCAGATGTGTAGATT
>4172_x18
AGGAGATATGATGGGCTGAACCCC
>4173_x5
CTTGTACCTGAACCCGGTGGCTCACTTTTTCTAAG
>4174_x7
AAAGTCGGAGACAATATTAAAAGT
>4175_x107
GATGGATATAGGCAATTTCTGAGCTT
>4176_x25
CGTAGGATCTGCCATTGCCGGA
>4177_x52
AAAGTTGTAGATATCGTCGAGA
>4178_x6
CTCCGCCGGCACCTTGTGAGAAATCAAAG
>4179_x8
GCATCCTCAGCGACGGACCGGGCCCA
>4180_x5
TGAACATAAGAAGGAACCATGAAC
>4181_x9
ATGTTCCAGTTATCTATCGTCGAC
>4182_x5
TATGGTACCCAAGAAATAATGAT
>4183_x6
AAAAAAAGAGATCCAAACAACTGT
>4184_x35
AGAGAGTATCGTCGCACCTGGGTA
>4185_x64
ACGGACCAAGGAGCCTGACATGCATGTG
>4186_x6
TGCGGTGTAGAAGTCGTGGACGAC
>4187_x6
GGGCACGTCCGCCTGGGCGTCAAGCTT
>4188_x23
AGAACCCACAAAGGGTGTTGGTCGATTAAGA
>4189_x8
CGCCTTTTTTCAATTTCGGAGG
>4190_x16
AATACAATCTGTAGAACCCGAGCT
>4191_x54
TAGAAGAATGATGAAAAGCTAACT
>4192_x9
ATCCACTGAGATTCTGCCCCAAGT
>4193_x5
TCTCCGAGAAAAGAACTCAACT
>4194_x9
ATTTCCGGGCACTAGAACGAAATCCCTT
>4195_x5
AAAAAAAATTAGATATGTCGGCCT
>4196_x5
TCGCTTGGGGCAGGTCGGGA
>4197_x148
TAGAAGAATGATGAAAAGCTAACC
>4198_x8
CCTCCTTGGACTGCTACATTCA
>4199_x7
AATTAGTCTTAGAATTCTCGAGGA
>4200_x5
AAACTGAATCAGCTGTTGCACT
>4201_x8
AAAGTCGGTTTGCCAATAACAGCT
>4202_x5
ACAGTTTCTCCATTCTGAACAGCT
>4203_x8
ATACGAGATTGTACTGTAGGGATT
>4204_x7
AGGGACTGTTGAATGAGATGCACT
>4205_x8
CCATCGGTCCCAGGGAGTATCAACC
>4206_x5
CATCGAAATCAGGGCGGGAGCT
>4207_x9
ACAATCTGTGAACAATGATACGGT
>4208_x8
ATTTTGCACTTTAGAAGGAGCCT
>4209_x13
ATTTTCGTTGTAAAGCTCTTGGTT
>4210_x9
TTCGACGAAAATGACTTGGCCTGG
>4211_x8
AGAGAGCTTTTCTGACTCCTGGAT
>4212_x9
TACTCCTCACTGAAATCTCAGCCT
>4213_x9
TGAGGTTGGCGAGCCGAGCACC
>4214_x6
TGGGCACTTGATCTCTGGATTT
>4215_x6
ATGAGATTTTCGGACGCTAAAGCC
>4216_x11
ATAGTAGGATGAGAACGAAGATGT
>4217_x6
AGGTAGGGTCCAGCGGCTGGAAGAGCGCC
>4218_x8
ATTCGACGCTACTCTGACTTGCGT
>4219_x5
TTTCAAATGGTCGTAGAAGATGT
>4220_x11
ACCAGGACCATGAACCGAACCGCT
>4221_x6
TCTTGGACGGAATTAAGAAC
>4222_x6
TTACCCGCGGATTGTAAGATACAT
>4223_x12
AGGACACTTGTAAGAAGAAAGGCC
>4224_x24
TTGGGCATTGAGAACATGGAAGGC
>4225_x58
GCTGGAGTAGCTCAGCTGGTTAGAGCTATGGCTGT
>4226_x15
CCTTGCAGTCGTGGCTCTTCGTGT
>4227_x8
TTGAGAACCGATCCAACATGACTT
>4228_x6
TATGGAACCGAGAACCGAACC
>4229_x5
ACGGCCCGGAAGAGCAATGAGTGT
>4230_x5
ACCAGTCGAAGAATTCATCCAGAA
>4231_x13
TCGGACCAGGCCTCATTCCCC
>4232_x6
TTGGTCTGAGCAATAAAATCT
>4233_x5
AAATAGCGATGTAGAAACCCGAGC
>4234_x6
TGAGATCGTTGGTCTCCTGCCT
>4235_x5
TAACGAGATCGAGTGATTTG
>4236_x7
CTGAATGTCTGTACAAATGAGCCT
>4237_x5
CAACGATGATTATGGATAGGCT
>4238_x6
ATCCGGACCGCTTTTATATGAATT
>4239_x67
CGAAATTCGGCCTTGGTGACTC
>4240_x18
GCTCGAATTGTAGTCTGGAG
>4241_x5
AGATTGATGTTTGCGAACTCGCCT
>4242_x6
ATAAATGTAAAGATCGTGGAGCCT
>4243_x5
AACCCGGAAGTTGTAGATATCATC
>4244_x14
TTCCCGGGCTAACTGATTGC
>4245_x8
TTGCGGTGATGATAAGCCATAGTGATGGTCAG
>4246_x17
ATATGTTTGGACTAACTCCGGCCT
>4247_x5
AATGGCTAGAATTTTTTGTAACC
>4248_x7
TGATTCCTTGAACTTCTGAAACT
>4249_x10
TAATGGCACGCCGGCAAGTTGGGC
>4250_x21
ATTAACAATATGACTGTAAAACCT
>4251_x32
CCGGGATTTGCCCAGCATGGGAATCGGGCTG
>4252_x7
ACACCTGGAGAACATTGCACGAGG
>4253_x14
CACCAATGCTCTGGATGCT
>4254_x5
AATAAGTATTGTGCTAGGAGGCCT
>4255_x6
ACTTTATCTTTGTATCGTAGGCCT
>4256_x14
ACGAGTTTTCTCCGCATCGGATGG
>4257_x15
TAACGAGATCGAGTGATTTT
>4258_x7
AGAGGAACGATAGACAAGACAT
>4259_x5
ATCGAGACGTTTAACATGGAAAAA
>4260_x439
CTTGGACTGAAGGGAGCTCCC
>4261_x6
ACATTTGGCTGGGATCTCAAAAGA
>4262_x5
CGAGCCAACTCAATCCAACGGA
>4263_x79
GCTTGGATATGGAAGTCT
>4264_x39
ATGAGATTCATGTTGTCGACATTG
>4265_x24
CACAACTGTTGTAGGCTACGC
>4266_x6
AAGAACCATCACCATCATCCTTCC
>4267_x17
TTTGGCTCTGGACACTCGAAA
>4268_x6
CAAAGAGAGGTCCATCCGAGGC
>4269_x9
ATGGCCTGGAACTAAATAATCTT
>4270_x5
AGGACAGAAATAAAGCAT
>4271_x7
CCATCTTCGAGCTTTGGAAAC
>4272_x9
TACAGACGTGAGACTTTAACA
>4273_x6
AAACGAGACGTATATCTGGAGTCT
>4274_x5
TCAGTTGATGAAAATGAACTGCAACAATATGATC
>4275_x7
AGGTACAATAGAGGCAAACGAAGA
>4276_x38
CCCAAGATGAGTGCTCTCCT
>4277_x5
CTGTACGGGCATCCCCACGCCT
>4278_x7
ATTACCCGGATATAGCTCTTGATC
>4279_x17
TAATTGAAAAATTGCCGGAGCC
>4280_x6
ATTCAAATCGGTACTGGCGGCACC
>4281_x5
TCCCGATGATGAACCGGCATGTCAGTGTG
>4282_x45
CGGGGAAAAGACACTGTCACTG
>4283_x6
CAGAATCACGGACTCTAAATCA
>4284_x5
ATTTCGCGGATCTAGCACTGATGC
>4285_x9
TAAAGAGCTGTATTTCTTGGGACC
>4286_x9
TTTGTGGACTTGAGATTATATC
>4287_x41
GCCACAGAGATCGGAGACGAGTTG
>4288_x7
ACCTGCGTCATGACTCTCATAAAG
>4289_x30
ATTCTGTGTGGATCAATCTTCTTTATGAGCT
>4290_x5
AAATACCCCCGATGACCGAAATGT
>4291_x6
ATCGCGTTCGCTAATTGGTACCCT
>4292_x9
ATGTCCAAGAATGTATCGTCAGA
>4293_x5
ATGAACTGTTGTTCGTGAACGCCT
>4294_x9
TTTGGACATCTGATTTTGCAAAT
>4295_x15
CTACTGCATTGGCTGGCGCACCCCGC
>4296_x5
TACAGACGTGAGACTTTAACT
>4297_x5
AAAACGGTCGCCGACAAAAATGGT
>4298_x7
AATGATTTTTGGCTGATTGGACCC
>4299_x8
TGAAAATCCGGAGGATCGAG
>4300_x10
ATATAGAGAACCGTTGGAGCAAA
>4301_x10
AAAATTGATCGCCTGGGCAAACGG
>4302_x5
AATAAATAGACTTAAGACCTGGGG
>4303_x5
AGTTAAAGTGGAACGCGCAGCACC
>4304_x5
AATTCTCGAGAGCCAAGGACAAG
>4305_x7
ATAATTCCAAAGCATTAGTCGGTG
>4306_x7
CATTTCCCTCCAAAACCAAGAAGG
>4307_x148
AATCGGGTTAAAATTCTCGAGCCGGG
>4308_x9
TTAACTCGAGACTGTCAAATTCAT
>4309_x8
AGAATCTGCTGTAGAAGAACAA
>4310_x12
ATGGACTTTTTCTGAGGCTC
>4311_x8
ATTGGATGCTTTGTTTTAGGAATT
>4312_x5
TTTCGGAATACAGCTGTAAAACT
>4313_x5
ACGGCTTGAGAGAAAGAAATCACT
>4314_x6
ATTTCTGGTCTGCAAATAACGGTC
>4315_x50
TCAACCTGTAGAACCTCTGCCT
>4316_x8
CTGTTTCAGTCATAAATCGTTGGC
>4317_x16
CGGAATGAATAGACTTTGCTACT
>4318_x5
ACTTGAGATCGGGTGTGGTCACGC
>4319_x6
TTTTGATGCATCTCGGGCTTCCTC
>4320_x17
TTACGGAGGATCTGATGAGATGAT
>4321_x5
AGGACCTCAGAGAACATTTGTACA
>4322_x7
AGAGAGACCGCTGAACAAGAGA
>4323_x17
ATCTCGGACCAGGCTTCATTC
>4324_x9
ACGAGGATTGTTGAATGATGTGCA
>4325_x17
TAGAGATACTTTGGCTATGAACAT
>4326_x16
ATTCAGTAGATCCAGGGCATAAGC
>4327_x5
CATTACTGAAGAACATGAGGGACA
>4328_x100
GATGATTCATGATAACTTGTCGGATCGCATGGCCT
>4329_x10
CTCCCGCGGTATTGTAGACTAC
>4330_x6
TTAGTAGATTCGGCCGTAGGTT
>4331_x5
GTAGCTGAACCAATTTTTAGAAAT
>4332_x5
TCCGGAATCAGTCTCTCAAGCC
>4333_x13
CCTAACGAGATCGAGTGATTTT
>4334_x11
ATGGAACCGAGAACCGAACCGAA
>4335_x15
TCTCCGGACCGGGAAGGAGCCT
>4336_x5
TATCCATAGTCATCGTTGTGG
>4337_x13
CTTTTCTGCTTAACAGCCTGCCAGCCCTGGAA
>4338_x6
AGGCTTGAAGACAACCAACAACATACTGAGATCC
>4339_x23
ATGGAAATCCAATGTTGTCGCGAT
>4340_x17
GGGGATATAGCTCAGTTGGTAGAGCTCCGCTC
>4341_x36
TATCCATAGTCATCGTTGTGA
>4342_x5
TAAGAACCGAGAACCGACCCGAA
>4343_x5
CTCAGGAGGTGGCTGAACGTCC
>4344_x7
AATGGTGATCGACAAATCTATCTGATT
>4345_x31
ATATTCGGGATTGCAAGACTGTCT
>4346_x13
TTTTGAACAGGCCTGCAGACC
>4347_x6
AATTGACGACTATAAACTATAAGT
>4348_x5
AGAAAGCTCATCGTCACTGGA
>4349_x13
TTGTAGGGCTCTCGGCAATGGATATCTTGGCTC
>4350_x12
CGCCTGCGATGCTGCGAGAAGTCCATTGAACCTT
>4351_x5
AAGTCGGGTTATGGTGCCT
>4352_x8
AAAGGACCGAGGGAAGCTGCTC
>4353_x6
ATGTTCCTCATGATATTCGTCATC
>4354_x23
TCCAATCACGGTCGTCTACCG
>4355_x6
AATCACTGTTCGCCGGAAGCCT
>4356_x5
TGACCACACCCGATCTCAATTCAAT
>4357_x26
ACGAGGTGCTGTCAACGAGTCGGGTTGTTT
>4358_x8
TGGCCACAGAGAGATCGGAGC
>4359_x5
ATTAGAGAATACAATTGCGGGCTT
>4360_x34
TTGAGATTGGGTGTGATCACGCT
>4361_x5
GTTAGATCGGTTCCTTCAATGAGA
>4362_x22
CTACTGCATTGGCTGGCGCACCCCCG
>4363_x12
ACCGCAGAACTGCAGAAACTCAGC
>4364_x5
TGCGAGGACCGAATAGATATC
>4365_x7
ATGATATGTAAACAATAGAGCCT
>4366_x8
ATGCGGCTCGAATTGTAGTCTGGA
>4367_x7
ATTGCTCGTTGCTGTCAAAATGGT
>4368_x11
AAGACGAGTACTGAGGAGGCTGCT
>4369_x5
CAAGTTGAATGAGTTTGACC
>4370_x6
TTTTTAAACTGAGACTTTGGCATC
>4371_x12
ATTAGTGTCCTCCCGGTTGCTAGG
>4372_x14
TGCTTATTTTTTTCTCGGTCTTCT
>4373_x8
CCAAGGAGCCTGACATGCATGT
>4374_x5
TCATGTTGCGTTGAGGTTGTGCT
>4375_x6
GCGGGATGAACCGGAAGTCGGGTTATGGTGCCT
>4376_x7
ACTTAAATAAGAGAACGCATGCCT
>4377_x5
AGGGACTGATTTGTGAATTTTGCC
>4378_x9
ATCTCTTGCTATTGGCAGCCCGTG
>4379_x6
AACAATGAGAACTGCAATTATCTGATCA
>4380_x5
AAGTGCACTCGGCGGTCTGGACAGC
>4381_x37
TCTTCAGTCCCATTCAAACTG
>4382_x6
ATTATTCACCAGACGTCGTGTGCC
>4383_x6
TCCGGCACTCAGGACTTGAATTGA
>4384_x6
AGAAGAGCTAGGCGCCTTGGAAAC
>4385_x6
CGTGACCTGATAAAGCTGCCT
>4386_x7
ATTTGAGGACGCTGAATTTGAGAG
>4387_x17
ATGGACCTTTGGGATGAGCAAAAC
>4388_x5
CACTAATAGTCCGGAGGAGCTC
>4389_x16
ATTCTTCAGACTGGGGGAGCGCCT
>4390_x8
CATAACTCACAGGGACAGTAGCCC
>4391_x5
AATAATCGTCGCCAACTCATTGG
>4392_x5
TATTAACTATGATTATTTGGCATG
>4393_x5
AGGAATCGAGGAAAAAGGACAACT
>4394_x5
CAATGATAGCCGACATCAAAAAGA
>4395_x10
AAATGACTTGGCCTGGAAAACTTC
>4396_x7
AACACGTGGACACGACCGGACTCG
>4397_x6
AAGGAACTCGATAATGATGCGACT
>4398_x9
CACCTTCACATCTTTCGGACTCTC
>4399_x90
TCTGCGACGCCTTGGTCATCCA
>4400_x8
GGGTAAAAGCTTGTTTGATT
>4401_x6
CAAATTTAAGTAGCCCAGGGA
>4402_x6
TCACCTAGGATTGAACTCATGATC
>4403_x6
CGCAAATTTTTCAGCTGGTCGAGC
>4404_x6
TCGGGAAACAATAAGCGGGCTGCT
>4405_x9
TCGCCATCGGAACTCCATGCCT
>4406_x12
ACGAGAATTTTGAGCACATGGAGA
>4407_x8
AAATTCTGCTTGGACTGGAGGAAG
>4408_x9
TAATTTTTTGTACCAGATCGTCT
>4409_x5
CCCTTCTGTAACTTGGTCGCCT
>4410_x5
AATTCCTTGTCGCATAAG
>4411_x5
AGTTCGATGACTGCTTTGACCC
>4412_x6
TCTTTGCCGATTCCTGCCTCCT
>4413_x5
AACCCGGATTTAGAATTAGAATGT
>4414_x6
TGATATTAGCACCGCAGTTTTGGC
>4415_x8
AAAATATTTTTTTGATTCGGGCCC
>4416_x5
AGAAGAATTGGATGAACTATGGGA
>4417_x6
TTTTGCACCTTTTGTCTGATGGGTCCTCTGATTTT
>4418_x7
CTAATTCATGATCTGGCATG
>4419_x6
TATCCCACTATAGTGGGGTCGGCT
>4420_x12
TGAAAGTTGTAGATATCGAC
>4421_x19
GGTGGCTGTAGTTTAGTGGTTAGAATTCTACG
>4422_x7
GAGATTGCACGAGTACTGGATG
>4423_x41
AACAACGCGTTTTTCGGCAGGACG
>4424_x118
CCCGGAAAAAGATATCGTGCCT
>4425_x7
TTCGAAAGATGGAGGATTGAAGAA
>4426_x7
TGGCTGAAATCTCCACCCGAG
>4427_x7
AACACGAGACCAACGAACCAA
>4428_x5
AGAGAAATCGTCAGAAAAATGAGA
>4429_x27
GCGGAGGCACTGTCGGTGTGGTCG
>4430_x33
AATTGACAGAGCTCAGCCAAAACT
>4431_x7
AGGATGCCGAACCAATGAAGAGAT
>4432_x13
ATTCCATCTGTAAGTGCTGAAGGC
>4433_x7
GCCCTTTTAACTCAGTGGTAGAGCAACGCCATG
>4434_x5
AATCAGAACACTTTGAACAAAG
>4435_x25
AGAGAATATTGACCGTGTGATTGG
>4436_x9
GCACGGAACCAGAATTTTGCCAGGA
>4437_x5
TGCAAATGAGAACTCTGTCCAC
>4438_x6
TTCCTGAAGAGTTTGTCTGGCC
>4439_x5
CGAGGGACGGAGCAAGGCACGG
>4440_x13
AACCGAAGTCGTGTTGCGTCACTCGTTCCCCACG
>4441_x5
ACGAACTGACAGAACACTGATTTC
>4442_x7
CCTCCTTTTGGCTTTTAAGACTTGCCC
>4443_x7
AGGCAACTGGAACTTGCGCACCCA
>4444_x7
ATAGTACTGAAACGGATGCACCCT
>4445_x5
ATTAAACAACTAAGGCTCTAACCC
>4446_x5
AAGTTTCTTAACGACGTCCTCGGC
>4447_x22
GTACCGCGAGGGAAGGATGAAAAGGACTTTG
>4448_x10
AACTGCTGAAATTTGACTGTTTGG
>4449_x11
ACACCCGGTTAGATTCTGAAAACT
>4450_x7
TTCGAGATGCACTGATTGAACT
>4451_x9
ATTGGCTATGGGGGATTCTGAAAC
>4452_x21
TCAGGAACCTCTATGGACACCCCT
>4453_x5
GTAAGTAGAATTTCATCTGATCGA
>4454_x6
ATCCGAGACTGTATATTCTTTGTA
>4455_x581
CAGTCCAGTTGTCTTCTTCAGCCT
>4456_x8
AAAAAACATCGGGAAGGACGCAAC
>4457_x10
ATAAACATCTGTTCCATTGGCACC
>4458_x12
ACCTGCGCGGCCAGCTTCTTAGAGGGACT
>4459_x10
CTTAAATTTATGCCTACCATGCCT
>4460_x6
ATGACGGTATCTGAGGAATAAGCATCG
>4461_x180
AGGTGGATAAAAGGCAATTTCTGAGCTT
>4462_x7
AGACCCGATCAGGACCGAACCGAC
>4463_x5
TCCGGTATCTAATAAGTTTT
>4464_x6
AACGGATCTGGGTAGTGAGACC
>4465_x11
CAATTGTAGAGAAGATGCGAGAAGC
>4466_x10
ATTCTTGTCGGAACTGCGTTTTGA
>4467_x7
ATACGCGTCAGGACGGAAAATGCC
>4468_x17
AACGCTTTTCAGCAGTCTGGATGG
>4469_x6
TATTAGGCATCATCCGGGTTCGCG
>4470_x6
ACAAACCTAGATCTGAATAAGCCT
>4471_x8
CATCGCCGAAGGTAGGCGTCTGGA
>4472_x13
GGTAGTTCGATCGTGAAATTTATTTGTTTCGAT
>4473_x5
AGTTACTATTCTGAATCGAGGCCT
>4474_x12
TCCGGTATCTAATAAGTTTC
>4475_x16
AATTGTCGTTGAACGCCTGACCCC
>4476_x401
TTGAGCCGCGTCAATATCTCC
>4477_x6
CTTATGTCAACAACACTGTAGCCT
>4478_x20
TTTTGGAAGTCACCTGAGCCT
>4479_x5
TCCATTGTCGTCTAGTCCGGTTAGGATATCTTGCT
>4480_x10
CGAGGACTGGCAACTTTAATAAGT
>4481_x5
TCCGGGCTAAAACTACGCGCC
>4482_x8
TTGGCACGACTTATTTACTCTGGT
>4483_x130
ATGTGGACAAGGTATGAAGGGGCC
>4484_x13
AAATTTCATTGTTGATCGGGACAA
>4485_x7
AGGGTTCACGATCAGGGTACTGTC
>4486_x7
TGAACCTCGTTCATGAACGCCT
>4487_x5
CATCGCGACTTTAGCTTACCCGGA
>4488_x5
AGAGAAACGTTGCTTGCGATCAAA
>4489_x8
ATTATGCTTTCCAGAACCTCTTTC
>4490_x5
ACTATTCGCGGACCAATTTTCAGT
>4491_x6
AGGAGCCTGACATGCATGTG
>4492_x6
AAGCACGACATCTTTTCCCAGAGT
>4493_x22
AAATCCGAGATCGTTTAGGGAAAA
>4494_x11
ATTCACACATATTGTAGACCGAGA
>4495_x13
ACTGTCGTGAGTCGCAAACTGATA
>4496_x6
CGCCAGAGATTTTGTATGACACTC
>4497_x8
GCCACGTCGGATTAAAATTACACG
>4498_x5
ACTTTAAAATATTCGTGTTGGGCC
>4499_x6
ATTCAATTGTACGGTAGAAATATC
>4500_x8
CAGATTTCCAGGAGCTGTATTT
>4501_x5
CGAAAGTTGTAGATATCGATGATTTT
>4502_x42
ACGGAATCGTGTCGGAATGAGGCA
>4503_x6
ATTTGGCTGTAGATAGAAGTGGGC
>4504_x5
ATGTTCTGTATCGTGAGCCCGAAA
>4505_x16
TTTCCTTGATTAGTTTGGATGTCATCTGAGCCTC
>4506_x8
CGCTTACTCTGCGGACCGCCT
>4507_x7
AGAGAATGCAGATCGGTTGGAGAT
>4508_x10
ACTAGGACGGTCTGAGGCTT
>4509_x6
ATACCGTATCGAGACCAAGAACCT
>4510_x5
ACCAAAATTGCTTCGTCGAGACCA
>4511_x5
ACCGCGTTCTAATGAATTCAGATT
>4512_x11
ATTTCTAGCTTGGTTGTGAACGGC
>4513_x8
CAGAAGTAGAACGTCTCGCGCC
>4514_x35
TCCAGTGAATACTCGTCGTCGA
>4515_x6
AGAATTCCAATTTGACTTCTCTTC
>4516_x16
ACAGAGAGATCGGAGCCGAGTTGC
>4517_x12
TTCCAGTGAATACTCGTCGTCGA
>4518_x5
CTGAACTTCATTAAAACCAGCT
>4519_x37
TAAAATGTTGAGTCTAATACAATGAGAGCT
>4520_x42
GCGTGCTTGGGCGAGAGTAGTACTGGGATGGG
>4521_x9
TTGGAGAAAGCACACAAACGGATG
>4522_x6
TTTTGACGGATTCGTGTCGGAACT
>4523_x15
TTTTCGCGTTGCTGTGTGTACG
>4524_x10
CAAATGCTGAACTTGGGCACTC
>4525_x5
ACTGTGTTTGAACTGGACTGCACC
>4526_x5
AAAGAGAAAGACGTCATAACATAG
>4527_x14
GAGCCTTTCATTCGCCCCATGTCCAGCAGT
>4528_x19
AATCCGAATCTGCAATATAGTGGT
>4529_x8
GTAAAATTCGTCGAGGGAATTCGA
>4530_x5
ACTTCGAGAATTTGGCGGACAAGT
>4531_x29
ATTCTCCCACTGTAATTGGCT
>4532_x6
ACTTCAAGTCAGCTGATCGCGGTT
>4533_x10
CAATGATTGTATACCTGAGAGAAT
>4534_x12
CAATTGTCAGAAATCGACCGAGAA
>4535_x5
AATAGAATCCCATCGGCGAACGGT
>4536_x5
TCGGCAATGGATATCTTGGCTCTCGCA
>4537_x5
ACGACGTCTGTGCTGTTAACTAGA
>4538_x7
AATAACATCTTTAATCGCTTCGGA
>4539_x11
TCTCCGTCGAGGTAACTTCCTTGC
>4540_x6
CGATAGACCATGTAGTTCCCACCA
>4541_x8
TCGCCCGTGCTCGATGCTCTCCGC
>4542_x8
GAATTTGGGTTGTAGCTTGGCGCC
>4543_x5
AATTGCTGAAGGACTGGGCCGAGA
>4544_x6
GATGAAAAGTAGATACAATGGCCC
>4545_x35
CTTTGGCTCTGGACACTCGAAA
>4546_x6
CGAAATCGTAATGACTTAGGGCCT
>4547_x7
ATGGACTGAGATGAACTAAAGCGG
>4548_x5
AATGCCTTGAAATTCGTCGAATGC
>4549_x5
TAGACGAGATCAAAAGAACTACCT
>4550_x8
ATCAGATGGATGTAAAGACAGCCT
>4551_x7
CGAAAAGACGGTCGCCGGGGA
>4552_x5
ATGGTGCACTCGCCTCGTCTCGGG
>4553_x155
ATGTATTGTCAAAGGTTAGGTCTT
>4554_x5
CAATTCCAAAGTACGTAGACAACT
>4555_x7
CCTCAGCGGAGTTTTAGCC
>4556_x5
CCGGAGAATGTTTAAACTTGTAC
>4557_x11
AAATGGGAATGAGCACAAGAACGC
>4558_x6
GGGATTGTAGTTCAATCGGTCAGAGCACCGCCCTC
>4559_x14
AATGTTTGACAGTCGGGTGTGCCT
>4560_x8
TATGTATAATCAATGGACTAGCCT
>4561_x7
TCGATCGCGTCACTTGTCTCA
>4562_x96
TCGGATGGAAGGGCAGAGGCCTTTGGCGTCC
>4563_x8
GGGACGCATTTATTAGGTAAAAGGTCGACGC
>4564_x15
AATCCCGGATTGCGAAGTAGAATC
>4565_x14
AGGAAGAACAGAAAGCAGAAACTC
>4566_x9
AAATGAACTTGTTTGGGCCGCACC
>4567_x8
TCTGCATAACTCGGGAGC
>4568_x6
AGGTGTCCGATCGTAGATGAAGAT
>4569_x6
ATGGGGGAACTCGAAACTCAGCCT
>4570_x22
AAGCCATATACGAGAACTCTGGGA
>4571_x5
AATTTTGAAGGACAGGTTAGACGCC
>4572_x12
ATGGGCTGTGAATGAGAATTTCTTT
>4573_x5
AAAGAACCTGTAGACAACATAAGT
>4574_x29
GCATCATCGATGGATTGAAGC
>4575_x12
ATTGTAACTTTGTTTCCTTGCACC
>4576_x9
CATCGAGGACAAAAATAACCCT
>4577_x7
CTTAGTCATGTAAACCTTTGCGCC
>4578_x5
ACGGTCAGTTGAATGCCTCGCACT
>4579_x9
AGGACAATGCACGTGAATGCTACC
>4580_x11
TAGTTTCCGTCTGGGTATGCGTCCTTGGATTG
>4581_x9
TTCATCGATCACGTCACTTGTCTC
>4582_x7
TACCGGAAGAAGACTGACTCAA
>4583_x7
CGAAAGTTGTAGATCTCGATGATATC
>4584_x6
CGCATATGAGCGGACTGCGCCT
>4585_x5
ATGGATTAACAGAACGCACAAATC
>4586_x6
ATTCATTATCACTGCAATGCACCC
>4587_x6
TTTGTTTACTTTTATCGCGGGCCC
>4588_x6
ATGCACCCGTCGCGACAGTACTGC
>4589_x10
ATTACCTTGAGGACTGTACTATCA
>4590_x12
ATATTTTGAGAACTGCATTGGAGC
>4591_x23
TCTTCTTGTTCTGGATTTATGCCT
>4592_x6
AAATATTCCACTGTAGAGATCAGA
>4593_x5
TCGGATGTCAGAGGCTGATTTC
>4594_x5
TGGTCCGAGGTCTTCAAAGCTGT
>4595_x5
AAAAGGTCGACGCAGGTTTTGCCTG
>4596_x9
ACGAGATATGTTGCTCCCACGAGA
>4597_x13
ATGAAAATCCAATGTCGTTGCGAT
>4598_x7
ATATAGTGAAAATTTGGTCGGCAC
>4599_x83
AACACTTGGGCTGATATCAT
>4600_x12
CGCATATGAGCGGACTGCGCCC
>4601_x5
ATTCCACTTGATATGCGGCTAGAA
>4602_x8
CCAGTCCTGAACCCACCGGCTGTCGGCGG
>4603_x16
ACCTACTTAACTCAGTGGTTAGAGTATTGCTTTCA
>4604_x7
TCGGACCGAAGAAGTAATGTCACTCGATTAT
>4605_x14
TTCATGGACGTTGATAAGATCCTTCCA
>4606_x20
TTAAAAAGACATGTTAAAACGCCT
>4607_x14
AATACGACCGAGTAACTCTCCTGT
>4608_x33
ATGGGATATCTGAGCTCGGCCT
>4609_x6
AGTGACAAACAACTTGAGCCGGGA
>4610_x6
TCACATAGTGTCGTTTCAGTACT
>4611_x13
ACCCGTCGCGACAGTACTGCCGAC
>4612_x23
AAAGGTGGATAAAGGCAATTTCTGAGCTCT
>4613_x5
TATTGGCAGTAGGATTGTAATAAT
>4614_x8
TTGCTTCAACATCCCGCACTCC
>4615_x31
CTTGCACGTCCAGATTGAATACCT
>4616_x5
ACTGGAAGCATTTGAAAGTTGTACTTCGT
>4617_x9
GCGTTGTAGTCCAACGGTTAGGATAATTGCCT
>4618_x824
CCTCGGATCCGCTAGTACATCTTT
>4619_x74
ATTGAATACCTTCGACTCGTCGAG
>4620_x7
ATTCTGAGTCGAATTGGTCTGCCT
>4621_x10
AAGGAATTTAAGTGCTTTTAGGAC
>4622_x7
TCGGCGGACTGCTTGAGCTGC
>4623_x5
GGATCGTTGCTGGCCTTATCGCAGTG
>4624_x5
ATGGCATCAGCGTCTTGGACATGC
>4625_x11
CTGGAATGATGAACAACT
>4626_x30
GCAAGTGCTATGGAATGGAACGCT
>4627_x48
AATGGTGAGAAACGGCTGGACTGC
>4628_x5
TGCTGTCGGCATGTGAGAGCCT
>4629_x6
TACAACTCGGAGTTCCCAACTC
>4630_x7
ACGGTCTGCAGACCTGTTAAGGCT
>4631_x10
AACACCCGGATCATCAGACTCATG
>4632_x5
ATGGATGGTGGCTATGACTCGAAA
>4633_x8
TCGAGACCATGACGTCGTGACGAT
>4634_x12
ATTCTAATCTGTGGACCTCAAGAT
>4635_x8
AACCGGATGAGCGAAGAATAAACT
>4636_x117
AAAATGCTGTTATTCTGCAATTCTGAGGCCT
>4637_x8
AGCGCAATTGATGGAATATCTCAA
>4638_x7
TTGCACCCGTCGCGACAGTACTGCT
>4639_x11
AAATGTTCGCCGGTGCAAAAACGG
>4640_x8
TTATGGGCTGTGAATGAGAATTTCTTT
>4641_x6
CGAACTGGAGCTAAAGACGCCT
>4642_x12
AAGAACCGAGAACCGACCCGAA
>4643_x15
ACGCTCTCTTCGGTCGTGAACCCT
>4644_x9
AAATCTTGGACTAGGAGCTGATCC
>4645_x5
CGAGGATGGAGGAGAACTTCCT
>4646_x12
ACGAGGAAATCATATCGCGACATG
>4647_x16
GAACGAGGACGGCAATTTCTGATGGCCC
>4648_x57
TTGCACCCGTCGCGACAGTACTGCC
>4649_x5
TAAGGCTCTGTTTGGCACC
>4650_x7
TCATAACAGAATTGTGTCGGGTTGC
>4651_x38
AAAATAAAGTGTAGGCTCACT
>4652_x18
ATCGAGAACGGACGACTCTGTGCG
>4653_x14
TTAGCAGACTCCTGAGAACTCTCC
>4654_x5
ACGCTCTCTTCGGTCGTGAACCCC
>4655_x7
TGGGCACGAACTCTTAGCGGG
>4656_x776
TTAGAATATCAAGATCGCAGTGCT
>4657_x7
TCTGCACTAGACCTGACATAGCCT
>4658_x65
TACCGGAAGAAGACTGACTCGT
>4659_x14
TCGAATGTGTAGATTGACCCGGGG
>4660_x7
TTGGACATAATTTTGAAGCCT
>4661_x5
AACAAAATCTAGATGGCCTGGTGGTTTACTACTTT
>4662_x6
TCTGACATTTTCATATTTTGGTGA
>4663_x5
ACTTCCGTTAACTCCATAATGCCT
>4664_x13
TACATGCCATGATCAAGGACA
>4665_x6
GAGTGATTGTCAGACCAGGGGC
>4666_x78
AGTAGTGAACCCATGGTGCCCG
>4667_x5
CACCGAGCGGATGTTGAGAACA
>4668_x14
TTGGACCGCCTTAGCCCGAGAGT
>4669_x5
CTTGGGCTAGGTATCAAAAACC
>4670_x5
TTAAATGTAGAATCGACTTTGCCT
>4671_x22
TATGGCTTCCACATCGTCTTC
>4672_x31
ACACACAAGAGCTAATCTGAATCT
>4673_x7
ATGCATTTTAGTATCGCTAGGCCT
>4674_x9
TCTTGTATGCCTTGTAATCTC
>4675_x9
TCAATGATGATTTGTCTGCAAAA
>4676_x16
GCAGAACTCTCTCGAGCGGGCCTCCC
>4677_x26
AGGATAACATATGAACTCGAGATT
>4678_x9
ATTCCTTAAATGTGGTCGGACATT
>4679_x6
AATGATCGTCCGATGAAAAACAGT
>4680_x5
GCCCAGATTGTATCTCTGATC
>4681_x6
AATTTGTGGCTGTTGAAACCGAGA
>4682_x12
ACGCACGACTAGAGACAGAACCTC
>4683_x18
ATTGATGAAGGACGACAGACC
>4684_x40
AGGTCATCCATAAGAATTCTGAAG
>4685_x5
ATTCGCCGTTGTGATAATATCAGG
>4686_x5
ATTGGCACTTCACGAAATTGGCAC
>4687_x11
TTCGTTTCCTCACAACTGT
>4688_x8
CTTGGCAGAATCAGCGGGG
>4689_x103
GGCATGGTTGGATTGGATTGC
>4690_x5
ATCCGGGGTAGACATTTGAGCAGT
>4691_x30
TTCGAACGAATGATCGGTAGA
>4692_x7
ATCAACATCTTGAAAGTCAAAGAC
>4693_x5
AACCCGATCTCCTAGTCTTGGAAC
>4694_x12
AAAATCCGGCTAGATCTCGAAAGC
>4695_x6
TCCGGAAACAACACGAGCTTC
>4696_x16
TCTGAATATGTTGGATCTGCCT
>4697_x7
CACACCTAAATTTCTTCGCGGCT
>4698_x21
TATAAGGACTGGGTATCTTCGCCT
>4699_x31
TTCTGACATTGGTACCAGCCT
>4700_x6
GTAGAACCATCTAGATAACTCTA
>4701_x22
TTGGTCGACTCATCAGGCT
>4702_x26
ATGAGACCTCAATTGAACCAAT
>4703_x5
ATAACGTGTGAATATGAAAAGGCA
>4704_x13
TGCACCCGTCGTGACAGTACTGCC
>4705_x37
ATGGACAGTGACCCGATACTAGGC
>4706_x12
TTTTGAAGATCTGATTACCCGAGT
>4707_x5
TGAGTTTGGACAAAAACGCCA
>4708_x5
TGCTGCAGAGCACTGATCCCG
>4709_x6
GGATGAACCGGAAGTCGGGTTATGGTGCCT
>4710_x5
TGATCAAGAATGTCTGTGGCCT
>4711_x7
ACGATAATAGGCTTCCTTGCACCC
>4712_x19
ATGACCCGGACATCGTAACATATT
>4713_x64
TGAACATTCATGGGATTTTGCCT
>4714_x48
AAAATAAGACTGTAAAATCTGCCT
>4715_x5
CCCGGACACACATTTAAGAACG
>4716_x208
ACATCGGCTATGACAGTACCCTGA
>4717_x9
CAAGCACACTGACCGGGGCACC
>4718_x5
ATTTAGTGTCGAATTGTCAAACCT
>4719_x10
AAAATCCAATGACGTCGCGATAGT
>4720_x10
GACGCGTCTGGATTCTCTATCTAG
>4721_x198
ACTCCTTCGGAAAAGTAGAAGCCT
>4722_x5
AAAAACTGAGATTTCTTAAGAGGA
>4723_x47
AGCGGGGTAGAGGAATTGGTCGA
>4724_x5
TTTGAAAGTCATCTGAGCCTC
>4725_x5
TATTTCGACTGGTACGACATGACT
>4726_x7
AACGTCGGAATACACATAAGAGAG
>4727_x5
AAAGATGGATATAGGAAATTTCTGAGCTT
>4728_x7
AGTCAAAATAGTGGCTGCGGCGCGTC
>4729_x80
ACGACAGTACCCTGATGTGAGGAC
>4730_x8
ATGTCCCGTGGACCATTGGATGCC
>4731_x5
ATCGAATTGAAACGGCACTGAACG
>4732_x6
TGAGTTTGGACAAAAACGCCT
>4733_x49
ACACGAAGAGTCGCTACTGTAAGG
>4734_x10
TATGAAACTCTTTCACACCGGGA
>4735_x7
AAACGGTCATTTTAAAACGGAGAC
>4736_x7
ATTCGTGCTCTGAAAAATTTCGGG
>4737_x8
GCTGTCCGCTGTTGAGCAGTAAGGGTCGG
>4738_x5
CTTGGTGAGAAGGGTCGGTATAGA
>4739_x9
CAATAAATTGTCACTCGAACGCCT
>4740_x12
ATAGACAGAACTCCTTTTTCAGAA
>4741_x10
TAGTAGAAATATGAAAACCTTGGC
>4742_x6
ATAGTATCTGAAATCGGAGGCACT
>4743_x5
ATGGAGATCATGACTCGTTCAGCT
>4744_x5
ATGCCGAAGGACTTGGATGCCT
>4745_x7
CTTAAGATGACGTGGCAAAATTCTGAGCT
>4746_x42
CATTCCCAGAATCAGGTCGTACTC
>4747_x9
TTGGCAAGCGTAGGCAACCCCTGACTCAAGT
>4748_x5
CCTAGAACTCACATCAGCATC
>4749_x5
TCTGAACAATCAATTTCTCTGC
>4750_x5
AATCAGATGATAACTCAGACC
>4751_x7
AACTCGGTAATGAAATTCTTAAGC
>4752_x5
ATACCATAATAACACTCGAAGGAT
>4753_x64
GGCCGGAGGAGAAGTTGGACTGC
>4754_x6
AAACCGGACCGGACATCGAACC
>4755_x12
AATTTTTTTCACCGGCGTAGAAGC
>4756_x7
TAATAATGTTGGGATACCTCGCCT
>4757_x12
AATCGGAAGAGTTGAGAACAAAG
>4758_x5
AGGACAAAGAGACAAGACAACACT
>4759_x7
AAACCACGGGTCAGGTCGGAGCCG
>4760_x6
ACTGGAATGATTGTTATGTCACTC
>4761_x6
ATTAACAGCGACCGAGAACATCAA
>4762_x5
ACAAATGTCGGAAAGGGACCCGGA
>4763_x13
ATTCGTTGCTACAAAATTACCGTT
>4764_x6
ACGGTCGGGCGAGAAACAGTCGGC
>4765_x7
AGTACACGTGGAGCTCTGTCCA
>4766_x9
CAAGCGGGTAACGAACTAGCCACT
>4767_x18
AAGGAGAATGACTGTGGAGATGCG
>4768_x16
AGATGGATAAAGGCAATTTCTGAGCT
>4769_x7
ACCGAGAACCGGACCGGAACCGAA
>4770_x22
AATGAGATTCATGTTGTCGACATT
>4771_x8
TTGTAGAATACATATAACTCACCT
>4772_x17
AACTTCCGCCCGACGCCATCTCCT
>4773_x8
CTTTCGGATTATGTAATGCACCCG
>4774_x6
CCGTCCACGCCCGATCGTACTCATAACCGCA
>4775_x18
CGAGGTGTGGATCGTTGCT
>4776_x6
TGACCCGGACATCGTAACATA
>4777_x5
ACGGTATCTGAGGAATAAGC
>4778_x25
CGCGTGACTCGAGGCCTCCCAA
>4779_x93
CGAGACTTTGGCCTATCTGGACACAT
>4780_x5
CTTGGATGTGTGTGAAAAGCT
>4781_x5
GAGAAAAATTGAGGTACCCGAGGA
>4782_x16
ACTAACGATGTCGAAACCCGAGTA
>4783_x15
GATTTATTAACATGTAGTTGGACT
>4784_x7
GTAAACCGAGACTACGTGTAGAGC
>4785_x5
ACGGCTGGTAGAGACGACACAAGT
>4786_x5
CAGAGAGATGAATAGGGCCTTGGC
>4787_x5
TAATAAGCAACAAAACTCAAGCCT
>4788_x5
ACAACAGGATTTAGGGCACGGGAG
>4789_x6
AAAAACGGAGTATATGGAACT
>4790_x5
AGAATTACACAGTTGATGGTCATG
>4791_x10
ATCTTCAACCTCGGACGAGCTATC
>4792_x5
AGAAAAGTTCGAAGCAATGGCACC
>4793_x8
TTGTAGGGCTCTCGGCAATGGATATCT
>4794_x8
TACCACTGAATCTTGAACAAC
>4795_x132
CGGAGGAGCGTCTGATTGTAGAGC
>4796_x5
ACACTGGAGATCTCTAAATATAGA
>4797_x5
ATCCGAAAATCGGTTCAACTGCCT
>4798_x27
CAAGGCACTCGCCCAGGAGCAGG
>4799_x7
AAATAAACTGTGTCAAAGAAGCCT
>4800_x7
AACATGGGCTGAATGATGGAACTGAGTTCT
>4801_x32
TCGTACCTGCAGAAACAACTGTTTC
>4802_x18
CATGTCCGTGCAATGAGGGGTG
>4803_x6
ATTCGAACTGTTGAGATCCCGGTT
>4804_x20
TGACAGGACTCGAGGAAGAAGCCCCGG
>4805_x6
AGGGGGACTTCTTCGAAAGATAGATCATTGAAGAA
>4806_x11
ATCCGCGGACCATCGAATTATATT
>4807_x9
TGTGTATGATGAGAACAAAACACCATATA
>4808_x100
GACGAGATGCACGACATAGACCTT
>4809_x5
TTAAAAAGAAATATCGTGGCCTGC
>4810_x17
ATTGATCGGAACACATTAAAGATG
>4811_x5
TTCTCAGCACTCTCCACAGCCT
>4812_x15
TCTGGCGGATGAAAAAGCTGC
>4813_x5
TGACCTGGACCGTGACCTTTGATC
>4814_x10
AAGGGTGTTCGCTTAGTCTTCTAG
>4815_x5
TTGAACTCTATGGAATCTCAGCCT
>4816_x5
TTGAAAGCTGAAGGATCCTCGAGA
>4817_x11
TACTGATGATGAAAATTTGAGTTTCTGATGCT
>4818_x65
ATTCTTGTCGGAACTGTGTTTTGA
>4819_x5
ACAGACCCGAACCTGAGGCATTCA
>4820_x10
AGGAATTGAACTCATGACCAAGAG
>4821_x8
TTGTCCGGGTTAGGCTCCACCC
>4822_x6
CACGGGGGTCCCAGTCCTGAACCCACC
>4823_x60
TAGAACTCGTGCACCCAAGGAA
>4824_x27
CCGTGTGCAGGATTATGACTGAACGCCT
>4825_x13
TCAATTATGAAAGAGAATGTTAAAATCGTGATAGT
>4826_x7
ACTCGACGAAAAGATTGGAAAACT
>4827_x11
ACTGGAAGCTAGAACGTCTAATCC
>4828_x33
TAAACTCAACTAGGATTTTGGCCT
>4829_x5
TTCAGACCCCTGCAACATTCA
>4830_x9
CTGTGAGATGAACTTGAGCACCTT
>4831_x11
TTAGGAAGAGAAGTCGGTAAAG
>4832_x20
TCGGATCCGCCAGTACAACTTTGG
>4833_x52
CCAGTATTTTAGAACCTTAGCACC
>4834_x14
CTGGCACGCGACACGTGTGCTCTGCAATCCGGGAT
>4835_x8
TTTGATGATACTGCTTAGACC
>4836_x10
AAATACCCGAGGTTGTCGAGCTGA
>4837_x22
TTAGATCACACAATTAAAGCTG
>4838_x5
AAAACAGAACTCGGATAGCACG
>4839_x12
GGGCGTTTGGTCTAGTGGTATGATTCTCGCTTCG
>4840_x6
AAGCATGTTGAGAACTACCGAGAA
>4841_x14
ATACGTCGAAGATTGTCACATCGA
>4842_x5
AAAGATGGATAAAGGCAATTTCTGACCTT
>4843_x21
TAATGTTGAACTGATCTTAGGCCT
>4844_x17
GTTATCGGTTCAAGGACGCAAGGTGACCCTGCT
>4845_x13
CCTCTTCGGGATGTATCGCCT
>4846_x45
AGTCGCAGTAGATTCGTAA
>4847_x39
ATTCTCCGGACTGGGAAGGAGCCT
>4848_x7
TATTGACCGCAACTTCTGTATTTATCATTGCCT
>4849_x9
CAGGCTGGGGGACGGGTTGGGA
>4850_x24
ACGGTCTGTAGACCTGGTAAGCCT
>4851_x14
ATTAGAATTCTGTCGGCTCCGATC
>4852_x5
AAGACAGAGAACAAGTGTGCGGCT
>4853_x50
TACTAAAGAATACCGTGTGCCCGCCACTT
>4854_x10
ATGTTGACATTCTGAGGCC
>4855_x8
AAAAGGACTGTCTTAGCTCGAGAA
>4856_x5
AAAAAAGCCTGAGAAACGAAGCCT
>4857_x11
CCCGTCCACGCCCGATCGTACTCATAACCG
>4858_x5
TCCATGACTGTTGTACTGCACA
>4859_x6
TAAGGATACAAAGGAAGGGTGACATCTTCGAAAG
>4860_x9
CGGGTTGCCGAGCCTGCCGAGA
>4861_x14
TTGCACCCGTCGCGACAGTACTG
>4862_x9
ACAATCGACTCAGAACTGGTACGGT
>4863_x11
AATGTGGCTGTAGTTTAGTGGT
>4864_x29
CCCGGACCAACGAAGAGACACT
>4865_x5
CAACCAACAACGTCGTCGCAGA
>4866_x12
CCCTCTGAGGATTCTGAAGAAG
>4867_x11
GGGCCTTCGAGCGTCGCC
>4868_x7
CTCGTTCCTTAGTTTCCACTTCTT
>4869_x88
AATCACTCGATCTCGTTAGGG
>4870_x19
CTCCACGGTGTAGTTTTCTATC
>4871_x5
AGTAGATATTCGAAATTCACCCGA
>4872_x8
CCAAGTGTTGGATTGTTCACCCACCA
>4873_x5
CCTGCTCTCAGACGCTCGGTC
>4874_x5
ACGAGAGGACGGTGGACAGGGCG
>4875_x5
AAGAAATTTCGATACGGAGGCATA
>4876_x25
AAAAGAACCGTGAATCCTGGCAGC
>4877_x9
ACCGGAACCGTGACAGCTCTAGCT
>4878_x8
AGGAGGATCGAACTTTGCACCAGT
>4879_x589
AGGACTCCGCCGGCACCTTGTGAGAAATCAAAGT
>4880_x5
ACAAGAACTCTTTCCAACAACTAT
>4881_x5
TTCCCGGTGGATTTTGTTATTCTC
>4882_x5
GAGGCTTCTTGTTTTTGATTTGAC
>4883_x9
TCATGTAGAATCAGCTCGTGCCT
>4884_x6
AACCGGATCTGAACCATTCACTTC
>4885_x46
ATCATGGATCAACTAAGCCTTCTCGGGGGCTTGC
>4886_x6
AAGAAATGATGGCTCTTCGGGC
>4887_x6
ATGCGAACTTTCAAACTCCCGCCT
>4888_x17
CCTCACCGGAGTTTTGGCC
>4889_x35
TCCTCAGTAGCTCAGTGGTAGAGCGTTGGCTGT
>4890_x5
TAGAGAAGCTGATAGTAATCTGAGCCAT
>4891_x20
AGTCGCAGTAGATTCGTCC
>4892_x13
TCGGACCGCAGATTTATGATC
>4893_x5
AGTCGCAGTAGATTCGTCA
>4894_x7
TATCACAAGTGAATTCGGAATCCT
>4895_x20
TTATCGCAGTGTAGAGCCCGGG
>4896_x5
AAGAAACTTACTGTCCCCTGGCGC
>4897_x116
TTAATCCCGTCGGCACCTGAAACC
>4898_x5
ATTGATGCTTATGTAGATCCGCCT
>4899_x67
TATGCAGAGATCATTCCGGATGAA
>4900_x69
CACTACTGCATTGGCTGGCGCACCCCTA
>4901_x5
TTCCTTGCAATGTAGTCCATC
>4902_x8
TAGAAGAATGATGAAAAGCTA
>4903_x5
ATTAATCGAGGGCTACAAATAGTC
>4904_x5
ATGACGAAGAGCTGAAGGTATCTAGG
>4905_x9
AAAATGAACTGCCAGAATAAGCCT
>4906_x5
GAGGTAGGGTCCAGCGGCTGGAAGAGCG
>4907_x10
GCTGCTGATGATTGATCGTAAAG
>4908_x6
AGTAGACTGAGAGGGTGAATTCCT
>4909_x5
ATACTCCAGCATCGACGGTACC
>4910_x7
TTGCCAAGATCTCGTTCAGGTC
>4911_x5
ATGATCGCACTGGATGAACTTAAA
>4912_x5
TAACTCGTTCCTTAGTTTCCACT
>4913_x17
ATCCCTGTGAATTTGTCTGACTGA
>4914_x8
ATTTCCGGTCAGACGTAGCTTCGC
>4915_x23
TAGAACCGAGAACCGAACCGGAAC
>4916_x5
TCAGGAAAAGAGCCTCAACGCT
>4917_x5
ATTGACATTGCACTCTGCCCGCCT
>4918_x71
GAAAAGGATTGGCTCTGAGGAT
>4919_x9
ATGAAATTCCTTGCAGGCACTGGT
>4920_x8
GCCGGACCGAAGATTTATGATCAG
>4921_x6
ATTGTGACACCCAGGGCTTTGAGC
>4922_x25
GGTGGCTGTAGTTTAGTGGTTAGAATTCTACGTAC
>4923_x6
TCAGTGAAGGAAATGAGGAACCGCT
>4924_x5
CGCTGTGACGTGGGTGGTT
>4925_x21
AGTGACTTAGAGAATTCAACCAAG
>4926_x5
ACTTGACGACTGTATGGAAGGCCT
>4927_x8
ACTTTTGTATGGCTGATTGCACCC
>4928_x44
CTAGAGTCATGTGATAATTCGAGCCCT
>4929_x5
AATACTGTGACACGACTTTACCCT
>4930_x6
ACGGATTCGTTAGATTTGGCGCCT
>4931_x6
AAAATGAACTCCGGCGAGGGTGGC
>4932_x8
CTGCCCCAAGTCGCAGTAGATTCGTAA
>4933_x12
TATTCTGTGTGGATCAATCTTCTCTATGAGCT
>4934_x5
TTTATAGATTCCCTCCACCT
>4935_x10
AGGACTTGGTTATATTTTGGCATC
>4936_x10
TTCATGACGCGTCTTATGTATC
>4937_x19
GTTTGAGAGACACCGGAGAAGCTC
>4938_x11
AACGGTGCCTAAGAGTTTTGATCT
>4939_x46
AAATCCGACACTCTAAAATTGCCT
>4940_x5
CCCGCAAGCCACTACATGACTG
>4941_x5
ACAGAATTGGAACTGACACGAACC
>4942_x10
ACGTGATAGTACTGAAACGGCACC
>4943_x6
TAGTTAAAGTTATATTGTAGGCCT
>4944_x29
TTGTTGGGCGTTCATGGCGGTGGC
>4945_x7
ATTATAGATTTGATGGGCCT
>4946_x7
ATGGACACACCTTAAATGGCTAAG
>4947_x5
AATATCGAGACTTTGCGAATAAGA
>4948_x14
TCTGCCTAATGCCACGTTACCTGTAGCACA
>4949_x9
TAGGCACTGCGAACGGTTTACC
>4950_x5
GAGTTGATTGGACCGGATG
>4951_x9
TGATTGTACAAATTCTAAGCCG
>4952_x6
ACCGCACGCGCGTAGATCTCGACG
>4953_x29
TTCAAAATGTAGGCATAAGGCACC
>4954_x8
AGAGAAAATACACGTCGTGATGCC
>4955_x6
ACCCAGGCCTATTGTGGA
>4956_x7
TGATTGTACAAATTCTAAGCCT
>4957_x7
AGGATCTGACTCTATACTACGAGC
>4958_x11
TCCACGCCCGATCGTACTC
>4959_x5
ACGGAACCCGGAAGAGCTGATCAT
>4960_x5
ATAACCAGGATCGTCTTTTTCACC
>4961_x6
CAAGAACTGAGAACCAACCCGAAA
>4962_x5
AGGAGATGTCGAACTCGCTAAGCT
>4963_x13
AAATTGCATTTAAAAGGTAGGCCT
>4964_x5
TAAACACGAGAAGGATAAGAACTT
>4965_x8
ATGACGGAAGGATCTCATGAGAT
>4966_x44
GATTCTTAGTTATTCGTCGGTGGA
>4967_x6
CTCATTTGGGCTGTAAACTAAA
>4968_x5
TTTGTTGGCACAGTAGAACTTGAT
>4969_x22
TTTTTGGTTGGAATGCTGGTGCCT
>4970_x5
AGAGAAGTCGGTAAAGTTGGTT
>4971_x6
CTGCCCCAAGTCGCAGTAGATTCGTCC
>4972_x9
ACTCACACGATCTCAGACGGTCTG
>4973_x5
CACGCGGACTTCCAATAAAGGA
>4974_x10
CGCTCTGGATACATTAGCATGGGATAACATCACA
>4975_x5
TCTGACTTTCTTACGTTCCAT
>4976_x11
AAAACCCGGAAAGTGTAAGAACCA
>4977_x5
CATCCCCTCGAGGTTTGTAGGA
>4978_x7
TACAACCCGGACAATAGAACCTTT
>4979_x7
AGACTCTTAGAACCAATACAACT
>4980_x5
AATCATCGGATCAGGAGAGCGCCT
>4981_x13
ATTGGACTGCCTTAGCCCGAGGGT
>4982_x5
ACAGAATTTCCATTTCCCACAGCT
>4983_x5
TATAGTCGATACTCTGTGCACCC
>4984_x15
CAATGTATTTCTTGGCGCTCCAG
>4985_x5
AACGACGATCTGCACATGACAGT
>4986_x12
TTATGAACTGTCGTTCGTGAACGCCT
>4987_x6
ATATCACCCGCACTGTTATGACTG
>4988_x16
CGATTTATACCACTTATTCTG
>4989_x6
ATGATTACTTAGATTGCTTTGCCT
>4990_x29
TTCTGCGACGCCTTGGTCATCCAG
>4991_x6
AAGCAAACCTTTAGTCGTGGGACC
>4992_x7
ACCTTCGATTAGTTTTATTCTGAT
>4993_x5
GACTGGACTGTGAGAATATTTGAC
>4994_x7
ATCCAACTCCCGGACTAGAAGAGC
>4995_x5
TTCACGCAAGAAGTTGGCAACG
>4996_x5
ATCGCCGTTGGACCGCACATAAAG
>4997_x19
AACCCGAAAATGTTATTGTCAGAC
>4998_x5
ATTTAGTTTCCGGAATTGCAGAAG
>4999_x5
TAGGGGCACACAGATGGTCTGATC
>5000_x5
ACCGACTAGGATTCTCACTGAGCA
>5001_x11
TTTAGAAATCCGTTTGATATGC
>5002_x5
AACGATCGTCGTGCGAACAACGGT
>5003_x7
ATAACTTGCACCGTTGGATCAAAG
>5004_x5
ATTGATAGAACCGAGAAGCGAACC
>5005_x44
AAAGGTCGACGCAGGTTTT
>5006_x40
ATGAGTCGGTTGATTTCCACGCCT
>5007_x5
CTGGCTTCAAAGGGAACTCTAA
>5008_x5
ATGAGCAGACTTTCAACCAT
>5009_x6
ATGTGTAGATTGACCCGGGGG
>5010_x78
CGGGCTTGGCAGAATCAGCGGGGAAAGA
>5011_x6
ATTGATGCTTCTGCAGATCCGCCT
>5012_x12
AACCGTAGAACTGCATTTCCGAGA
>5013_x26
AGTCCCAAGCTAGTTGTTCGAT
>5014_x11
ACCGGATTCCGTCAAACTC
>5015_x6
ATGGACGCCATCAATTCGATGG
>5016_x5
AACCGTCGTAGAGTTTAAGCTGTA
>5017_x39
ATATATATTTTATGGTCGCCGAGA
>5018_x9
ATCGCTGTAGTCGAGGATGGCGCC
>5019_x8
ATACAAGATTCGAAGACTTCAACT
>5020_x6
GAAGAATAATGAGACCTTAGGCCC
>5021_x17
AATGAGATTCGGCTGTACATAGTC
>5022_x14
AAGGGTAAAAGCTTGTTTGATTCTGATTTCCAGTA
>5023_x58
AGTTGCTGCAGACTTGTACTATCG
>5024_x39
AAATATTAGCATGTCCTGGAGCGC
>5025_x11
CGGAAGTAAATTCAACAGCAGCCT
>5026_x42
ATGTACGAGAACTCTGGGATGACA
>5027_x6
TAGGCTTGAAGACAACCAACAACAAACTGAGA
>5028_x14
CACTCTGGAATGCTTGAAGACT
>5029_x6
AGACCGAAATCTGGATCCGGGATT
>5030_x5
CCAAAGAACTATTGCCACCCGA
>5031_x7
AAGGAGGAAGACAAACAAGGGTGA
>5032_x7
AATGTCAGTATAGAGCCTGAGCCT
>5033_x5
AGAGAGCTTTTCTGAATCCTGGAT
>5034_x6
TATCCCTTTTGCCGGCGATGCGTTCCTGGCCT
>5035_x5
ACGGAGAATGTCGCACAGTAGACT
>5036_x27
ATTCCATGACTTGATTTTTGCTGC
>5037_x20
ACCTGAGAGGTCGCGAGTAGAACT
>5038_x9
AGTGGGCGAACACTCGGCCCAGCGGGC
>5039_x9
AACTATATTGTAGAACTGGGCCCG
>5040_x5
ATTGTTGCAATGAATATTAAGCCT
>5041_x5
CCACAGATAGGGCAAGTCACT
>5042_x61
TAGAAGTACGTCTGTATTGCC
>5043_x6
ACTAAAATAGGTTATTGTAGGTCT
>5044_x6
CCGAAGAAGATCGTTTAACCGTAGCAAGA
>5045_x6
AATGAACTCTGAGCATTCGACGAA
>5046_x7
AACCGGAAGGCCTAGAGCGAACTATCGAGA
>5047_x5
CTAGGATTCTCACTGAGCAAGGGG
>5048_x12
AGAATAGTGAAACTTGGTCGGCAC
>5049_x20
ACAACTACTGATCTGGACCTGAGA
>5050_x23
TCTTCGATGACATCAATGACT
>5051_x5
CGTTGTCCACCAAGATCCGGGA
>5052_x5
TTGGCCGGACTAAAATCAGATC
>5053_x9
TCTGGCACGCGACACGTGTGCTCTGCAATCCGG
>5054_x6
ACAACTACTGATCTGGACCTGAGG
>5055_x6
TCTCCCGATATATGACTGTAAATC
>5056_x11
AGATTCCATTAACTCGAAACGCCT
>5057_x10
TGCGGTGTAGAAGTCGTGGACT
>5058_x38
AAAAATACCGAACTGTTGAAGCCT
>5059_x5
AGAGACTCAGATGTATAAAGACTC
>5060_x14
ATCAAATTTATTGTAGAAATTCCGGGA
>5061_x8
CTCCGTCGGCACCTTGTG
>5062_x5
CAAGAACCGAGAACCGACCTGAAA
>5063_x5
TCATTGACTGTTTGCGCGCCCGGA
>5064_x39
TGATTCATGATAACTTGTCGGATCGCATGGCCTT
>5065_x6
TCGGAGCCGATAGAATTCCACTAT
>5066_x10
ATATGTCGAGGGTAGTTGTAATGA
>5067_x7
TCATTGACTGTTTGCGCGCCCGGC
>5068_x18
AACATTCTCATTCGCTCGTCTAGG
>5069_x15
TTCCGAGTAGACTGACGCGCC
>5070_x48
GAAGAGAGTATCGTCGCACCAGGG
>5071_x13
TCATCGTCTGAAGATTGGCAC
>5072_x84
AACAGCCATCAATGAACACCAATG
>5073_x18
TAGAAGTACGTCTGTATTGCT
>5074_x12
ATTTGTTGAAGAACCCATCCGAGT
>5075_x11
GCTTCCGTAGCATAGTGGTAGTGCATTCGCTTCGT
>5076_x34
TTTCCCTCAGGGTTTATTCGCTTT
>5077_x6
AAACGGTAGAACTCACTAAGGAGT
>5078_x17
TTTCAGTGGATCCATTCTCGCCTC
>5079_x14
AACACCCGGCTAGATCCTGAAACT
>5080_x11
GACTTGCCCCGGCGGGTCGATCCGGGC
>5081_x7
TTGCAGAACTCTCTCGAGCGGGCCTCCCACC
>5082_x13
AACCGAGTCGCGTCTATTGCTGGTTGAAAACT
>5083_x5
ACATCTAGTGGATCTGCCCAAAGG
>5084_x13
CGGCCGATGATTAGATCTTAAATGACAAGCAT
>5085_x7
TTCCGGGTTGGACTCTGATCGTCC
>5086_x6
AGAGAAGTAGGTTTAATGAACGCC
>5087_x6
AGGACCGAGAACCGTACCGGAACC
>5088_x28
CACGAGATCGAGCTGGAACAAG
>5089_x9
ATAACCGAGTCGCGTCTATTG
>5090_x8
TGCCGGAAAGTCGATCATTGTC
>5091_x9
TCGCGGAGGCACTGTCGGTGTGGTCG
>5092_x13
TAGCCTGAAAAAACTTTGAGTT
>5093_x82
GTATTCTGGGCCGGAGCAATGAACCTATTTG
>5094_x5
ACGGAGCAAAAAGATCAGAACCTC
>5095_x7
TAGAAAAGAGAATTCTGAGGCA
>5096_x5
AAACTGTGGGCACTACTCGAGAAT
>5097_x13
CAAGATTGTTGAAGTTTGGTGCCC
>5098_x9
AATTTCGGATAACAGTCAATGACT
>5099_x6
AAGATCTCTTGACGGCACTCGA
>5100_x7
TCGACTGCAATAGAATTTTAGCCT
>5101_x7
ATCCGTTGAATTCTGAAACACAGT
>5102_x19
AAGATCTCTTGACGGCACTCGC
>5103_x161
TTTCTTTGACTGTTTGCGCGCCCG
>5104_x14
ATTGCACTCACCTAGGATTGAACT
>5105_x17
AGGTGGATAAAAAGGCAATTTCTGAGCTT
>5106_x5
AATAAAACAAGTCATAAGTAGATA
>5107_x8
CAGCACTGCTCTTGAATCGCCT
>5108_x65
AACACCCGGCTAGATCCTGAAAAC
>5109_x6
TTAGATTGCCCGTTTTTTGAC
>5110_x9
ATTCCTGTGCGGTTAGCTGAGCCA
>5111_x5
ACTTCTCGGTTGATTTCGGACAGT
>5112_x16
AAAGATCTGATTAGGCCTGGACCC
>5113_x130
AGCGACTATAGAGTACCCGGGAAT
>5114_x54
ATTGCACTCACCTAGGATTGAACC
>5115_x9
CTGCTGAGCCGGATCGCTGAGC
>5116_x6
TGCGGTGTAGAAGTCGTGGACG
>5117_x6
ACCGATCGATCAGAAGTGTAAACT
>5118_x13
CCCAGTCCTGAACCCACCGGCTGTCGGCGGAC
>5119_x5
TACATGAAAAACCCTAAAAACCCT
>5120_x10
AATTCTAAGAGTGTAGTCCAACCT
>5121_x6
AACACCCGGCTAGATCCTGAAAAT
>5122_x9
GGCTAAGATCATGTGTAGTATCTGTTCT
>5123_x5
AGAGACTGGGCATTTTCGTCAGGT
>5124_x6
ATTAAGAGGAGTGAAAGAGGGGGG
>5125_x6
ATTGGCTCTGAGGATTGGGCACGGGGGTCCCA
>5126_x65
AATGAGATCTGTAAGCACCCGGGG
>5127_x78
GGTGGCTGTAGTTTAGTGGTTAGAATTCTACGTT
>5128_x5
TCTTCCTTGGATGTCTGAGGCCT
>5129_x5
AGTGGATGACGCTCAGGTAATAGC
>5130_x6
AACACCCGGCTAGATCCTGAAAGC
>5131_x6
ACCGGAGTGTGCACTGAACTGGAG
>5132_x6
AAAAGTGTATCGTCTGCAAAAAGA
>5133_x21
TACCCGTACCGTTGGATTAGTTGC
>5134_x10
AACGAGATCGAGTGATTT
>5135_x5
CATCTGTGATGAAATTCTAAAAAACTGGCTGATT
>5136_x32
GGCTGTCGGCGGACTGCTTGAGCTGCATT
>5137_x5
GGTGGCTGTAGTTTAGTGGTTAGAATTCTACGTA
>5138_x18
AAGGACTTTTGGCACCGTGCACCC
>5139_x10
AATTTGAACCGTCCGATTGAACAT
>5140_x14
TCTTTTATCCTCCCGCGGTATT
>5141_x28
ATTTCACATTATAGATAGCTACTG
>5142_x10
TAACCGAAGTCACTGCCATCTCTG
>5143_x60
TCGATAGTCCGGAGACGTCGGCGGGGGCCTCGGGA
>5144_x5
AAACCAGAATTTGACATGTCGATC
>5145_x20
TTTACGTCCAAAATGTCACTCTTT
>5146_x19
AAGGTGGATAAAGGCAAATTCTGAGCTTC
>5147_x5
AATTGGATTACTCTAAGAATGCCT
>5148_x10
TTCCTCGGCGGAGTTTTGGCC
>5149_x40
GATTCGATTGTTTTCCAAGAATGTTGAGCCGGGTA
>5150_x5
TCATTGACTGTTTGCGCGCCT
>5151_x9
GTGCTCTGCAATCCGGGATTTGAAAT
>5152_x8
ACGCGCTCGGTAGAATTACGTGAG
>5153_x6
ACAACGCATTCTTTACCTCACTCT
>5154_x39
ATTCTTCGGACCGGGGGAGCGCCT
>5155_x12
GTATGACGCTGGTCAGTAGGAGTAGGACATTC
>5156_x145
ATGACGACCATTGAGAAACTCACT
>5157_x17
ATAATTTCAGATAGAGTCGGCACC
>5158_x6
AAATAGTGGAATTTTGTCGGCACC
>5159_x10
CGAGAAGCTCTGCGACGACGA
>5160_x8
GGTGATTTGGACTGAGGATAGTAA
>5161_x6
ATAGAATGTAGCTAACCCGTGA
>5162_x18
TGCTGTGATGACTCTAAT
>5163_x5
AATCGAGGTGGCCCATAGGCTTGTGGACAAC
>5164_x5
ACGAGAAGTACAACCGAGCGGATG
>5165_x5
AACCAAGGTTTTGAGAAGCGGACC
>5166_x24
CACGATCCACTGAGATTCTGCC
>5167_x5
CACCGAAGGAGTGGCTGAACTT
>5168_x17
GTGTGCGACCATACCAGCACT
>5169_x13
AGGTAGAGAATACAGACGCAT
>5170_x9
TCGAATCCGGTGGTTGTAGTTACC
>5171_x11
TTGCTCCACCATCAAGTCACC
>5172_x5
CCTCTGTTGCGCTTTTCTTTACA
>5173_x7
AGAATCCTTCGCAGACCTCGCCTT
>5174_x6
CCCGGCTGCCCTCATGGAAGGA
>5175_x17
ATTGATCCCGGACACACATTTAAG
>5176_x5
ATTTCAGTGGACTCTGTGAGCAGC
>5177_x5
CAATGGCAAGGAGAACCCTAATGG
>5178_x7
AAGATGGACCGCCTTAGCTCGAGA
>5179_x20
TCTGCTTAGTTTTTCTTCTTGTTC
>5180_x9
GCTCGCGGAGGCACTGTCGGTGTGGCCG
>5181_x14
CACTACTGCATTGGCTGGCGCACCCCCG
>5182_x6
TAAGCCCACCCCAAGATGAGTGCTCTCCT
>5183_x5
TAAACGGTCGAGAGCTATGCTTAC
>5184_x7
ACGTGCACCAAATCCCCGACTTT
>5185_x9
GAGAAAATCCTCGTCGGCACAGGG
>5186_x15
AGTTGTCGTCCTGTACTAAGCCT
>5187_x24
TTCTGTGTGGATCAATCTTCTTTATGAGCT
>5188_x10
GAATGTTGAAAGCTATGAGATCTGAGGGCCT
>5189_x8
GTAGAACAATCCATTCATGTAAGA
>5190_x5
TTTTTTTTTGCGACTCTTACAACC
>5191_x6
ACGGAATTGAGCCCATGGAATTGG
>5192_x6
TTAACGCCTTAATCCCGCTCGGC
>5193_x12
AACCCGGATCTAGAGCACACAAGA
>5194_x10
TCTCGGACCAGGCTTGATTCC
>5195_x11
ACGTGACAGTACTGAAATGGCACC
>5196_x13
AGAGGGTTCTGAAACTGAACAAAAT
>5197_x9
AAATGTCAGACTTGTGCCTTGGTA
>5198_x6
TAAACGCCGGATAAAATATTTGTC
>5199_x7
TAAGAAGATACAGTTCGAAGGACC
>5200_x10
GGTGATCGTAGTTAAACAGTTATA
>5201_x5
TAGCTTCCTTGCGTTCCTTGCAAT
>5202_x10
AGGGCTTGAGAGAAACGAATGACT
>5203_x318
AACTTGTCGGATCGCATGGCCTT
>5204_x6
TCACCGGCGAACAGATCTTAT
>5205_x6
AGAATATGGTTGGAGTTGAACAAC
>5206_x9
CTAGTAAGCACTCTTGGCATT
>5207_x15
AACCCACCGGCTGTCGGCGGACTGCT
>5208_x10
CGGTTTTGCTAAGTCGTTCAGG
>5209_x16
ACACGAGGTGCTGTCAACGAGTCGGGTTGTT
>5210_x6
ACTTCAAATGAGGGTCTGGGGGCC
>5211_x6
TTTGGAAGCAGAGAAGGTCGCACC
>5212_x21
GAATTATAGATTTGATGGGCC
>5213_x7
ACACGTAGTCGACTGCAACGAGAA
>5214_x9
CGAGTTCATTCAATCATTCTCTGAGCCTC
>5215_x143
TTCCCGGGCTAACTGATTGCC
>5216_x15
ATTCATGGTCTCATCGGGTGGTCA
>5217_x35
TAATCTGAGCAACTCTCCACCC
>5218_x7
AGAGCTCCAGAACTCATAAAGCCT
>5219_x11
CATTCCATGGGCGGGCGCTCAATCATCCT
>5220_x7
ATGCGTTGGAGAGATCGTTTCTTATT
>5221_x6
ATTAGGAAGAGAAGTCGGTAAA
>5222_x16
TTCAAGTAGAGCTCCAAGCCT
>5223_x7
AAGAAGTATGACCGGAATGGAGCC
>5224_x8
ATGAACCCGGACGCGAACATAAAA
>5225_x9
AATAATATACTTATAGACCTCGGC
>5226_x15
TTCCAATGAATTGTCCGGCCTAGT
>5227_x5
AAATTATCGATTGGATGCCGACCT
>5228_x5
CAAGCACATAAAATTTGGCGGACC
>5229_x7
TTTTCCTTGGAGGTTTTGTTCTAT
>5230_x7
GTGTGGATCGTTGCTGGCCT
>5231_x50
TAGGCTTGAAGACAACCAACATACTGAGATCC
>5232_x6
AGAGAATCGTTTACAAATTGGACC
>5233_x7
ATGGATGGTAGGAGAATTTTGAAA
>5234_x25
TGTCAACTCCGACCTTCTTTC
>5235_x5
TCCGGGTCTCTGATGACTTGCCT
>5236_x22
TTGCTCTTAGGACTCCGCCGGCACCTTGTGAGA
>5237_x6
AATAAGGGCGAGAGACCGATAGCGAACAAGTACC
>5238_x15
AGAGAAAATACACGTCGTGATGTC
>5239_x19
TCGCAGCGTCACAAGAACAGC
>5240_x5
TCGCGACTTTAGCTTACCCGGAAA
>5241_x7
GCAGGATGAAGAAATCTCAGCC
>5242_x11
ACGAGATCGGCTGATGAACAATTT
>5243_x9
TAGGACGAGATCTGTGTTGCATT
>5244_x5
TTTGTGCTTCACCAATGCTCTGGATGCTGA
>5245_x5
AAATACGAGTAGGATATGTGTACT
>5246_x5
AGATGATGTGGCAAAATTCTGAGCTTA
>5247_x9
TTCAATATCGTTGACTTTGGGCCT
>5248_x22
CCGATCACGAGTGCTTTCGCCT
>5249_x5
ACGGATATTAGAACAGTTACCTGT
>5250_x9
CTCGAGGTCGCGGCTTTGGCCC
>5251_x7
ACATTTAGTTCATCCATGGGCACC
>5252_x15
AGCCGAGGTACTGTTGCAAACGGG
>5253_x18
GCACGGGGGTCCCAGTCCTGAACCCACC
>5254_x7
ATCCGTCACAGTCTCGGTATCCAC
>5255_x14
AGATGATGTGGCAAAATTCTGAGCTTT
>5256_x5
ACCATCTCGTCGTAAGCTGACTAG
>5257_x126
AAAAACCGGACCGGACATCGAACC
>5258_x6
ACGAATTCGTCGAATGCCTTTGAC
>5259_x7
ATTGTATCCAATTGACTCGTGATT
>5260_x7
ACGCATAGCTTGTTCGGACCGGGT
>5261_x5
AGCTGTAAAAAGACTCATAGGCCT
>5262_x7
TTTACTTGGCCTAGAATAGAAC
>5263_x6
AGATTGGGCATTGAGAACATGGAA
>5264_x79
TGCTGCTGATGATTGATCGTAAAGAT
>5265_x5
CGGCGGACTGCTTGAGCTGCATT
>5266_x5
ATTCGCGGATTGACCAACTACTGG
>5267_x6
TAATCCCGTGGAATCCTGACGAAT
>5268_x6
AAGAGAATGTTATGACTTTGAGCT
>5269_x5
ATACGTATGTACTAGAACTCGGGA
>5270_x6
ATTATCGGGCCGTATTTTTGCACC
>5271_x5
ATTCATTCTGGCACCGTCGGAGGC
>5272_x7
AGGATGAAGTTGGTCGGGCAGGCC
>5273_x5
AAGAGTTCGCGTCCACGACAAATG
>5274_x12
CAAAACGAATCGAGAAGTTAGGAG
>5275_x5
CCTGTTCTGCAATCAGATGCTCCT
>5276_x102
GCCTATCCCTTTTGCCGGCGATGCGTTCCTGGCCT
>5277_x6
AACCGAGACCTGTGAGAACTGACA
>5278_x7
ACGAAGAGTCGCTACTGTAAGGGC
>5279_x7
TTTCCAGTACGAATACGAACCGTGA
>5280_x17
ATGACCGAACCAATAGCTCAAACT
>5281_x9
CAAATTTATTGTAGAAATTCCGGGAT
>5282_x5
ATGTGACCGTTAGGCATTGGCCCC
>5283_x6
TTGGGTTGTAGAACAAGTCCGCCT
>5284_x8
TTTTGAGAAATTGTGATACTGCCT
>5285_x5
AGTAGTTTCTAGATGGGTGACCTC
>5286_x27
ACAAGCGCTCTGTGTCATCCGAAA
>5287_x5
ACAGTACCCTGACGTGAGGAC
>5288_x9
AGCGACTATAGAGTACCCGGGATT
>5289_x5
AGTAACGTCATCGACTATAGGAGA
>5290_x13
ATCAGCTGTTGCACTTGCCCGA
>5291_x16
AAAACGTCTGGCGTAAACCCCTGA
>5292_x93
ACGATATCGTCATTCTTGAAACCT
>5293_x7
TTGGAGAGTCTGTGCATAACTGTT
>5294_x5
CCGAGTGACTTGGATGATGACA
>5295_x24
GCTCGCGGAGGCACTGTCGGTGTGGTCGGTTGGCA
>5296_x8
GCAACGAAGATGACCACCAGGACC
>5297_x26
TTATTCGAAATGAAATGAGCGCCT
>5298_x13
CTAAGAAGTTCTGAGCAT
>5299_x17
AATAATCGTCGCCAACTCATTGGG
>5300_x17
AAGAAATCAGAACCTCTAGCGCCT
>5301_x9
ATTGACTGTTTGCGCACCCGG
>5302_x21
ATCACGGATGAAAAGCTGAAGCAT
>5303_x5
AGGAGATGCGGTCTCTGCAGGAGA
>5304_x9
ATTCAAACTGTTGAGATCTCGGTT
>5305_x154
GGTGGCTGTAGTTTAGTGGTTAGAATTCTACGTTG
>5306_x5
ACGGATTCGCGAAATAAATAGAGA
>5307_x5
AAGGGTTGATGTCGGCACTGGAGA
>5308_x8
CGATGAGATTCGGATCCTGCC
>5309_x5
AAGCACGAGTTGGAATCCAAGAAC
>5310_x5
AAGGGCTGAAATAATGAAATAGGC
>5311_x5
CAAGGAGCCTGACATGCATGTGAGCCGACGGGTGA
>5312_x10
TTCCACAGTTCGAAGACGGT
>5313_x42
TTGGACCCAATTGACTCTAGGTGT
>5314_x31
TCCCGGACAAACATGATCTCTGCA
>5315_x6
TCTTTGCAGACAATGAGCCTCGAG
>5316_x6
AATCACTATACGGACTAAAACAAG
>5317_x10
ATTGACTGTTTGCGCACCCGA
>5318_x21
AACGTACAAGAATTTTTGGAGCTCAGCATGTC
>5319_x25
ACTGACTGACACTGAACAATG
>5320_x5
ACTAGAAAACCCTTTAAGACGG
>5321_x7
ACCTGAGATTAGGTTGATCGACCG
>5322_x7
ATTTCCGGAACTCAGGGTCAGCTG
>5323_x6
CAGAGGATGATGGATAGAGTTT
>5324_x5
AAGACTGACATACAAAAATGCCT
>5325_x10
AATTCCCGATCGCAGATGGTGACG
>5326_x6
TGTAGCAATTAATGGTTAGGCACC
>5327_x8
ACAATGTTCGGCGATCAGCAAGGC
>5328_x6
TACCATAGGACTAAAGTTTCTGCT
>5329_x39
CAACACCAGGTTGATAGGCACC
>5330_x8
CTGATATGCATAAACGAGGGA
>5331_x6
AATATTTTGTAGCTTTTGACAACT
>5332_x7
ATAGACCCTCTTCTTGATTCGCGC
>5333_x17
CCCACTAAATACTCTGATATGCAG
>5334_x11
ACATTTGGGTAACTGTAGCTCACT
>5335_x5
TATTAGAATACGTTGAAGATT
>5336_x6
ATGATTAATTCAGACCGTCCGATT
>5337_x8
ATCGAATTTCCAAGATCTAGGCTT
>5338_x5
ACTTGTTGAATCTATAGGCGCCCT
>5339_x7
AACCAACTGTGCAATTCTCTGCGT
>5340_x104
TTTCAGTGGGATTCTTTGAGC
>5341_x12
AGAGGAATTGGTCGACTCATCAGGC
>5342_x10
ATCAGCTGTAGAAGTTAGAGGCCT
>5343_x8
AGAGTATCGTCGCACCATGGTATT
>5344_x5
AATTGAGAACATGGACCTCCAA
>5345_x22
CTAACGAGATCGAGTGATTTGT
>5346_x11
AAAACTTCAGGATTTAGGCTGT
>5347_x6
ACACGTACTTGGATTTTGACAGCG
>5348_x135
ATGACCCGTGAACCCTTGGATGCC
>5349_x59
ATAAGATCTCTCTTGGAACCCT
>5350_x5
GGCTCGGGTAATCTTTTGA
>5351_x10
ATCTCGGATCGTAGGCCGGCCT
>5352_x8
AACGGAATGATATGTAAGAGACT
>5353_x6
ACATAGACTTCGAGATTTCTGCCT
>5354_x17
GAACAAGATATTGGGGGC
>5355_x7
AATTCGGACCCTAGCGCTTTTGGG
>5356_x16
GAACAAGATATTGGGGGA
>5357_x19
TATAGAATGTAGCTAACCCGTGAA
>5358_x58
AAGGATACAGAGGAAAGGGGGACTTC
>5359_x8
AATCAAGACGAGGAACAAGCGCCT
>5360_x5
TTCGGCGTCTGAAAAAAAGTGAGC
>5361_x6
ATGGATAGAACCGAGAATCGAACC
>5362_x5
AGGTAGAACCGAGAATCGAACCGG
>5363_x32
AGGCTGGAGGAGACAGTTGGACTGC
>5364_x9
TCGGACGGTCTGAATTAATCATGC
>5365_x16
TTCCCGACCGTCGGTAGAAGGA
>5366_x5
TTCTGTGTGGATCAATCTTCTCTATGAGCTA
>5367_x5
TAGATCACTGAACTCAAGAGAAGA
>5368_x7
ATATAGAGAACATGGTAGAGCAAC
>5369_x5
TAGATCCCGAGAACTCTGATATGC
>5370_x11
AAACGAGGGTCAGTCGGAGCTGAC
>5371_x26
CTAACGAGATCGAGTGATTTGA
>5372_x7
CGCTGCGAAATACAGGGGGACT
>5373_x17
AGGAATAAACTCGACAGCAAAAGA
>5374_x6
ACGAGATAGTGAAATTTGAGGAGC
>5375_x5
ATTGAGATTGTATTTGATGGTATT
>5376_x5
CATCAGTTCGGAATGGCCCTGA
>5377_x10
TAATTAGAATTCTCGATTTAGCCT
>5378_x6
CACGGACCAAGGAGCCTGACATGCATGTGAGCC
>5379_x10
CGAGAGTGTAGTCATTAGGCCT
>5380_x6
AAAGAGAACCTGTAACGA
>5381_x8
TATCGCTTGCTTAACCTTTAGTTC
>5382_x5
AAAATGGAACCCGGACTCTAAACT
>5383_x5
AGAATCTGGGATGTCGACGAGACC
>5384_x5
GCAAGAAATTTCATGAGTTAGACT
>5385_x7
GGCTGGGGGACGGGTTGGGA
>5386_x6
ATTACGAAGAACATGAATATGGCA
>5387_x5
ATTCTGAACTTGAATCTGTCCT
>5388_x6
ACTGAGAATCGCTGAATCACCGGA
>5389_x18
ACGAGGCTCACAGTTTTCACGGGC
>5390_x7
CGGATAAGCTGCTCTTTGAAAAGC
>5391_x10
ACGGATGGAAAACTGAAGCTCAGT
>5392_x5
CTTGGATCAAAACTTGGCAGC
>5393_x8
CGAAATGTCCAAAAATGAACTC
>5394_x15
AAAACGGTCGCCGGCGAAAAACGG
>5395_x7
TCTGAATTCCATGAATCCTCGCCT
>5396_x18
CGTATAGTCAGGACAGGTCGGTCC
>5397_x7
TGGCGATGATGATAAAAAGGCCGGACTTACAGCT
>5398_x12
ATCCCAGAGACGTCACATGACAGT
>5399_x6
ACGGGAATTGTAGATTACATAACT
>5400_x10
AATGAGAAGAATGAATGAACGTCT
>5401_x8
ATTCCCGATCATCGATGCACTTGT
>5402_x41
TTGCACTCAAGGTCTAAGGACGTT
>5403_x6
GGAGATTCAAATTGTAGACAGACT
>5404_x122
AACCGAGTCGCGTCTATTGCTG
>5405_x36
TCCTACAGAGACTGTATCGCCT
>5406_x5
TCAATCCTGAATAGTTTCAAATCT
>5407_x6
ATCCATCATTCTGCTATTAAAGGA
>5408_x6
CGAGATCATGGACCAAATCAT
>5409_x5
CATACGAGCCGGGTCAAGCCTC
>5410_x12
ACGGATGTGATGAAAATA
>5411_x15
GAGGAGTGTAATTGAACGTACATT
>5412_x7
ATCTCGAGAAGGGTAGTCGCCGGC
>5413_x5
ATTCCGAATTTTGATTGTCTTGGC
>5414_x5
AATGAATCAGTACCCATCTCTCTGAGCCT
>5415_x5
TTTGACTGTTTGTGCGCCCGG
>5416_x5
TTCTCGGTGGTAGTAGAAATCCT
>5417_x8
ACCTGCGCGGCCAGCTTCTTAGAGGG
>5418_x5
AATTAATGATCTAACTGTTGGACC
>5419_x5
TAAGGATACGGAGGAAGGGGGACT
>5420_x8
AATGTCGGATTCCTAAAAAATATT
>5421_x11
AACCGGTTGTTGATGTTGGGCAAC
>5422_x19
AAAAAAAATTGCCGGGAC
>5423_x27
AGAGTTGCCCGGATTGTATAT
>5424_x10
AATACCCGGTCACAGAAGAGCTCC
>5425_x13
CTTCTTTTTCGTCCTTTAGGCACC
>5426_x19
TAGAATCTTCTGTACGGGCACCCC
>5427_x11
ATAGTACTGAAAAGGATGCGCCCT
>5428_x6
TCACGCATAAAGTAGCACTAGCCT
>5429_x5
CCTGGACGGGGTCTAAACGGGTGATCA
>5430_x89
CCCACCGGCTGTCGGCGGACTGCTTG
>5431_x11
AAGAGGACAATGCACATGAATGCT
>5432_x7
AAGCACCGTCGAGGCCAACTG
>5433_x7
AGAGAATTTTAGTTGGACGCGACA
>5434_x37
ATTGGCCGGAGGTAGAATGAGAAG
>5435_x21
GCCGGCGGAAGTGAAATACCACTACTTTTAA
>5436_x9
GTTGAAGAACATGATAGACCGAGA
>5437_x5
TTGAAGGTCGCTCATCACGGTC
>5438_x13
ACTCTCGGAACCTTGGAAACACCT
>5439_x8
CAACGGGCCATTTTTTTAGAAATC
>5440_x5
CTACCGATTCTGACATTTTAAAAT
>5441_x5
ATTAAACATGTTGTAGATGGCACC
>5442_x10
GCACCAGTAGTCTAGTGGTAGAATAGTA
>5443_x23
CAAACCTTGGCAGAATTCTGAG
>5444_x6
CGAGATTATGCCGGACATCAAGT
>5445_x5
ATCTGTGATGAAATGTTAAAAACTGGCTGATT
>5446_x6
ACGTCTCGGACTGGAAGAACGGGA
>5447_x6
ACCAAACGATCGGAAAGGAGACGT
>5448_x8
CGGCTCCGATCTATCTGTGGC
>5449_x26
CCACACCGGACAACGAAACGA
>5450_x13
TTTGGACATTTTGGTCACCCGGGG
>5451_x27
ATGCAGACGGATGATTGGATTATC
>5452_x6
TAGAATCTTCTGTACGGGCACCCG
>5453_x14
GTAGAATCCTTTGCAGACGACTTAAA
>5454_x7
AATGCTCTGGATGCTGAATGAAGG
>5455_x7
CATGTCGCATCAGACACTCGCGCC
>5456_x7
TTAGAGACTGGGCATTTTCGTC
>5457_x8
CCCAGGACTTAGAGAATTCGACC
>5458_x8
TAGAAGTAACACACGTACCT
>5459_x8
CTAACGAGATCGAGTGAATTTT
>5460_x7
CTTAGTCTTTGGCTCCATCTCTGA
>5461_x5
AGCTTGGATATGGAAGTCTT
>5462_x6
GTAGGGTCCAGCGGCTGGAAGAGCGCCG
>5463_x7
CAGAGGAGCCAGGTAGAACATA
>5464_x9
TTCGGGCACAACGAATCACCT
>5465_x5
CAGACCGGATTACATGTCTCTCT
>5466_x171
ATCCCGTCGATACCTGAAACCAAC
>5467_x6
TCAGCATGGATTTCGTCTTAGGC
>5468_x16
TTTCCGGATTTGGGAGCCCACCCG
>5469_x11
AAGACTTCCATGAACTCATACTTT
>5470_x5
AACCCCTCCAGCGACGAGCAGCTA
>5471_x6
TTGGACATGAGATCAATAAAAGAT
>5472_x35
AGAAGTCCAAGCTGTAGCCGGAGC
>5473_x12
CGTTTGTAGTCCAACGGTCAGGATAATTGCCT
>5474_x7
TTGGCAATCCGACCAGTTGAACTG
>5475_x8
AGCGGACCAGGGGCTCCAACACCC
>5476_x10
TCAAGGGCTTACTTGTACTCGAGAA
>5477_x5
ATTAGGAGAATTCTTCACATTGCC
>5478_x14
AGGGCTCTCGGCAATGGATA
>5479_x5
AATGAAAGTCAGCAGTAGAATGAC
>5480_x5
AAACGAGGCCTAATTTTGAACATA
>5481_x71
AGACCCTGAGAAGATTCGTTGAGTG
>5482_x8
ACGAGCTATCTGCTAGGACCTGAG
>5483_x6
AAAATCCCTGTGTAGCTATTGAAA
>5484_x6
AACTGATACGTCAAGATTTGTTCT
>5485_x7
AATTGAATCGAGAACTGAATGCCT
>5486_x5
ACGGTACCTAGGCTCCACGGGGCT
>5487_x6
TGATAACACAGTTGACTGCGCTCC
>5488_x5
ACACGCGGACATATTTAAATAAAA
>5489_x12
CGACGATCTGTAGGGCTCTCGGCAA
>5490_x23
TAACACTTGGGCTGATATCATAAAT
>5491_x5
AATAAATCCGTTGTAGTCTAGT
>5492_x7
TTTGATTTGACACTGCTTGGCACC
>5493_x9
AGCACCTACGACATTGTGAAACTG
>5494_x7
ACCACAGCTGTCGTCGCACAAGTG
>5495_x5
ATGGCCAATGATGATATCTGACT
>5496_x5
TTCTTGAAAGAGAAGCTGATAATAATCTGAGCCT
>5497_x9
TCTGAACTCTCTATGTCATTGGAT
>5498_x5
TTTTTGTTGAACACCTGGGCC
>5499_x5
ATATAATGTAGAACTTAGGCACCA
>5500_x7
TACCGGATTATCGATCGTCATAGT
>5501_x6
ATAATCCTAGATCATCGTACATC
>5502_x15
TACCTTGATGAGTAGGAGGGCGCGGCGGCTGCT
>5503_x11
CTGGGGGACGGGTTGGGAA
>5504_x12
AAATGCCAAGTCGCTTACGTGATG
>5505_x5
AAGACTCTTAGAACCAATACAAAT
>5506_x40
AGGAATGATCCCATTATCGAAGGT
>5507_x7
ATTTCTCATGGAGTTGTACAGCCT
>5508_x25
ACATGTCATGTGGAAATTTGTCCT
>5509_x5
GAACCGTCGTTCGTGAACG
>5510_x5
AATACGAGTTGACATGACATGCCT
>5511_x5
TCAGAGATATAATGTGGGCAACTC
>5512_x5
AACTCAGCTCTGATCTCTCTGTGG
>5513_x8
TTTTGATCTGGTTCATAACTGCCT
>5514_x6
CCGGTCGATGATACAATAAAGC
>5515_x9
AAGACATGTAGCTACTAAATTATA
>5516_x14
CACCCGTCGCGACAGTACTGCC
>5517_x6
AATTCTGTGGGACATAAAAAGACA
>5518_x5
ATTCGCTCTCGTAGTTCCGGCACC
>5519_x6
TTGCCTTTTAAGAACTGTATGGCTCTTAT
>5520_x5
ATCCGTTGAATTCTGACATATAGA
>5521_x5
CGAGTAGGGGATTCTGCCGAGC
>5522_x5
ATCCAACTGTAGCATTTGTCTAAT
>5523_x13
ACAGTCGGGCCCACCTATCACAGG
>5524_x5
ACGGTAAGAGCTAAACATTCAATC
>5525_x10
AACCCGACTTCGAACTGCAACTCT
>5526_x5
TTGGTATCAGAGATAGGTTGGCC
>5527_x16
AGTGAATATTTTCTAGAGCCCTCC
>5528_x9
ATCGACGGGACTCTGACTTTAAGT
>5529_x5
TTCAGTCCCATTCAAACTGTT
>5530_x5
AGAAGATAGAATTCTCCTTGGA
>5531_x22
ACGAGTAGAACCGAGAATCGAACC
>5532_x5
TAAATGGATAAGCAACAAGATGTT
>5533_x10
AATTAATCGAGACAGGTAGTAGCC
>5534_x9
ATTCGCGACAGGGTATTGT
>5535_x6
ACAGTGGACATGAATATGGATCTC
>5536_x6
AAAGAGAACACGCGAATTATGAAC
>5537_x41
CAAAGTGGATTGCACTCAAGGTCT
>5538_x7
TCGGACCGCTCGCATACCGACT
>5539_x13
ATTGAACCGCCTTAGTCCGAGAGT
>5540_x5
TTCGCCACCTGAATGGGCTCGCCT
>5541_x10
TTCGCACTCACCTTGACCACCC
>5542_x8
CTGGCCAGGAGGAAGAAATGACTG
>5543_x16
GCGACCCCAGGATGGGCGGGGT
>5544_x5
TAGACCTCAAGATTCCTTCCCT
>5545_x21
TACTCGACATGATAGCTGCACAACC
>5546_x5
GGGGATATAGCTCAGTTGGTAGAGCTC
>5547_x16
CTTCGTCGCACTCGGATTTCTAGC
>5548_x8
TTCCATCGTCTTCTGCTTCTT
>5549_x12
CCTTACTGATGTCCACTTTCAATTTCTGAGGCT
>5550_x39
ACCCCAATTCGAACTGTTGAGATC
>5551_x6
CAGCTAGAACTTGCACACCCTGAG
>5552_x17
ACCTGTTTAGACCTGTTTTATATA
>5553_x12
TACTCGACATGATAGCTGCACAACT
>5554_x8
CGTGACTCGAGGCCTCCCAAA
>5555_x8
AAAGAAGGCGGAGGACGATCTC
>5556_x10
TCCAGACCGACCGGATTGATC
>5557_x10
AAAGCTCGCAGTAGATCAAGACCT
>5558_x11
AAAATTGGCACTGTAGAATCGCAC
>5559_x5
AATGTTGAAATTGTTCTGACGCCT
>5560_x8
AAGCGCACCGGACTAGGCAAAG
>5561_x5
AGGATTCCGAGTTCGACGACTG
>5562_x8
CGACCATTGAGAAACTCACTAGATT
>5563_x35
AGACAAGGAATTGTCTGAACGCCT
>5564_x6
TAGACATGCGCCGGGTGCTGAGCC
>5565_x505
ACGAAGAGTCGCTACTGTAAGGGT
>5566_x13
TAACATTCCTTGGTATGCGGACTT
>5567_x17
GTCCGGATAATAAAATAAAAGAAC
>5568_x6
GTTCCAAGGGATTATTGATCGT
>5569_x16
AAGACATTCCAAGTGATCAAGGAG
>5570_x8
TTTTCGGGCAGATTTTGGACACC
>5571_x6
ATTCCATCCTGTAGCTGAACAGAA
>5572_x6
AGAATCGGACCGCCTTAGCTCGGG
>5573_x5
AAATGACGTCGCGCAGACCTGAGA
>5574_x36
GTTCGACCAAGCTGCAGCCTCCCT
>5575_x5
TACCCTGAGGCGGATTGAAATGAT
>5576_x28
TTTGCAGAACTCTCTCGAGCGGGCCTCCC
>5577_x5
AAGGATTGTTTGAATTCATTGCCT
>5578_x24
AGGAAAGGAATCTGCCTGAGCGCC
>5579_x6
TTTCTTACCAGCAGGATCGTCC
>5580_x9
CTCGAGAATTTCTGGAAGGGTTCCCT
>5581_x5
ACCATCTAGAAGAACATACTTGCT
>5582_x14
GAAGATTCGCCGACTGATGATGGA
>5583_x7
CTTTTGATCTCATCCTTACAATGG
>5584_x324
ACTAGAACCTGAGGCATCCACAGA
>5585_x5
TCTATGTATGTTGATGAATTGCCT
>5586_x16
AAGCAGAAAGTCGTAGGTTC
>5587_x8
CTATCAGAACAAACTGGGCCG
>5588_x16
CAACCTTGCACTTGAATGTTCAGG
>5589_x9
TAAAGGGGACAAATTCTGCATT
>5590_x5
ACAATATATTCTCGTTGGAATAAT
>5591_x5
AAAAATGGATCGCTAAAATATAAG
>5592_x36
ACTAATCGTTACTGATCTGGGCCT
>5593_x5
AACCTTTAGCAACCAGGCGAGCCT
>5594_x5
AATTTTTGAACAGGCCTGCAGACC
>5595_x41
GCACTGTCGGTGTGGTCGGTT
>5596_x5
AACCGACCGTCAGTCTAAAAGA
>5597_x5
GGGCGAGAGACCGATAGCGAACAAGTACC
>5598_x6
AATAGAGAATACAATATCGGGCTT
>5599_x9
GCTGGTTTGCCCGAGTGGTTAAGGGGGAAGACTTA
>5600_x6
TCCGTCGAACATTTGAGGCCCT
>5601_x5
GTTCTATCAGGTAAAGCC
>5602_x11
AAAACACGGACACCTCTGTAGCCG
>5603_x14
CTGACCCTTCGTCGTCGGCCT
>5604_x8
TTGGGCCCAGTAGAACGACGAATT
>5605_x5
CCTGCACTCAGTTCTGAACCGA
>5606_x5
TTGGAGAGGGTTCTGAAACT
>5607_x139
TCGCAGTCGATGACGTGTTGCACC
>5608_x8
CGTTGGTTCGTTGCTTGGCTCG
>5609_x12
ACTTGCGCCTGTCTGTGGAAC
>5610_x23
TCAGTATGTTGAACTCCACGGGAA
>5611_x12
AAAAATCCAATGTCGTCGCGATAGT
>5612_x5
ATCCTCTCAACGTCAATACTACGG
>5613_x28
GATCTTACTGGACTTTCTGAGTC
>5614_x5
AAATGTTCGACGAGTTGGCTACCC
>5615_x12
GCACTGTCGGTGTGGTCGGTTGG
>5616_x7
AGAGTATCGTCGCACCATGGTACT
>5617_x15
AATCTCTGACGTATTATTCTGATG
>5618_x7
TAACGCTTTAGATCTCTCTGAAT
>5619_x14
ACTGAACTCCACTGATCTATGCCT
>5620_x7
TCTTTGACTGTTTGCGCGCCCGG
>5621_x47
CAATGACGGTATCTGAGGAATAAGCATCGGC
>5622_x25
ATAGGACGGACAACATGTTATTGT
>5623_x13
TCGACCCAGAATATTCACAGAGCCT
>5624_x5
AAGAGAATTCGTCGAGTAAATAAG
>5625_x5
TCCAAGAGATGAAGACTGATCT
>5626_x5
GATGTCGGCTCTTCCTATCATTGTGAAGC
>5627_x15
AAAACCCTAGATCGTCGGAATGGA
>5628_x5
ATTATTATCGTTGTATGGGAGACC
>5629_x6
ATACTCTTGACTGCAGGCATGCCT
>5630_x263
GGTAGTTCGATCGTGAAAT
>5631_x9
TTCTGAACGCTGCATTTTATGGAG
>5632_x14
TAACACAAAGGAAGGAAATTG
>5633_x6
TCGGAATCTGCCTCTCTAGCCT
>5634_x10
AAATAGTGGAATCTGGTTGGCACC
>5635_x5
GCTCGAATTGTAGTCTGGAGAA
>5636_x6
TTGAGGACCACACCCAACACGG
>5637_x8
AAAGACTTGGACAGAATTCTGAAG
>5638_x14
CACATAACTTGCGTGGATGCCTTTAATTGCAGT
>5639_x5
TTGCTTCTGTAGGTACGACCT
>5640_x7
AAAGAGATTTCGTCGTGTTGGTAG
>5641_x5
GTAAGATCTCTTGACGGCACTC
>5642_x6
CCTCTTCACCGTCGTCAGCGG
>5643_x5
ACCACGCGGCAGTAGACTTTACCG
>5644_x10
TAAGAATCCTCCACTTGTTCATAT
>5645_x6
TTTTTGTGAATGGCCTCGAACAATTTCCTACATCT
>5646_x5
ATGTTTATTCACAGTCCACTTCTG
>5647_x7
TTTTCAGGACCGAAAAATTC
>5648_x90
AAATTCTCGAGAGCCAAGGAC
>5649_x35
ACGCACGACTAGAGACAGAAACTC
>5650_x133
TGCACCCGTCGCGACAGTACTGCC
>5651_x9
GAGAAATGACTCTGATAAGATGGA
>5652_x23
AAATTCTGAACTTGAATCTGTCCT
>5653_x10
TTCAGACCCCTGCAACATTCACAGA
>5654_x22
AGGAGATTGCCACGAATCTGAAGA
>5655_x21
TTCACTAAAGAACGACCT
>5656_x10
ACTTGCGTGGATGCCTTTA
>5657_x57
ACCGGAGGATAAAATGATGAAACC
>5658_x25
TCGACCGTGATCAGCAATGGCACC
>5659_x10
AGGCGATGAAGATAAAAACTTGAAATGAAGA
>5660_x13
TCATCATTGTAAATGCTATCG
>5661_x5
ATACGTGATTTGGAAGATAGATTC
>5662_x7
GCCCAACCCATATCTTGTCATCTG
>5663_x6
CTTCCTCGGCGGAGTTTTGGCCAC
>5664_x9
AATCCGGCTGTAATATACATTC
>5665_x5
ATGTCTTGGATTGAAGCTGGAGAA
>5666_x5
TTGGCTGAAGCACGAACACTGC
>5667_x6
AATTAAAACGAGTCGGTGCAGAAC
>5668_x10
CGAGAATAGGGATCTTGAGCTGAAACACA
>5669_x5
AAAACCTCGACCATAACTGCTGCC
>5670_x18
CCCCATGTCCAGCAGTAGGGCTA
>5671_x12
AGGCCCGGAAAGTATGTCCAACTC
>5672_x6
TCTGGAACTCCACTGTCTCT
>5673_x23
AATGGGGATCGCGAACATGCCT
>5674_x25
AAGATGACGTGGCAAAATTCTGAGCTTA
>5675_x6
CATAGATGTTGAAGGCTGCGCC
>5676_x5
CACTCTAACGGCGTACCT
>5677_x12
ACCGGACAACGAAACGACATTC
>5678_x8
TCGGACCAGGCTTTATTCCCC
>5679_x7
ATTTATGAATATATTTGAGGGCCT
>5680_x6
ATTATAGTAGAGTGTCTTAAGCCT
>5681_x5
AGAACCGAAAGAATTTTAGAACGA
>5682_x5
TTACTAAATCGTCCTGGATAGCCT
>5683_x5
ACAGACCCGAGAATCGACCCGAGA
>5684_x11
AAGATGACGGGGCAAAATTCTGAGCTT
>5685_x23
AATGAATATGACGGAGGATTTGAC
>5686_x7
TGCACCCGTCGCGACAGTACTGCT
>5687_x7
ATATATATATATTTTATGGTCGCC
>5688_x10
TTCCGCGACACATCTGGCCAGC
>5689_x10
TATTAATGATAGAGAAGCTGATAGTAATCTGAGC
>5690_x6
TTTGAATTGCATGCACTCTGTCTT
>5691_x7
ACATTCTCTCGGGTTCCTGCTATA
>5692_x6
AACACAACGGCTGTCTTTGACTGT
>5693_x5
TTTGGACATTTTGGTCACCCGGAG
>5694_x114
CCGCTGTATAAAATGAAGCATCCT
>5695_x16
ATGAGAAAACAAGCTGTGGAGACC
>5696_x12
TGAGGATGAGAATTCTGAGGAGGA
>5697_x9
AAAAGGATTGGCTCTGAGGATTGGG
>5698_x6
CCGAGATCTCAACAGTTCGAATTG
>5699_x16
CGGGACTCTAGTAATCTATTCACT
>5700_x5
TCGATCTCGCGCTTTCGTTCGC
>5701_x6
ATTTATCTGGAACATCCTATGCCT
>5702_x11
CTTCTACTTACTGAAATGCTTGAA
>5703_x5
TTTTTCCCATTTGCCATTGTTTCT
>5704_x35
ATTATATTTGTAAACTGTTGGACC
>5705_x5
TTTGGACCACCTTAGCTCGAGAGT
>5706_x58
CGGGGGTCCCAGTCCTGAACCCACC
>5707_x28
TTGGCATCATGTTGGTAATG
>5708_x8
CATGCACCTTTTTACCTTCTTCTCAAGGATC
>5709_x5
AAAGGTCGTGAACTGGGACTGCCT
>5710_x5
AGTACAGACCCCGTATTGGACG
>5711_x12
AAGTCTGTAAGAGAATAAATGCCT
>5712_x13
TACGGTTGTTGACCCCTTGGCCC
>5713_x9
TCCATCAAAGTAGTCACGGACC
>5714_x5
TGAAAGTGACTTTGGGATC
>5715_x10
ACGGCCCAACAGTGATTGATGAAC
>5716_x18
TCGTCCATCCTTTTCGGTTGCCT
>5717_x5
AATTAAAAAGTTAAGGGTGGAACC
>5718_x31
AGAGCCCGCTCAGCGATCCGGC
>5719_x13
ATTCCAATTATGTTGTTCGGCAGT
>5720_x5
AGTTAAATGAATGTGTAGATGCCT
>5721_x28
AACCGTGCACCAATAAGCCGATGAGCTGGACCTCG
>5722_x8
TTCTTGGACGTGGAGAACCTCAAC
>5723_x7
ACTGAATTTACGAGACGATCTGAC
>5724_x86
CACATGGGTAAGCCGATCCTAAGAGACG
>5725_x25
AAATAGAGAACCGTTGGAGATGCT
>5726_x24
CTTGACATTTTGAGAACTCTTGAC
>5727_x6
AAGCAGTTTTTAGACCTGAAGCCT
>5728_x8
AGGCGATGAAGATAAAAACTTGAAATGAAAT
>5729_x5
TCTGAATCGGGCCTGGGCAACC
>5730_x5
AGTGAAGAGGTCGCGGCGCTGAGA
>5731_x14
TACCCATGATCGCGCTCAATCTTTGA
>5732_x89
CAGGACTCGAGGAAGAAGCCCCGGCTA
>5733_x7
ACTAACCCAAAAGATCGATGAGAT
>5734_x5
ATTTTGATATGCGAAATTTTGGGT
>5735_x17
AGCTGATGAGCGGGATCCT
>5736_x5
GCTCTTAGGACTCCGCCGGCACCTTGTGAGAAA
>5737_x7
CAGATCGAACTCTTGCGGAATC
>5738_x8
ATCCAACGGTTCTGATAGATACTT
>5739_x7
AAATTACCTGGACATAATTGGCCC
>5740_x6
TACGAGACTGGATAAAATTAGAAA
>5741_x5
TTCGGAAAAGTAGAAGCCTCAGG
>5742_x73
GGTGAAGTGTTCGGATCGCT
>5743_x7
ATCCGACGGGCAAACAGAACGAGT
>5744_x6
TGAGTTTGGACAAAAACGCCGCCT
>5745_x5
TCGCAAATTCAAAGAACATCTAAGGGACTGAGTTG
>5746_x7
AAAATTCGTCGGCACTTGTAGATT
>5747_x6
TTGTTGGGAATTGATTTCTGGCCT
>5748_x34
AAGATGACGTGGCAAAATTCTGAGCTTT
>5749_x21
TGCAGAATCCCGTGAACCATCGAGTT
>5750_x5
AACGCTGAATTCGGTCCTGTGAGC
>5751_x7
ATTGAATTGCTCGGCCTGGTACCC
>5752_x8
TTATAATGTCAGTCGTAAAAC
>5753_x9
TAAGGATCTTGGACCAAGGGGG
>5754_x268
TAACGAGATCGAGTGATTTGATT
>5755_x6
TAGAGATCTGAAGAGACGCCGCCT
>5756_x6
AGAACCCCGGACATAGATTCAGTA
>5757_x7
ATTAGACCGTCTTAGCCCGAGAGT
>5758_x5
ACATCATGGTCGTAGAGCCAAGGG
>5759_x51
AAAGAGCTTGTTTAGAATGGTACC
>5760_x6
ATAAGAAAGAATACCTGAATAACA
>5761_x6
CTTGAAAGCTGAAGGATCCTCGAGA
>5762_x5
TACCCTCAATGGCTGCGAAGTACT
>5763_x8
ACCGGAAAGAGCTGAGGGACAAAC
>5764_x10
TTCTTTGACTGTTTGCGCGCCCG
>5765_x5
ATTGAACAGTTGAACCACCTGAGA
>5766_x12
TTCTCAAAACTGTAGCTTGGCATG
>5767_x8
CACGGTTATCTTGACATAGAAC
>5768_x7
TCTGATAGCAAATTTGGTACTCGA
>5769_x6
ACAAAAAGAATCGCTTGCGGATAG
>5770_x7
CTTTACATTTCTTTCTGGCTGCT
>5771_x9
AGATTCATGTACTGTAGTCGGGCA
>5772_x9
AAGGAACCGTAGAATCTAATGAGA
>5773_x12
CTGCCAATTGCACTCCTGGATCTG
>5774_x6
GAATCCGGACTTTTTGTAATAGAGG
>5775_x21
CATAACTTGCGTGGATGCCT
>5776_x7
AAACCCTTGAGATGCGATCACTGT
>5777_x7
TGAACTAGTCCAGAATACACCAGC
>5778_x6
TTGCCTGATCGTACATTTCTCGA
>5779_x5
GATGATTTCATAGAACCGTGCGCC
>5780_x5
TTGGACCGCCTTAGCCCGAGAGTT
>5781_x6
TGGCTGTGAGGATATTTAT
>5782_x6
ATCGGATCGCCTTAGCTCGAGAGT
>5783_x7
TCGAGAAGGAGGTCGCGATCCC
>5784_x5
TTGGGATCCGACTGTTTGGTACGT
>5785_x8
ATCCGGCGCTGTAAGATTCCTCGC
>5786_x12
AGGAGAAGAACCCGACGTCGTCCG
>5787_x10
GGATGTGATGATAAAAATTTCGGAATG
>5788_x58
TGGGGCGTGGCCAAGCGGTAAGGCAATGGGTTTTG
>5789_x8
ATCGACTCGAATTTGGATGTGGGT
>5790_x17
TTGGACCGCCTTAGCCCGAGAGTG
>5791_x14
CAGGGCTCAAGTGATTCACCGAAGCGACGAGA
>5792_x10
TTTGACATGAAGGACCTTGGTC
>5793_x6
ATTTCAACCAATCTGTAGT
>5794_x32
CAACCTAACACTGATAGATCCTCAG
>5795_x5
ATAGAGAACCGCTTAAAGAACGAA
>5796_x8
AGATGACATGCGTCGCCAGGACG
>5797_x20
TCGAGGACCTGTATTCCAGCGG
>5798_x10
AGTGAAACTGTGAAAACCGAGAAT
>5799_x8
AGGGACTGCTGCGCGGGGCACGGG
>5800_x26
AACACTTGGGCTGATATCATAA
>5801_x6
AACCCGTGTTCGAACTGTTAACTT
>5802_x17
CTCTCGGCAATGGATATC
>5803_x29
ATTCTCCTTAGAATGATGATGCCT
>5804_x17
CCTCATTTCTTCGCCCTTCTG
>5805_x10
AGAGCATCTCGGTTCGAGTCCGAGTGGCGGCACCA
>5806_x11
ACCGGATGCCGAGAATTAAGAACC
>5807_x5
AAACCGAAGCGTCTTGTGTAGA
>5808_x13
CACCGGACAACGAAACGACATT
>5809_x10
TTGACTTGTATAGAACTTTGGCCC
>5810_x25
AATTCCAATATCGTCTGAGGATTT
>5811_x6
AGACCGAATTCTGACACAAAAATG
>5812_x8
AAATTCCGGAAAAACGACTCCC
>5813_x8
ACATCAGAGGAGCCAGGTAGAACA
>5814_x6
AATGGCCGAGATCTCTGAATCCT
>5815_x12
TTAGGAGATCAATGGCGGAGCTGT
>5816_x6
TTACTCGCCGGTTCAGCACCCG
>5817_x73
AGAATCGGACCGCCTTAGCTCGAG
>5818_x7
ACAGAACGGAGAACATGCGGCACA
>5819_x5
CAGAATTGTGGAGTCTCAAATAGC
>5820_x6
ATGAAATCCAATTCGTCGGGCAAT
>5821_x37
ATACCCGCAAGTGACTGTAAGAGG
>5822_x16
TGTAGGGCTCTCGGCAATGGATATCTTGGCTCTC
>5823_x5
CACCGTCCGATTCAGAATCTTC
>5824_x9
ATTTAGTCATCAGTCTTTGGGCCT
>5825_x7
AATCCAGTCCATCATGATAGAACC
>5826_x5
AACATTACCAGCAGGGCCGGATCC
>5827_x7
TCAGAGAACCTTGAAGATACCT
>5828_x9
TTACAGGACTGCTTATAACATTGCC
>5829_x6
AGATGACGTGGCGAAATTCTGAGCTT
>5830_x21
TTGAAAAGAACTTACTGTCAGCCT
>5831_x6
AAGATGAAGTGGCAAAATTCTGAGCTT
>5832_x35
TTCTTTTAAATTATATCGGCT
>5833_x7
ATGACGGACCTTTCAGAGAATGAT
>5834_x9
ATTATTACTATATAAATCTGGCCT
>5835_x6
ATTATCAATTTGTGAGCGGGCGCC
>5836_x6
CATTCGCATGGACTTAGACGGA
>5837_x9
TCGGACTGAAATAACAACTTGGTC
>5838_x7
AATGATAGTTGAACCCAAGTTCTC
>5839_x10
AAGCTTGGAGAAGGACTGCACGCC
>5840_x7
AAAAGGCGGAGGAGAAACTGAAAC
>5841_x5
ATTCTCTGGACCGGCGGAGCGCCT
>5842_x6
ATACGGAATTGCTCTAGAGTA
>5843_x14
ATTCTGGGCCGGAGCAATGAACCTAT
>5844_x5
ATTCTTGGGTCGGTTATGAGTACC
>5845_x30
ATTAATTTAGAACTCTACCGGCCC
>5846_x5
TTTTCCCGAACATGTAGACTTATG
>5847_x8
GCTTGACTCTAGTCCGACTTT
>5848_x15
ACTGGTCGGAACACATTGTAGATG
>5849_x23
AACAAGGGTGAGTGTAAGCTCAGT
>5850_x9
AAGACCGGACATTGCCTTCGCAGT
>5851_x8
ATGCGAGGACTACGACACCGAGGA
>5852_x5
ATTGATAATCGTTGGATTGTGCCT
>5853_x6
AATATCGAGTCTGGATTTGGAATC
>5854_x5
TAAATGAAGATGAGAGCGAGAA
>5855_x9
AGCTGAAGGTATCTAGGGTAGCTC
>5856_x5
AAAAGAAAATATACTATGAGCGCC
>5857_x11
GCAGAATCCCGTGAACCATCGAGTTTT
>5858_x6
AGTAAGTCTCGCCCAAATTAGTCT
>5859_x6
ATGATTTGAATTCTAGACTTGACC
>5860_x11
AATTTCAATTCGGGCTAAATCGGT
>5861_x5
AATTGTTTGGTTGAACATTTCCGT
>5862_x6
GATTGAGGCCGACGGAAGATGT
>5863_x28
GTCACTAGAAAAGAATTCCCGAGCAATT
>5864_x5
TGAACCGGCTCTGTAACATGC
>5865_x16
AGCTCATGATGACTGATCTTAAGGATCC
>5866_x5
AGAATAAACGTCCGGCTGACCC
>5867_x7
CAAGGTTTCTTTGGACTGCTGGCATT
>5868_x10
CGTTTGTAGTCCAACGGTTAGGATAATTGCC
>5869_x5
AATAGCGATGTAGAAACCCGAGCA
>5870_x22
CAACGAGACGCAATTCACCGGG
>5871_x25
AAAGGATCCTCGCTGTCTGGCC
>5872_x5
TGATACTGAGATTACTGAATAGAG
>5873_x6
ATGACATAGTAGGAACCTGGGTTC
>5874_x5
ATATAGGCAATTTCTGAGCTT
>5875_x13
ATTTAGCAGTTGTACCTCTATCTG
>5876_x12
CGGTTCGCCTTCGTGAAGGGAC
>5877_x5
ACAGAGATCAGAATGTATCAACTC
>5878_x8
AATGATTGTTGGCTCGAGAAATGA
>5879_x9
AAATAACATGAGATTTCCGGACA
>5880_x7
AATTTTACTAGAGCTTTTATACCT
>5881_x5
ACCCTTAATTGCATCTTCAAGACA
>5882_x5
TCTGATTTTCTTTTTGCCTTGCTC
>5883_x9
TTTAAAAATTCTGATACTACCT
>5884_x6
TGCCGGACCGAAGATTTATGAT
>5885_x5
TTGCTGAGAATCTGATCCCCA
>5886_x23
ACGAACGGCTTGGGCTTTGGCACC
>5887_x5
AATGTCTCATTGGTGTCCATCGTC
>5888_x9
GCTGATGAGCGGGATCCTCT
>5889_x11
AAATTCCGGAACAAATCTGACCATGGGTAAAGGGA
>5890_x8
ATCACATGATACATTCTGAAACCT
>5891_x10
AAGATTAATCGGACGAGAATAAAGAGAGAGTCCC
>5892_x6
GTTTAAGTGCAAGTCGGTTAAA
>5893_x31
TTCCACAGCTTTCTTGAACTTT
>5894_x7
CGGGTAACCGGAGAACCGATGCCT
>5895_x11
TCTATGTCCGGGGTTCTGTTCC
>5896_x16
CAGAGGGATACACACGGACATTTG
>5897_x6
ACTTTGGAAGTCATCTGAGCCT
>5898_x17
TAGAAGAATGATGAAAAGC
>5899_x5
AAGAGAATATCGGATGACTGACGA
>5900_x8
ATCCGCCCGAGGAGGGGCTCGCGTCTG
>5901_x5
CGCGGAGTAGAGCAGTTTG
>5902_x5
ATGGATGGTGTAACATTTGGGCT
>5903_x15
AAGGAAGATTTAGATGAAGTCGTC
>5904_x5
AAAGAATGATACTAAGGCTGCAGG
>5905_x6
AAACAGTCAATGAAAGTCAACAAC
>5906_x5
ATGGAATTTAATGATAGAACTCAT
>5907_x8
TGACTAGAGAAGAATGATGCGAAT
>5908_x7
TACTTCGAGGACCTGTATTCC
>5909_x7
TTTCTGATCCTCTAGTATAGAATGAT
>5910_x5
CCAGCATGGGAATCGGGCTGCT
>5911_x7
ATCCGAGGTCGTTTAGAGAAAGTG
>5912_x8
ATCGACGACTTTGGACCCAAAAGT
>5913_x32
GATTTTAATGCGTCTAAATAATG
>5914_x7
TCCGGTTACTTTGAACAGAAATGC
>5915_x5
GCATAGGCAAGGAACTCGGCGCT
>5916_x7
AAAGAAATTCGCGAGCGTTGCAGC
>5917_x5
CCCACTATAGCGGGGTCGGCCT
>5918_x6
TATTAGCACTGCAGTTTTGGC
>5919_x7
ACCCTATGATGAATCGGCATGTCAGTG
>5920_x5
CAAATAGTTGTGAGACGAACGCCT
>5921_x43
TTCCAAAGGGATCGCATTGATTT
>5922_x14
CTGGGCGAGTGCCCTGGGCGCCT
>5923_x13
ATTGGTATCGGAGATAGGTTTATG
>5924_x13
TTAGACAATGTGAACTTGGGACCC
>5925_x8
TCCTCAGTAGCTCAGTAGTAGAGCGGTTGGCTG
>5926_x7
CGGCAGCTGATCACCGCGGAGG
>5927_x5
AAAAGGATTGGCTCTGAGGATTGGGCACGGGG
>5928_x6
ACCAGTCTGAGACAAGTAGAAACT
>5929_x6
TTCCCCGGACAAAATCATCTTCTAT
>5930_x6
TTCCTCCTTGCACGAAGCGTA
>5931_x14
AAATGTTGGCTAAAAATTCTGAGA
>5932_x5
CGCCAAGACCGTCAGAATCTCT
>5933_x9
GGAGGAGCGTCTGATTGTAGAGTA
>5934_x6
ATTAGTCGATCTTTAGACATTCCT
>5935_x74
ACAGAATCCTGTCGGAATGAGCCA
>5936_x34
ACATGGTAAGCTAGTTGTAGGCCT
>5937_x5
ATATACTGTGAGCGCCAATAACCT
>5938_x5
TCTACTTACAAGGAGCTGAAACCT
>5939_x10
CATGTTGGTCTTAAGAGTGTAACA
>5940_x56
GGGGCCTTCCCCGGGCGTCGAACAATCGA
>5941_x5
CACACGACTTTGAATGATTCAT
>5942_x9
ACCGAGCACGAGATTGTCGAAGGG
>5943_x6
CAATACAATCCGTAGAACCCGAGC
>5944_x10
AGTTAAACAAGATAAATGCATGAC
>5945_x13
ACTAGAATTGCATCATGTCGGCCT
>5946_x5
AAAAAAATGTAGTTATGCTCGCCT
>5947_x9
CGGAACACTGTCGAGGCC
>5948_x5
ACTTTTCTTGTGTCGTCTTGGC
>5949_x82
TCCATAGTCATCGTTGTGATA
>5950_x6
AGAGAGACTGACGACGACCCCTGT
>5951_x12
TGGTGGATCGAGCGATTGAAGGTT
>5952_x47
AATATAACGGACGGGATAAGGCCT
>5953_x5
AGAGAAAAAAGCAAGATCATAGGC
>5954_x23
AATCTAATCGCGCGGACGGCCT
>5955_x5
TCTTTTGACTGTTTGCGCGCCCGA
>5956_x43
TACTGTAAGTTTGATAGGCATCCA
>5957_x18
GACAGGACTCGAGGAAGAAGCCCCGGCTA
>5958_x52
ATAGCAAGCGCGTTGGTCGTCAGC
>5959_x7
AAAATCGAGATCTGCACGTGAATG
>5960_x9
AGGACCGGACCGGTTAGAACTGGC
>5961_x11
ACGCGCACGACTGGAGATCTCCTC
>5962_x6
TACCCCGGAAACGACTGTACCTCT
>5963_x17
AGGGACTGAAATAACATTTTTGCC
>5964_x6
AACGGAACTTTTTGGCTGCGGGAA
>5965_x7
AATTCAAGCTGAGGATTGGTTGGC
>5966_x6
TGAACTACTTGCACGAGAATT
>5967_x6
TATATCCAAGTGGCTGTACCTATA
>5968_x8
TCGGCATCGGAGGTATGACAACTC
>5969_x5
AAAGTAGACCTCCATTTGATAAAG
>5970_x23
TTGGCATTCTGTCCACCTCCG
>5971_x5
ATAGGACGAGATCCGTGTTGGGCA
>5972_x5
AAACATCGGACATGTCGGAGGACA
>5973_x5
TAGGACTGATTTCACTTTTTGCCT
>5974_x8
AATGAGCTCTCCGTTGCCCCTAGG
>5975_x19
ATTTCGACGGAAAAAACCCGAGGA
>5976_x351
TTGAGGTCGGGCGTGATCACGCTC
>5977_x10
AGGAAAACGAACCAACGCCT
>5978_x5
CAGACCTCCTGCTTTCGGCGCC
>5979_x5
TTGACTGTTTGCGCGCCCGGCTC
>5980_x16
CCACAACTCAATTTTTCGTGCTG
>5981_x6
AGGCTATTTACTGAATCTCTTCTT
>5982_x5
CGACGAGACTGTGATTGCTGAT
>5983_x6
GTCGTTGTAGGATAGTGGTGAGTATTCCCGCCT
>5984_x5
AATTACCGAGCGTCTGAGAGAGAC
>5985_x7
TACACTGTAGTCTTAAGCGCT
>5986_x6
ATAGAACCTGAGGCATCCAAAGAA
>5987_x5
AACACTTGGGCTGATATCA
>5988_x7
ATACGAGGACCGTGGCGTAGTTCT
>5989_x6
ATCTGAATGAACAATGACAAACAT
>5990_x7
AGAGAATCCTAGTTAGACGTCGAC
>5991_x13
TCGGGATTGCAAGACTGTCTTACT
>5992_x10
ACGAAGATGACCACCAAGACAATC
>5993_x9
ATTCCGTTGTATGTCTCGCAAACT
>5994_x6
TTGGCAGCGGCATCCACCTCCT
>5995_x13
TTTCAGACTGTGAAACTGCGAATGGCTCATT
>5996_x8
AACTGTTAGAACCTGAGGCATCCA
>5997_x6
ACACAGTCTCGATGTCCACTG
>5998_x7
ATGTTTCGCTATTGGCAGCCCGTG
>5999_x7
TTCCAACAAAAGTGAACCTGAAAT
>6000_x5
GAAGCTTTATTGTCATAGTTACTCTGATAGG
>6001_x5
TTACAATTTTGTCCCTATCTACAT
>6002_x5
TTCACCCGCAAGATCGTGTCTGAT
>6003_x14
AGAGAATTCTGAGTCGTGAGGGGT
>6004_x5
AATGAGTAGAGCTCTCCCGAAA
>6005_x5
TACCACTCAATGATCAGTACAG
>6006_x93
ACTCCGGAATGTGATAATGCCT
>6007_x7
CGTTGGTTCGTTGCTTGGC
>6008_x6
AACAACAAACGGTGTAGGCTCGTT
>6009_x5
TAACGAGACAGATGGGTAAGCTC
>6010_x5
AGGATGATCTATGACGACAAGTTA
>6011_x6
TGACAAACTACGAGAGTTCGGCCG
>6012_x5
TTCCAACACGCAATCGTTCGAGAT
>6013_x5
AATTCAGCATCGACCTCGGCGAGC
>6014_x11
GAAGATCCTTTCTGCGACGCCT
>6015_x5
AAAAAAACCAAGAATTATGAGACT
>6016_x47
AACACGACGACTGTCTTTGACTGT
>6017_x25
CACGGACAGTCCGATGCGAGAC
>6018_x8
GAGGAGCTTGGATCTCATGGCGCC
>6019_x6
AGAATAGAATCGTGCCGTCGAAGG
>6020_x7
ATAAGGGAGTTGTTGGGCTTATTCTGGTGGGCCTT
>6021_x5
AAGACCTCGCCGGAAAACTTTAGA
>6022_x7
AGAAGAACCGTCTGTTTCCTGAAG
>6023_x14
ACAAGAGGAGCTCCGATGGAAACT
>6024_x6
AAAAGTACCCCAGGAGCACTCGCC
>6025_x8
ATTTTGAAGAGCGCTGCAGGAG
>6026_x10
TACTCTAGAATGGAACGCT
>6027_x14
AAAACCGGTCAGCTCACACT
>6028_x8
TAATGAAGATAGGATTAA
>6029_x11
AAACATCGAACGTCGGAAGTCAGA
>6030_x6
ATTACGCTATCGGACTTCGGTAAG
>6031_x5
AATATGTAATACAGCTGAAAGCCT
>6032_x15
CACTGTTTTTGACACTTTGCACCC
>6033_x12
AAAGATCGACAGGATGACACATGT
>6034_x5
TATGAACCATCGTTCGTGAACGCCT
>6035_x6
AGCACAGAGGTTTGCGAGCCGGGG
>6036_x12
AAATGTTGGCTAAAAATTCTGAAA
>6037_x5
AGTATTAAACCCCTGAACGAACCT
>6038_x8
GGCTAAGATCAAGTGTAGTATCTG
>6039_x5
CGAACTCGTCGAATTGGGGCC
>6040_x31
ATTCTTAGTTATTCGTCGGTGGAG
>6041_x8
ATTAGCAAGTCAATACTGTGGCCT
>6042_x5
TTCTACTGTTACATTTGACGCCT
>6043_x12
CCACTGAGATTCTGCCCCAAGTC
>6044_x105
AATTCTTCGGACCGGGGAGCGCCT
>6045_x7
AAGCAACGTGAGACATGTCGACC
>6046_x28
CTACTGCATAGGCTTGGCGCACCCCTAC
>6047_x11
GGGAATAGAACGGTCATGAAAGTA
>6048_x5
TTTTAGAATTTTGTCAGGACCC
>6049_x6
ATTTAAAAAGAAATATCGTGGCCT
>6050_x5
AATTCGAACTGTAGAGATCTCGGT
>6051_x7
AGAGAATAAGGAACACGTAGAGCC
>6052_x12
ATCATTTGTAGAATCCGACATCGT
>6053_x7
ATATCATGACCGGCGTACTGTAGC
>6054_x16
ACTCTGTAGCACCATAGGCACCCG
>6055_x5
CCACTGAGATTCTGCCCCAAGTT
>6056_x5
CTACTGCATAGGCTTGGCGCACCCCTAT
>6057_x5
CGGGATCGATAATTCAAAAAGGAT
>6058_x40
TGCCACGATCCACTGAGATTC
>6059_x12
ATTTGGCATATAGTTGATTCTGAC
>6060_x5
TCTGAAAACGCGTAATAATGTCTT
>6061_x8
ATGAAGAATGATCATTGGAACACATT
>6062_x5
GTTTGAACTTATTGTCATGTGCCT
>6063_x34
AAACAGTCAATGAAAGTCAACAGC
>6064_x10
GCGCGCGACCTACACCCGACC
>6065_x5
ATTACCAACGTACCCCTCCAGAAA
>6066_x5
ATTTTTGGTCGGCATAAAACATGC
>6067_x27
TCGGACTGAAATAACAACTTGGCC
>6068_x5
ACGGCCTGACATGGAACTCGTGCC
>6069_x19
AGAGGAGAAAACAAGGAACTTGCC
>6070_x25
AATGACTTCTGACATTGGTACC
>6071_x8
TAGTTACGGATCCTTATTTTGCA
>6072_x11
CGGATCCAATACTTCTAAACAT
>6073_x7
TCAATTCATCAGTTTTGGCGGAAC
>6074_x6
TTATTTATGGAACTGTCAGGCACC
>6075_x5
ACTTGATGTCTGAAACAGTCT
>6076_x62
TAGTCTTGGAACAGCATCGGC
>6077_x14
AAAGTTGTACTGACGGATCCGAGG
>6078_x7
TCTCGAGTCGTAGTTGTAACTATC
>6079_x55
TTTTTGGAGCAAACTATACTACTC
>6080_x13
GTCGCCGACTGCTACTAAGAACCTAACATCACTTT
>6081_x5
AAAACTAGCTCGTTCGAAAAATGC
>6082_x5
ACCTCGGATCCGCTAGTACATCT
>6083_x5
AAGAATTCTGAGAACCATGGATCC
>6084_x65
TTCAATCCAACGGTGATGCCT
>6085_x6
AGAACCGGCCCCTGATTCTGACCC
>6086_x8
CGCGAACCTGAGACCTGCGAGG
>6087_x5
TCTGAGAACACTGCGCGCGACGTT
>6088_x12
GCTGATGAGCGGGATCCTCTA
>6089_x6
AGCGCCGTCGGAACACTGCCGAGG
>6090_x5
AAACGAGTCGTCTTCCGAGGAATT
>6091_x5
ACCCGTGATCGTCCGTGTGGAGAT
>6092_x5
ACACCCGAGCTCAAGTTGATCA
>6093_x12
TAACCCGAAAGATCTGAAGGAT
>6094_x10
TCGAGTTTTTGAACGCAAGTTGCGCCTGAGGCC
>6095_x11
ATGAACTATTTCAGACTGTGAAACTGCGAA
>6096_x13
CGGAGAAGCCTAGTTGGACGC
>6097_x7
AGGGCTGGAGACACACGATGGAGT
>6098_x7
TTCACTATTGAAATCTGCAAGCCT
>6099_x6
TTGAAGATGCAAACTTTGAGGCCT
>6100_x92
TGTAGGGCTCTCGGCAATGGATA
>6101_x9
CCTCTCTTCATGATTGTTGCC
>6102_x8
GAGAATGATCATGGTTGGAAGAGT
>6103_x13
ACTTTTCTTGTGTCGTCTTGGAA
>6104_x13
ACGAGAATTATAAAGGAGGACAAG
>6105_x6
ATGCGCGACTAGAGAATGCTTAAA
>6106_x5
AGAAGATTAGCATGGCCCCTG
>6107_x5
GAGTTCGGACGAGAATTGCGAGAA
>6108_x6
TAGGTATATAGAAAAGTGAAAAGAGAA
>6109_x5
ACTACGAGGACAATATTGGAACCT
>6110_x9
TCGAGATTGCCTGGCTGAAGCAAG
>6111_x8
TTGAAACCCAGGAAATAGCGCACC
>6112_x18
CCGAAGAATTGGACCGCCT
>6113_x8
CTGCATAGGCTTGGCGCACCCCTA
>6114_x9
TTTTGTAGTATTGTATAGCCCGAG
>6115_x5
TGATATGTACGATTTGCTATG
>6116_x6
ATTGGCTGAAGATGAATTCTGAAA
>6117_x5
AACACTATCAAGAAAATGGACTAG
>6118_x37
TGTAGGGCTCTCGGCAATGGATT
>6119_x7
AAAGCGTGTGCTTGTTCCTTCGGT
>6120_x13
TATCCGAGCTTAACGATCATCTGT
>6121_x5
ACTAGAACCTCGGCTTAT
>6122_x5
ATTTGGAGGACGAGCAGATTCGCT
>6123_x17
ACGAATGATCGGTAGAATCCTTTGCAGA
>6124_x12
ATTGACGAGATAGTAGTAACGAGC
>6125_x5
ATTAAAATTCTTGATGTCGGCACC
>6126_x31
CGAACTGGTCTAGAGATCTCGCCT
>6127_x5
AGAATGCGATCGTTGTCAAAGGGA
>6128_x6
TTTTTTTCCCGGACGAGTTATA
>6129_x10
CGAGAACTCACCAAGCCGCCCT
>6130_x27
ACGAATGATCGGTAGAATCCTTTGCA
>6131_x7
TCCAAAGAATCGATTCGGTAGAGT
>6132_x5
AATTCCGTCGGACTGAAATTTGAA
>6133_x6
CCATAATCCATAATGTCGGAGAAA
>6134_x7
ATGTTTGCTCACTGGACCCG
>6135_x5
CATATACGAGAACTCTGGGATG
>6136_x22
TTCCTCCGGCGCTGTTACTTT
>6137_x8
CCTGAAGAGTTTGTCTGGCCT
>6138_x5
ACTGGTTTGAGATGGAACGCCT
>6139_x6
ACCGGATATGAGACTTGTTATCT
>6140_x8
AAGTCAGATCTAAGGATTAGGATC
>6141_x5
AACGTCTGACATGTGACATAGCCT
>6142_x11
TAGTAACCTTTAGTACCTACGCCT
>6143_x11
ACGCATCAGCTACTGTATTGGCCT
>6144_x17
CAGCGATCTCGTACTAAACGA
>6145_x5
GTTTCGAACGAATGATCGGTAGA
>6146_x5
ATTCTCTCGGGTTCCTGCTATAAT
>6147_x15
AGATTCACCTGTAACCGTCGGAGG
>6148_x5
TTAGTCGGCATGGGGTTCCAACAC
>6149_x5
CTAACAACTTTAAAATGGACTCGA
>6150_x60
GAGTCCAGTTGTCTTCTTCAGCCT
>6151_x9
TAGGACAGCGAGAACGCCGCGT
>6152_x15
ATCGCGACTTTAGCTTACCCGAAA
>6153_x9
CACCGATGACCGAACTAATAGCTC
>6154_x79
ATTGGGCATTGAGAACATGGAAGG
>6155_x6
AATGCACAGGATGAATGAACAAAT
>6156_x7
AAGTCTCATGAATATCGTCGTTCA
>6157_x6
TACAAACGAGTACTGTGAATGC
>6158_x21
ATACCGGAAAAAAAACACTGAAGT
>6159_x5
TTATGTGCTTCACCAATGCTCTGGATGCT
>6160_x5
CCATCACCCGGAGGTTCGAGAC
>6161_x25
CGATGATCGGAAATAGAAGCCT
>6162_x5
AAATGGACCCTGAGACTGACGTGA
>6163_x5
ACAGTTGTCGGCGATTATATCAGC
>6164_x12
AAGGAACGAGAATTCGCCGGCAGA
>6165_x17
AGCAACGCTGTAAATGAAATGCCT
>6166_x10
TACCAACAGCACAGTGCGCGCCT
>6167_x5
AGAATTCCGTGAAAATCGTCTGAG
>6168_x13
TTGTTCATTCAGAGACTGAGGCCT
>6169_x6
TGAACCAAGAAATCTCCCGGCCC
>6170_x6
AAAGACAGAATTTCCTGAGCGCCT
>6171_x6
ATGTCTAGGTCGAGAACGCGCGCC
>6172_x7
TGCTTCAGATTCTAGTTCGTTGAC
>6173_x8
CTTTGCCACCAAAATTTAGACA
>6174_x14
ATCTGCAGGAAGAGATGGAACTG
>6175_x5
TCCAGCACAATTACCTACATGCCT
>6176_x13
AAGGACAAGTAGAAAAAATGTACT
>6177_x13
CACGATGTATAGAGTCTGACACCT
>6178_x5
ATGGTTTGAGCTGGATCCCGAGAA
>6179_x30
CACCAGGCTAAGTCAAGTAACCATCGAGAAT
>6180_x6
AAACTGAAGTCTTTGCGGCATCCG
>6181_x189
AGATGACGTGGCATTAACTGAGCTCT
>6182_x6
ACCCAGATTGGAAGGATATGAACA
>6183_x22
TTCCAAAGGGATCGCATTGATCT
>6184_x7
ACCCATATTCTGAGTCGA
>6185_x5
TGATGATGAGATGAGTTGAAAGCT
>6186_x8
TACCATGGATAGCAGACTCTGC
>6187_x6
CTGACAGAACTCAAAACGGAGCTC
>6188_x5
TTTAAAAACTCTGTTTTCCAAACT
>6189_x5
GAGGAAATATAACAATGAAAACT
>6190_x5
AAGATCGGGTCTGGAAAATCAGCC
>6191_x5
ATGTCACGGACTTAGCACTTGAGA
>6192_x7
CAAACTGTCTGAAAACAACCGAGA
>6193_x6
AAAAACGGACTCCATGAAAACGTC
>6194_x8
AGGCGCAACCCGCTCATATATGGG
>6195_x7
TACAGAACTTCCACTGGTAGAACG
>6196_x13
CTGTCACCCTCTTGAGAACCGAAT
>6197_x12
AAAGTACTGAAAGAACTTGGCATT
>6198_x6
CATTGCACCCGTCGCGACAGT
>6199_x7
AGTCCATTTTAAAGTTGTTAGCCT
>6200_x6
AATGACTCCATTCTCGTGCCCGTG
>6201_x5
ATAACTATTGTCTTGCCAAACATG
>6202_x30
TTGGGAGAGTGCCCTGAGCGCC
>6203_x9
AAGTTAAATTTTTTCCCCCTCTTT
>6204_x5
CAGTCAAGAAACCCACCCATGTAC
>6205_x44
GAACTATTTCAGACTGTGAAACTGCGAAT
>6206_x8
ACTGATCCGGTAGCAGAATCGACC
>6207_x8
ATTAAACGGCTATTAGGACTAAGC
>6208_x7
TATCCATCGCCTCTGACGCAGA
>6209_x10
CATGACAGACTCCTTGATTCAACTTCTGATC
>6210_x5
TCCGAACATGCAGAATTATGATGT
>6211_x13
TATCGGGATCAGTGCTCTGCA
>6212_x12
AACTCGCACAAGAGAACTCTCTCT
>6213_x31
GCAACGTAGAAGCTGTCGGATGGC
>6214_x7
AATGTTGTTCAAGTCGGATTTGGC
>6215_x128
TTATGTTACCCGGATTAATGGCAC
>6216_x5
ATTCACGCGTAGAACCAAGAATC
>6217_x5
TTCCCATGGGGCTTTCTGATTCCT
>6218_x6
TTCCGAGACTTATAGAGAGAACTTC
>6219_x19
TAGGCTCGGGTAATCTTTTGAAAAT
>6220_x6
TTAGGAAGAGAAGTCGGTAAAGC
>6221_x25
AGGATATTGCGGAATGAAATAATC
>6222_x230
GCCACATCGTCAAATTCTGAAAGA
>6223_x6
TCAGCAGATTCATGGCCACCTG
>6224_x12
TCATATCGTCCAGTACTGATC
>6225_x12
TCAAAGAAGTTTACGAAAGGCT
>6226_x5
TCCGCTGTATCCTTATGCACCC
>6227_x7
AAGGATGAAAAACACGCGCCCGAG
>6228_x6
AGAACGGTCGGTGTGCATAATGAC
>6229_x6
AGAGAATAAGAAGTAATGTACCCT
>6230_x6
ACCCGACTAAAGAGGACTCAATCT
>6231_x88
GCGGGTATAGTTTAGTGGTAAAACCCTAGCCT
>6232_x13
AATTATGCTCTGGAGCGCCGAGGA
>6233_x66
CCAAGTCGCAGTAGATTCGTTT
>6234_x6
GACTAATGGTACTCCCTCTGCGCC
>6235_x5
CAAAATGATTGTCTGATGACGCCT
>6236_x5
TGCCTGTAAACCTGCCCGAGCA
>6237_x10
AAATCTGAGAATTTGACGAGTCCT
>6238_x7
CGCCAGAGATCGTTATGGACGA
>6239_x10
TAGTTATAGTTAATGCGTGTGCTTGGGAGTCCT
>6240_x27
ATGGTCTAAGCCTGCCTGACTGTGAGACCGACT
>6241_x8
TATTGTTTCAATATCGGGCAGCCT
>6242_x5
TCTGCAGGCCTGTAGCGCACC
>6243_x10
GTCGACATCGTATTATTTAACCGG
>6244_x5
ATTTCCCGGTGAGAACTTGGCGCC
>6245_x11
AATGAAATTTGGTCGGCATCGAGC
>6246_x28
GAATTATAGATTTGATGGGCCT
>6247_x6
ATCTTTCGGACAAAGAGGTACCCG
>6248_x19
GGTGTAGGATAAGTGGGAGCCGGCT
>6249_x7
AAAGAGAGAACTGAAGGGCCTTC
>6250_x9
AATTATGCTCTGGGCGCCGAGGAG
>6251_x20
AGATGTTCGACTAAACTGCAGCCT
>6252_x14
AATACAACTGTAAAACTCGTGAGT
>6253_x8
AGGGACTGAAACACTAGTTTTGCC
>6254_x7
CGCTCTTAGTTCAGTTCGGTAGAACGCGGGTCTCC
>6255_x117
TACGGTCTAGAAGTCATTGAC
>6256_x5
ATGAGAATGTAGAGGAGCATGACT
>6257_x23
CGGACACCTTTGATTATCGCGG
>6258_x5
CGGCTCAGAGTGAACTTTTGGAGC
>6259_x7
GGCGGCTGTAGTTTAGTGGTGAGAATTCCACGTTG
>6260_x6
TCTGACCATTATAAGTGCACCTG
>6261_x8
CGGTAGAATCCTTTGCAGACGACTTAAATT
>6262_x70
ACCGTGTGCAGGATTATGACTGA
>6263_x5
TCATCGATCGCGTCACTTGTC
>6264_x20
ACTTTTGAATTTAGAATCCGAGAA
>6265_x8
CGCACCGCCGGAGAGAAACTC
>6266_x6
GAGTCAAAATAGTGGCTGCGGCGCGTC
>6267_x26
CAGTTCATTTAATTGTAGAAGCCT
>6268_x5
ATGGTCTGAATGCATCGTCTTGGC
>6269_x11
GGGGATGTAGCTCAAACGGTAGAGTT
>6270_x6
CGAGAGTAGTACTGGGATGGGT
>6271_x20
AGAAGGGAATTGAGAATGAGAGCT
>6272_x16
AAGGACCCAAGAACCACCAGAAAT
>6273_x7
AGAAAATGAATTGCCTGAGCGCCT
>6274_x30
CGGATGGAAGGGCAGAGGCCTTTGGCC
>6275_x7
GCAGAACTCTCTCGAGCGGGCCT
>6276_x19
CGGATGGAAGGGCAGAGGCCTTTGGCG
>6277_x10
CGGGAAAAGGATTGGCTCTGAGGATTG
>6278_x5
AAATGCTCGGAACCAAAAACTACT
>6279_x8
AATAATCATCGCGGTCCAGATCAC
>6280_x5
AAAACGGAGTTTTGACGGAATCGT
>6281_x28
TTTCACTGATGAGCTGCCT
>6282_x7
AATACGTTGGATATCTTTTCAAGT
>6283_x6
AGTAGATATTTGAAATTCACCCGA
>6284_x8
CTCCGGAAACAAGCCAAGCTTCTC
>6285_x5
AAAAAATGCAGCTTGAAGGAGGGC
>6286_x6
ATTTCCGGGTCCGTTTTCTGAGCT
>6287_x5
TGCTACAGACTCCAACAACATC
>6288_x5
AGAGATCAGCTTGCTTGTAGGTT
>6289_x8
TAATTTTATGATCAATCGCACCGT
>6290_x5
CACCCCGTTGAAGAACTCAAA
>6291_x9
ATTTAAAAGAAAATGAGTTGGCCT
>6292_x7
ACGAATGAAACAGAAGAAGGAATG
>6293_x29
TGGCCGGGTCGTTCCTCCGGCGCTGTTACTTTGAA
>6294_x11
TCTCAAGTGTCAAACGGTGCT
>6295_x6
TCACTGAATCTTGAACATTGACCT
>6296_x7
ATACTGGGTCCCGGATACAGAGCC
>6297_x6
TTTTGAACCGTCGTTCGTGAACGC
>6298_x6
TAAGCGTGCTTGGGCGAGAGTAGTACTGGGA
>6299_x5
TTGTAGGGCGCTCGGCAA
>6300_x26
GTTATTCTATTCCACCTCTTAT
>6301_x42
AAGAGTTGTAGGGCTCTCGGCAA
>6302_x7
TCGCCGACTGCTACTAAGAACCTAACATCACTTTT
>6303_x12
AAAGAGCTGTATTTCTTGGGACCG
>6304_x5
ATCGGATAACAATTATGATCGCCT
>6305_x8
AAGAATTCGACGCACTTTTGACTT
>6306_x8
TAAAAGATCGGGTAGAAATAC
>6307_x10
AATTCTTATCGGATATGATCGCCT
>6308_x7
TTATTCCATGCTCTGCAGACT
>6309_x10
GCACCAGTGTCTAGTGGTAGAATAGTACCCT
>6310_x5
CTAACGAGATCGAGTGATTTTT
>6311_x5
ACAGATCAAGGAAACAATTTTTAT
>6312_x6
ATGGATCCGAAGACTCACAAGTTT
>6313_x11
TGAACGCAAGTTGCGCCTGAGGCCA
>6314_x10
ATCCGGGCAATGAACATATTCATC
>6315_x66
TGCACCCGTCGCGACAGTACTG
>6316_x7
ATACATGATAGTCGTTGAGGATCA
>6317_x9
ACGGTTTTTCTGTACGCTATGCCT
>6318_x7
ATCTGTGATTTCTGTAAAGTTAATTTTCTGATGA
>6319_x7
AAGGCTCTTGATTGTTGGGTGACT
>6320_x6
ACGGCAGACGCGATTGTGGAAAGC
>6321_x6
AACAGCCGACTGAAGAAAAAAG
>6322_x5
ACTTTTGTTTTGAATTGTTGGCCT
>6323_x6
TTAAATCCCAAAGATCGGCAACTT
>6324_x9
ACTTTTCTTGTGTCGTCTTGTA
>6325_x10
AGGCCCAACTGTAGCCCATGCACCC
>6326_x9
ACTCAGAAGACCGTTGAACAC
>6327_x8
AGGTGTTCAGCGATCTCGTACTAAACGA
>6328_x62
TATTTCCATGTTTTGCGGCACCAG
>6329_x6
TTGACTCTTCAGAATGACGGCACC
>6330_x7
TTTTAAGCCGGGCCAAAAGAACTT
>6331_x5
AATCTCGTGTAGGGGACTAGGCCT
>6332_x35
ATGAGAGCGAGAATACTGAGCT
>6333_x13
AACTGTCATGTTGAACACTGCCT
>6334_x6
ATCGACATTTGTGGATTTGGACCC
>6335_x8
ACTGAATACCCCCAGATCGCTGGC
>6336_x37
GTTGTATCATTAACCATTTCTTTT
>6337_x5
ATCGGGAAATGTAAAAGTTAACTC
>6338_x13
AGTGATGCCCTTGCAAATGCCT
>6339_x24
ACGGAGGATGCAATGCAAGACACT
>6340_x6
AGGATACGGAGGAAAGATGACTTC
>6341_x15
TTTGGGTTGTAGCTTGGCGCC
>6342_x5
TAGTTATAGTTAATGCGTGTGCTTGGGAGT
>6343_x10
AGGACCCGTAGAAATTGAGATATT
>6344_x5
ATTTGTTTAACTGATGGACCGGGA
>6345_x22
CACAAGGACTCTTGCTATGCCT
>6346_x5
ATTTGTTTAACTGATGGACCGGGC
>6347_x5
ATTTTCTTTTCTCGAGTACGGGC
>6348_x6
AGAGAGGGATGAGGATGAGAATTC
>6349_x5
ATGTACCCTAATGACATGATATGT
>6350_x16
TAACGCCTCAATGTTCTATCGCA
>6351_x7
ATTCTAGAAGAATGATGAAAAGCT
>6352_x16
AATAAAATTGCGGACTACCTGAGA
>6353_x13
AAAACTCTGTCCAGCTTTCGCGGC
>6354_x6
ATCACGACCAAAATGACTGCCT
>6355_x6
CTGGGTATCACTGCGATTGTGACC
>6356_x6
CGCTTAAAATAAATGCCGAGAA
>6357_x5
CTCGTTGATCGCCATAACCTC
>6358_x7
AGGGACCGACATGACCGGAGTGCC
>6359_x27
TTTGGTTGCCTGTGCATTGTTCAA
>6360_x14
GCTTTCGGCATCACTGTAAGACCT
>6361_x7
TTAAAATCCATTGAAAAAATCTG
>6362_x5
AACGAGAAGATCTTTGAGGCCGAA
>6363_x8
TAGTGAAAATTTGGTCGGCACCG
>6364_x6
ACAGTAGATCCGGAAGACCGAGAA
>6365_x6
ATGTTGTCTATCTGCGCCGTCACC
>6366_x8
TTTGCACTTAGAGCCGCTGATATT
>6367_x10
AGGAACCAAAAGTGCTTTGAACTT
>6368_x5
AAAAAAAAGAATTGTCTGAGCGCC
>6369_x5
TTTTTCGTTTTCTCTGTTGGCACC
>6370_x5
TTTATATAAGTAGAATTCCATCAA
>6371_x16
CCGCCACTCGCGATTGCACCTC
>6372_x5
AAATAGTAGAATTTGTCGGCACCG
>6373_x7
AGACAACATCAATTCTGATCGCCT
>6374_x22
ATTTAGATGAATGAAACTGAGCCT
>6375_x7
TCGCAGTGTAGAGCCCGGGC
>6376_x5
GAACGCAATGGTCTCTTACTG
>6377_x7
ACCTAAGAGAACTCAAGAATACCT
>6378_x5
AAAAGTAAGAGCTCTTCGACATCT
>6379_x6
AATTGCCTTAGCATTCGTGACTGC
>6380_x10
TTGTGATGATCGGAGATACAATC
>6381_x5
AAAAGATAAGCTGGGAAAAACTGC
>6382_x6
ACGGAACTCTGTCAAATTCAAGGA
>6383_x6
TTCCATTGTTTTCGATCATCGAGC
>6384_x6
TCGGATGAGTCCCGAGCTGCCT
>6385_x6
ACTGAACAGTCTTAGCTCGAGAGT
>6386_x5
AATTGACGGTACATATGTAGATGC
>6387_x6
ACGAGATAAAGGTGTGACTGCT
>6388_x7
ATAACGGCGCCGGAACTATTTGAC
>6389_x6
AGGACCCGATGAGACCCTGAATAA
>6390_x9
ACAAAACCATGTGATAGTAGGCCT
>6391_x7
GGAGAGATGGCTGAGTGGACTAAAGCGTCGGATT
>6392_x5
TCTGAGCAACTTGCACTGAGAG
>6393_x5
AATTCGTCGAATGCCATGAAGCCT
>6394_x16
CGTTGTAGTCTAGTTGGTTAGGATACTC
>6395_x6
AGCACCGGAGTCAAATAGAACACT
>6396_x8
GGGCGGAATGACGCTTCGTTGGCC
>6397_x24
TTGCCCCGGTGTTGTTTGCAAAAT
>6398_x5
TAATGAGGAGGACGACAGACC
>6399_x22
CTTCTTGTAGTAAACTCGGGAG
>6400_x14
TTCATGATTGTATTCCAGGCAGAACACA
>6401_x10
TGCGAGAACATCTGAATTATTGGC
>6402_x6
AGTTCGCGCGGAAAAAACACTACG
>6403_x5
CTCGAGCCGGTATTTGAAGCCT
>6404_x7
AGCGCTTTGTCCATTGTTTGCTTT
>6405_x8
TGAACCGACTGGCTGAATTAGC
>6406_x5
AATGCTGTTATTCTGAAATTCTGAGGCA
>6407_x8
AACCCCGATGCAGGCAGATGACTG
>6408_x6
AGTAACTGATGAATTCATTCTAGG
>6409_x6
CGGATCGAAAAACACTATGGCAAG
>6410_x7
CCAAATATGTTTCCTATCCTCGGA
>6411_x11
ATTCTCTGGACCGGGAGAGCGCCT
>6412_x5
TGTTGTAGACAGGAATCCTATAA
>6413_x6
ATTCCAATTCTGTCGTTCGGCTAT
>6414_x21
TCATAGAAGAACTCCGCGACCT
>6415_x8
GCGCCTGTAGCTCAGTGGAG
>6416_x22
ACAGAGATCATTCCGGATGAACCC
>6417_x7
ATATTGCGGAATGAAATAATCATT
>6418_x5
ATCTGGACGACGAAACGACGACTGT
>6419_x14
AGAGTTGCCCGGATTGTATATC
>6420_x7
CAAGGAACCTAGGACCCAAGCC
>6421_x7
AAGATCCCTGTTTGCTCGGAGCCT
>6422_x5
AGACTTCAAAATTGACTAAGGCCT
>6423_x5
TGAGGTACTTCTCCTGAAGAC
>6424_x28
AGAGCCTTATCGATGGATATT
>6425_x9
AACCGGACCGGTGAACGAACCAGT
>6426_x10
ATTAGAACGTTGAATGTGGCACCA
>6427_x6
ACCTTCATTGACTGTTTGCGCGCC
>6428_x5
CGGGACAAATTGGAGGACGTGG
>6429_x5
AATAACGGCTAACTGACACTTTGC
>6430_x16
GTTCTGTAGCAAAAGATATGGCTG
>6431_x6
TCTGAGGAATAAGCATCGGCT
>6432_x22
AAGAATTTCATCTGATTGTCGCAG
>6433_x12
TAATACGCCAAAGATTGATCTC
>6434_x6
CCATTGTCGAACCAAGACGTCG
>6435_x6
ATATCCAGAATCGTCTTGTGAGAG
>6436_x5
TGCACCGAAAGACTCTCTCAGG
>6437_x5
CAGCCACCTCGGACTCATACAG
>6438_x13
ACATCAACAACGATGGGTCGGAGT
>6439_x5
TCGGACGGTTCAAATTTGATGGTC
>6440_x7
ACGAGCCGTCATGAAAAGAGGATG
>6441_x6
CTTCGCAATGATCGTCGGCCT
>6442_x5
AAACACAACTCTGAAATTCTGAAA
>6443_x5
AGAGAGTATCGTCGCACCAGGG
>6444_x8
ACGGACGCCTGGCCAAAAAGCGGG
>6445_x6
ACATGATTTTGACACTTTGCGCCT
>6446_x5
ATTCCATGACGGCTGTTGCACGCC
>6447_x11
AGTTGACTGTCACTTTATCCGGGA
>6448_x40
CGTGCTTGGGCGAGAGTAGTACTGGGATGGGT
>6449_x5
AGATCCGGACCTCCTTGATAAAGA
>6450_x15
AACGAATGATCGGTAGAATCCTT
>6451_x7
AACCGAAATCGCGCGGACCATGCG
>6452_x11
AGAACCGGACCGGAGATCGAACCG
>6453_x16
TTGAAAGCTGAAGGATCCTCGAGAA
>6454_x24
AATATGGGGGGCTCGTTACTTCAACT
>6455_x6
TTCCAAGGACTTAGAAGAACC
>6456_x6
AACGGATTTTTGACACTAAGCACC
>6457_x5
CCGGACTCGCTCGACCCGCGGG
>6458_x8
CTGCTCTGCCAACACACCCGAGT
>6459_x62
GTAGAAAACATGAATAAACAGACA
>6460_x6
ATGGAAAAGCTGCTGATTGAACAG
>6461_x23
ATACAGAGATCATTCCGGATGAAC
>6462_x9
TTCATTCGATGACTGCTTGGACCC
>6463_x8
ATAAATCCCCCAATATCTTGTTCTAA
>6464_x5
AGATCAGCTAGAACTACCAGGACC
>6465_x7
TTACAGGAAACTCCCAGGCATC
>6466_x6
ATGAGAACCGGACCCGAACCGAACC
>6467_x5
ACGAACTGACAGAACACTGGTTTC
>6468_x5
TTATTAACATAGTACTTGAACTTC
>6469_x1069
GCGGATGTAGCCAAGTGGATCAAGGCAG
>6470_x5
AAGTGAATTCTGAAAATGCAGTTT
>6471_x6
TGTGACCGCACGAACTCTCTCG
>6472_x6
ATAGGTTTTTGGAACTTTGCACCC
>6473_x12
CCCGCAGACAACGTCAAACTGT
>6474_x11
AAAAATATCGTAGGTTAATGCATA
>6475_x10
TTTAACGTACAAGAATTTTTGGAGCTCAGCATGTC
>6476_x7
ATGAACTATTTCAGACTGTGAAACT
>6477_x17
ATTTTTATTAGACCTCTTATGCCT
>6478_x7
AAGGAAGAATGGAATTACT
>6479_x7
CTCCACTACCTTCGCGGGCAAG
>6480_x5
ATTGAATCGAATGTCTGGCACA
>6481_x10
TGAGCACCGTTTGACACTTGAG
>6482_x39
CTTACTGATGTCCACTTTAAATTTCTGAGG
>6483_x8
TGTTACCCGGCTTAATGGCACC
>6484_x30
ACCGTGTGCAGGATTATGACTGAA
>6485_x6
TCAATCATTCTCTGAGCCTC
>6486_x8
ACTCGACTACAATCTCTGTAACCT
>6487_x36
CCTTCCTTGGATGTCTGAGGCT
>6488_x5
AAGACCCACTTGAATTCTGAACAT
>6489_x7
ACCGTCGTCCAAGCGACCTGAGCTC
>6490_x5
AAAAACCGATCCGGATCTGAAAGC
>6491_x6
TCCATAAATGTGAGATATAGGCCT
>6492_x5
TCTTCTTTTCTGAACGCCT
>6493_x12
CAAAAACTCCGGGCTGGTGGCC
>6494_x5
GTAGATGAATCCAATTACTGAGTT
>6495_x5
AAAAGAACTTGCAACAAACTGTGT
>6496_x12
ATATGAGATGCAGTTGGATAGC
>6497_x13
AATAATTCCTGTGCGGTTAGCTGAGCCA
>6498_x27
GCGGGTCGTCGCGTGCAGGC
>6499_x10
CGAGGAGGCACTGCTGGAGCTG
>6500_x6
ACGGATCAAGATCAGGCGATGGCT
>6501_x7
TTGCGGTGATGATAAGCCATAGTGATGGTC
>6502_x6
TCGAGAAGGCATTGTTGGAGC
>6503_x6
CAGTGACTTAGAGAATTCGACCA
>6504_x23
CATTGATGAACTTACGTAGCCT
>6505_x6
CGAACAGGGCCTTAAAGTACTC
>6506_x6
AATAGGATGAAACAACACTTGGCC
>6507_x12
ATCATCCAAATTTGGCACTGGCTG
>6508_x8
CGAAAGTTGTAGATATCGATGATT
>6509_x7
ATATAGTGAATTTTGGCCGGCGCC
>6510_x11
CATCAATTTCTAATCGGAGGT
>6511_x7
AAGAATCGTTTACGCAATAGAATG
>6512_x10
AATGGCACGCCGACAAGTTGGGCA
>6513_x5
CAGGAGTGGCACCAATTGTAGAGA
>6514_x5
AAAAGGTCGCCGAGGTCAATTGGG
>6515_x5
AACCTTGAGAAGATTTATGGAAAG
>6516_x7
ACACGTTATGATGATGGTCTGCCG
>6517_x15
CGAAAGTTGTAGATATCGATGATA
>6518_x6
GAGAAAAAACATTGATCGTAAGAG
>6519_x8
CTTGGCTCGAGGTGTGGATCGTTGCTGGCCT
>6520_x12
TCCTCAGTAGCTCAGTGGCAGAGCGGTTGGCTG
>6521_x9
CATGCTATTTGGTATCTGATTTGCGGGCTT
>6522_x10
ATTCTTTATCTGTACGCAATGCCT
>6523_x7
ATGGTCTGAATGCGGCGTCTTGGC
>6524_x6
AATTTTGGAACCGAACCTACATGG
>6525_x5
CAATGGGCCGCAGTTCGCTAGC
>6526_x25
GTTCCAGGAAATGCTAATATTCG
>6527_x36
CGAAAATTGTAGATATCGTTGATAT
>6528_x40
TAGTGAACCCATGGTGCCCGGA
>6529_x5
ATAAATACCTCATTCCACACTTGA
>6530_x8
TTCGTGCTGGTTTGCTCTCAAAT
>6531_x10
TTGCACGTCCAGATATAATACCTT
>6532_x20
TAAAACTTTGATGACCGAGGCACC
>6533_x10
ACGTGTACTGTACATGGCGCCCAG
>6534_x5
CGTCTAAGAGCGGACTGCGCC
>6535_x5
TCGATGTCCTGTCTTTAGATT
>6536_x6
ATGGATTTTGTATTTGAGTTGCCT
>6537_x17
AAAACCGGACCGGACATCGAACC
>6538_x22
ATGATGACGGACGAGAGAGATGAT
>6539_x6
CGGTCGGGGGCATTCGTATTTCATAGTCA
>6540_x5
TCTGATCAATAAGGCGCTCGAAC
>6541_x5
TCAAGACATTCTGAAACGCCT
>6542_x9
ATGCTAGTTTCAACAATTCCCGTT
>6543_x5
GTAGGGCTCTCGGCAATGGATATCTTGGCTCTC
>6544_x45
TTCAATGATCGATAAAAGCCGACT
>6545_x5
TAGAGATCGCGCGGCTTCGAGC
>6546_x9
ACAAGAGAATGTGGACGCGCTAAA
>6547_x10
ACTTCGATCGAAAAACGGACGCCT
>6548_x6
AGGACGGAATTCAGTTAACAGAAT
>6549_x5
CAACACCAGGTTGATAGGCACCC
>6550_x52
CGGGCTTGGCAGAATCAGCGGGGAAA
>6551_x7
ATTTGGACACTGACTCAAAAGCCT
>6552_x66
CTTTGCAGAACTCTCTCGAGCGGGCCTCCC
>6553_x12
TACTCGATCAAACTCATTCTGATT
>6554_x39
GGAGAATGGGCTGAATGACGC
>6555_x15
CATGCTATTGGGTTATGCAGAGCT
>6556_x5
AACAGAGATGAGAACACGGACAAT
>6557_x30
TATAGTCGATACTCTGTGCACC
>6558_x5
ATGGATTGTGACTTGGCTGAATTG
>6559_x12
ACGGGCTTGGCAGAATCAGCGGGGAAAG
>6560_x7
GTGTGCAGGATTATGACTG
>6561_x7
TGACCTTTCTTTTCTTCGAAAATCAAGCTTCT
>6562_x6
AGCAAAAACAAGAACTCTAGATCT
>6563_x6
ACTTTTCTTATAACTTTGAAGCCT
>6564_x29
TCAGCGTGACCACACCCGAGC
>6565_x6
AATCCATTTCGAATCGAACCGGCT
>6566_x7
TTGAACATGTTATCACAGATG
>6567_x7
AATCCAGTCAAAATTGTGTTCATC
>6568_x6
AAGCAAGAGAGCGGACTGGTTGTC
>6569_x5
AATATGACATTAACAGATTCTTCTGAGGCTA
>6570_x6
TTGAGACTTCTCTTTGGCACC
>6571_x8
AACCAGTCAAAATGTAGAACCAAC
>6572_x343
AGTTACTAATTCATGATCTGGCA
>6573_x6
CATCAGGTTAAGATCGATCTAAGCCAACCCGTT
>6574_x46
CGTCACGTCGATTGCTTGGCG
>6575_x7
CGAGGACCTATATTCCAGCGGATA
>6576_x10
AAATCATTTGTCGGCATGGATTGC
>6577_x7
ATTAGACTTAGATTTCCCGAGGAC
>6578_x7
AGATATAGTAGAATTTAGTCGCCT
>6579_x6
AGTTTATATTCTGACCGAACGCCT
>6580_x7
GGGACATTGTTGACGTTCAAGCCT
>6581_x8
ATCCGGAATCATAATTTTGACAAC
>6582_x8
TTTATGGGACAAGTAGCCGGGA
>6583_x6
CCTGAATTCAGTCCTCTGTGCACT
>6584_x6
AAAGAGAAAGACGTCATAACAGAG
>6585_x5
TGCGACCCCAATTCGAACTGTT
>6586_x8
ATTATGATTATAAGACCCGCACCC
>6587_x16
CACCGCATCGCTGTACTGGCC
>6588_x6
AAGGACGCAGAAGAACCAGATAGG
>6589_x9
CGGATGGAAGGGCAAAGGCCTTTGGCGTC
>6590_x9
ACCTGAGAGGTCGCGAGTAGAATC
>6591_x5
ATTTAATACTAAATGTTCTCGCCT
>6592_x5
ATTCACCCGTTGGCCTAAAACAGC
>6593_x17
AGACCCGGATTATTAAAGACCTCT
>6594_x59
CGGGTTGTCGAGCCTGCCGAGA
>6595_x15
TCGCCCAAGGCACTCGCCCAGG
>6596_x49
GGGGATGTAGCTCAAACGGTAGTT
>6597_x5
ATTGCGTTGTGGAAATATTTAAAG
>6598_x7
AAGCTCCCAAGGGCGCGTGATGTAGGTT
>6599_x9
GGGAATCTGAAAGTGCTAGGGGCT
>6600_x19
TTTGCAGAACTCTCTCGAGCGGGCCTCCCA
>6601_x7
AGATGTATTTCAGTTTGATCCGAC
>6602_x10
ATTCTCTGGACCAGTGGAGCGCCT
>6603_x164
CAAAATCATGATATACTTGGGCCG
>6604_x41
TTCGAGGTAGGCGCAAGGGC
>6605_x7
TATTTCCATGTTTTGCGGCAC
>6606_x5
AAGCATTCTAGAGTTGGATTTGGG
>6607_x9
CTGAATATGTTGGATCTGCCT
>6608_x9
TTCTTTAATCAACTGATAGGCCT
>6609_x5
AAAGTCGGCAGCGGAGATCGCGGC
>6610_x6
ATCTGTTGACGAAGTTAGGCACCC
>6611_x5
CAGGATGATATTCAGTGAACAGAA
>6612_x9
CACCCGCACTAACGCAAACGACTG
>6613_x7
ACGCAAGTCTTCTATTTACCTTCC
>6614_x10
AGGACGAGTTTAATGGGGGATGCC
>6615_x5
TTTGGAAACATCTGAGCCTT
>6616_x20
AATTGGGAGTTCCTATCGTAATGCATGACT
>6617_x13
AATTATTCTCGAGGCGGTAGCATC
>6618_x5
TTGAAACCGCCGAGAAAGTAAC
>6619_x17
CCGGAATGTCCAAAAAAGAATTC
>6620_x5
TGCAAGCTTAACTCTATTATCCT
>6621_x721
AAAGGTGGATAAAGGCAAATTCTGAGCTT
>6622_x7
AGAGGAATTGGTCGACTCATCAGGCTC
>6623_x6
ATGACCGACGAGGATGGTAGAACA
>6624_x6
AGAGATGATCAGCGACTGGGTT
>6625_x49
TCATAAATCGTTGGCAGCCGTG
>6626_x9
TACGAACCTGTGGAAATTATTGGTTATGACAAT
>6627_x5
TATCAAGATCGCAGTGCT
>6628_x11
ATCCTGCAAACAATGTTCGGC
>6629_x6
ACTTTCTTTCGGAATTTTCTGCCT
>6630_x9
CTTATTCCGTGAGACGGAGGCGGGGCC
>6631_x5
ATTAATCGAGACTAGTAGTGGCCT
>6632_x5
TCTGGGCCGGAGCAATGAACCTATT
>6633_x6
AAAGGAGGAAACGTTGATAGATAT
>6634_x50
TGAGAGACAGAATAGAACACTC
>6635_x8
TAGAGATGCTGACAGTGTTACTTC
>6636_x8
TTTACGTAGAGTCAAATGTCTCG
>6637_x13
AAATTAAAAGATCGCTCGAAGAAG
>6638_x5
TTGAGGTTGGCGAGCCGAGCACC
>6639_x17
AGTACTGTGAATTGACTGGGCGCC
>6640_x5
CAGAATCCCGTGAACCATCGAGTT
>6641_x5
TTGTAAATTGTAAAATCTCAGCTT
>6642_x5
CAGATATCACTGAACAGCTGC
>6643_x6
ACGACGAGATCGGACGACGACGGT
>6644_x6
CGAGGATTGTTAATTTAATGGAGT
>6645_x5
TTGGCGGCGGAGGAAGACTCGGC
>6646_x7
AAAGCACTATGAAACCTATCGGGG
>6647_x5
ATGACTGGAACATGCTGAAATGTA
>6648_x5
CTACTGCATGGGCTTTGGCGCACCCCTGCC
>6649_x111
TACAGAATAAACGTCCGGCTGA
>6650_x5
AATTGGAACCATGAGAACTCTAGT
>6651_x6
CATTTTGAGAACTCTTGACACC
>6652_x11
TTATGAACTGTCATTCTTGAGCGCC
>6653_x8
AAAGAACGATGTACTGGCCTGGCA
>6654_x9
AGAGAATGTCGTGACGCGCACTGT
>6655_x15
ATTGCAGAATCCCGTGAACCATCGAGTTT
>6656_x136
CAGTCCAGTTGTCTTCTTCGGCC
>6657_x18
AACGCATTTCAGTAAGGAAGGATG
>6658_x12
ATGTTTGGACCTAGAATGATGCAC
>6659_x6
AAGACTCAATCACGCTGAATTGTT
>6660_x6
CAATTGTTTCGAGAGTTTTGAC
>6661_x60
ACAGAGAGATCGGAGCCGAGCTGC
>6662_x6
CATCGCAGTACTTTGCTTGCCT
>6663_x6
AATTCCAGTTGGAACTCTGACA
>6664_x7
GGGGTCCCAGTCCTGAACCCACC
>6665_x8
ATTCCATGTTGTGCTGTTTGAATC
>6666_x9
GAAGGGACGCATTTATTAGG
>6667_x7
TCTGCCTTCAAAATCCCTGATAGACTATCTT
>6668_x13
TCACGGAGGACTATAGATGTAT
>6669_x36
AAGGACCACTTGGATGCTATGAAG
>6670_x7
GTTTCTTCGTCTGTGTAGCACGTC
>6671_x6
AAGGCATCACTACGAACTCAAAGT
>6672_x10
TCCGACGCGGCGTTCTCGCTGT
>6673_x5
AAAATCCTCGCTGTCACTTGCTGT
>6674_x20
CCAAGGACAAGGACTATCCCCT
>6675_x6
TGAATCTCCGAAGACGGGCT
>6676_x6
TCCTGAATATCCGCCTCGTTACAG
>6677_x6
AAAGAAATGTTCAATCGGACGGTT
>6678_x17
AGTAGAATTTGGTCGGCACCGATC
>6679_x55
TTCGACGAAAATGACTTGGCCT
>6680_x5
ACGAGACTCTTTCACACCGGGATA
>6681_x7
TTGGAGAAGATTGGTCGCTGGC
>6682_x6
TGCCGAGGATAGATGAACTCTTC
>6683_x27
GCTTCCTCTCCATAATTAAAACGATTTCTCTTT
>6684_x8
AGTTCATTTTTGGACATTTCGGCC
>6685_x6
TCCAGTTTGGCTGAACTCCACT
>6686_x19
AGACAAGGAATTGCTTGAACGCCT
>6687_x5
AAGAGTCGAGTGCTGTCAGCTGCT
>6688_x10
GCGTTTGTAGTCCAACGTAGGATAATTGCC
>6689_x5
ACCACAGAACTGCAGAAACTCAGC
>6690_x5
ACGCGAGGAAAATAATTGTCTGGC
>6691_x43
AAGCAACTCAGCTCTGATCTCTCT
>6692_x28
TTCATGATAACTTGTCGGATCGCATGGCC
>6693_x21
ATTCCGGATATGTGGGGACATACC
>6694_x5
TATCTTGGACGTCTGAAAAGGA
>6695_x16
AGCACGGAGCATTTTCTTGGGATA
>6696_x51
CGTGCTTGGGCGAGAGTAGTACTGGGAT
>6697_x29
TCGCACCCAAAGACAGTCGGCTT
>6698_x16
ACCGGATATAGTAAAGAACGACT
>6699_x9
AAGTCCGAGTCGTCGAGTGACGGT
>6700_x19
TCGGGATCAGTGCTCTGCTGC
>6701_x11
GAATTAGAGATACATGTGTTACTC
>6702_x6
ACGGATGTTTGCTGTCGGATGCCT
>6703_x5
TAAGATCTCTTGACGGCACTCGAA
>6704_x6
AAATCACTCGATCTCGTTAG
>6705_x10
ATACCAGAGTAGAACCAGGCGCCC
>6706_x6
ATGTCAAAAAGGACCCTGGGCGTC
>6707_x7
AAATACATGTTCGTTGGCTACTCA
>6708_x13
TTCCCGAGGCAATGTAGAAACT
>6709_x10
TTTGGTTACGCAGCTCTTCGAGAA
>6710_x16
TATAGTCATAACTCTTGTAAGCCT
>6711_x5
CGATGACCGAAGAATATGAACTTTCTACT
>6712_x5
CCCGATGGAGAATGATGGATTGCC
>6713_x6
ATGTCGAGATGGAGCTGATGCAGG
>6714_x6
ACCGCTATCAAGAAAAGAAACTAG
>6715_x16
TCTTGAAACCTATAAGTCGGTCCT
>6716_x5
ACGTGTCTGAACCATCTTAGTCGA
>6717_x8
TTTGGGATCCATTAAGGCGGCAG
>6718_x5
ACTGCACCTTGTAGAACTTTCAAC
>6719_x5
ATTTTCACTAGGACTCCTAAACCT
>6720_x8
ATCCAATTGATCCTATGGGCTT
>6721_x10
TGAACAGCCTGCCAAAGATGGC
>6722_x13
AGATGGACCGCCTTAGCTCGAGAG
>6723_x8
AACATCCGATGAAAACTCTGAAGT
>6724_x10
CCGCTCCAAGTGTTTCCTAGGG
>6725_x7
GATGATCTACTTGAGGTCGGGCGT
>6726_x5
TCGACTCAGAACTGGTACGGTCAAGGGGAATCCGA
>6727_x31
ATTGGACCGACTTAACCCGAGAGT
>6728_x11
CGAATGTGTAGATTGACCCGGGGG
>6729_x12
TAACCGGACATTCATCTCAGTT
>6730_x11
TCGGACTCATACACCTCCCGAGG
>6731_x8
TAAGAAGATCTGATGTGGAGAT
>6732_x5
ACCGAACTAGCTGTTGCGACTACT
>6733_x6
ATTCCATGGGCTATATTACTCTAA
>6734_x5
ATTGAACCGAGACACGTATGAACC
>6735_x16
ACCGGAAGACAACTTTGAGGGAGA
>6736_x5
TCTTGCAACAAAGTCGGTTTTCTT
>6737_x12
TCACCGACTAATGCTTTGGAATTAT
>6738_x7
TTCTAGGCTGTTTTTAGGCACC
>6739_x10
TTGAAGAACCATAGCCGGCATC
>6740_x6
GAGATTATGGCTAAAGATAGGGC
>6741_x57
CCTGAACCCACCGGCTGTCGGCG
>6742_x55
AGATACATGCCATGATCAAGGAC
>6743_x6
TTGCCTATTTGGAGATTCGGAT
>6744_x6
ACGGACGAGAAACAGGCACCCAAA
>6745_x7
CCAGTTGTCTAGTGGTAGAATAGTACCC
>6746_x18
AATATGAGTACGTCTGATAAAGGA
>6747_x5
ACTGAAGACTGTAAAAATGGGCCT
>6748_x15
CGAGATATACATGAGTTGGTTG
>6749_x7
CCGAGCGGTCCCTTCACGAAGA
>6750_x55
ACGATGACGTGGCATTAACTGAGCTCTA
>6751_x9
ATTTCTGAACTTTTGGCCAAGGTT
>6752_x37
ATGTTCAAATCGTTGCAAGGCACC
>6753_x10
ACGAGAATGAGAATTCTGAGGAGG
>6754_x14
ACGGACCAGGACCAAGCGATGTCT
>6755_x11
TGTGGATGATGAGAACACACTACCATA
>6756_x5
GGAAGTCGGGTTATGGTG
>6757_x15
AAATGGTGTTGAGAGTGGGAT
>6758_x10
TCGTAGGGCTCTCGGCAA
>6759_x5
GGATTGCCGCTTTGTTGGTGC
>6760_x32
TCCCTGTGATGAGAAGTTTAGTAATCTGAACCTT
>6761_x7
AAAAGATGACCGAGAAACTTGCCT
>6762_x7
GCAGAACTGGCGATGCGGGATGAA
>6763_x5
ATCAACATAAGATCTGGCCTTGGCA
>6764_x7
TTAACACACATATGGACTAAAAG
>6765_x6
AGGACTGCCGAGACACTGTGGATG
>6766_x9
TCGGAATCGGTAGATAAGCATTGC
>6767_x5
ATACCGAGTCGTGGCCAGATCT
>6768_x6
TACTGGAATTTCTTCTTCGGAA
>6769_x9
AAAATGAGATCCAACAACAGTGAC
>6770_x14
CACCCCGTCCGGAGTAGAGCCC
>6771_x5
ACTCAAGATCCAATCGGGCGCAAT
>6772_x5
TTCTACAACCATCTGAGCGCC
>6773_x5
GAGGCATCGCTAATAGGCTGGAGG
>6774_x9
ATGAGGAGGACGACAGACC
>6775_x5
TAAGAGAAGACATGTACGACTGAG
>6776_x26
GCTGGTTTGCCCGAGTGGTTAAGGGGGAAGAC
>6777_x6
TTGCCTGTTGCCCTGATGATT
>6778_x15
CAATGGCTGGAGATGACCGAGC
>6779_x5
ACGCATCTAATGGATGGTTGGATG
>6780_x5
CCTGAATCTGAAAAACCGCCT
>6781_x14
TCATCCCCTCAAGGTTTATAGG
>6782_x5
AAGAGAAGTCGGTAAAGCTGG
>6783_x5
ATAGATTTTTGACACTTTGCACCC
>6784_x20
TGTGCACCTTCTGTCTGATGGGTCCTCTGATT
>6785_x8
ACGGAATCCTGTCGGAGTGGGGCA
>6786_x30
AAAACGCTGTCTTTTGAGTCGAAG
>6787_x10
AATTCCATCCGTTGAATTCTGACA
>6788_x8
TGCTGTGATGACTCTAATA
>6789_x12
ATGATTGAGAGTTCTGATTATACA
>6790_x8
CTTTGGTATAGGTTCAAATCCTATTGGACGCACC
>6791_x8
TCGACAACCCCGCTGAACTGAGCTA
>6792_x8
TCTGTTGCGATGTGTTGTTCT
>6793_x18
CTGTCGGCGGACTGCTTGAGCTGCATT
>6794_x7
ACGATGAATATAAGGTTGAGAGAC
>6795_x5
TTCAAGATTGGCTCTCTAGTCT
>6796_x37
AGCCCATAGGACAGCGAGAACGCC
>6797_x12
TAAGAATCCTGAATATCCGCCT
>6798_x8
CAGTACGAATACGAACCGTGAAAGCGTGGCCT
>6799_x6
CGTTTTGAAATGGACCATGAGAGC
>6800_x6
TTGAGAGAATATCGGATGGCTGAC
>6801_x17
ATGCACCGGACGTATCTTCAAGAA
>6802_x9
AAACACTACTCGTCGGCGCAGAAG
>6803_x5
CGAGATCGAGTGATTTGATAACTT
>6804_x18
AAGGACCAGGGGAAAGCGTACAGC
>6805_x8
ATTTGGTCGGTACCGATTCAGCCT
>6806_x7
ATAGTAAAGAGAACCTGTAACAAG
>6807_x81
GGGGATGTAGCTCAAACGGTAGAG
>6808_x6
AATTGTTTCGAGAGTTTTGACC
>6809_x7
AGGAATCGAACCAAACTGAACGGT
>6810_x5
TAGGCGTCTTGGAAATAATAGGGC
>6811_x14
GGGGATGTAGCTCAAACGGTAGAT
>6812_x6
ACGACTCGAGAGGACTTGCCAAGG
>6813_x10
ATGGAAATAATTCTCTGTCAGAAT
>6814_x5
ACTGCTCGAGACTTGTATAATGCG
>6815_x10
CATCTGCTGCCTCCAACCGAGA
>6816_x19
ATAAATTGAGAACAAGTAGGACCT
>6817_x6
CGTGGATAAACTTGACGCATAATT
>6818_x6
TGAACATCAAATGACTCGTAGA
>6819_x8
AATTCTGACTAGAACTGCCGAGAA
>6820_x6
CGAAGGAGATTATTAGGAGACATC
>6821_x7
AAGGAGTTCTTTGTAGACAATATT
>6822_x7
AACAAAAAAAATCAACAGACATGT
>6823_x5
ATCAAAGTAGACGACAAATGAACTT
>6824_x7
ACAACCGGATCAACAAATTTGCCT
>6825_x37
GGGTCCAGCGGCTGGAAGAGCGCC
>6826_x7
TTCCAGTGAATACTCGTCGTCGAC
>6827_x11
TTGGGACTGAGAAATAGTTTGAAC
>6828_x97
AAGACATGTCAACTTCAAAAGCCT
>6829_x9
ATTTCAGTGGTACTCTGTGAGCAGC
>6830_x16
TAAGGATCTCCTTCGTCATAAG
>6831_x5
TTTGACCGAAGAATCTTTGAAGA
>6832_x5
TAGAACTAAAACAATTACCCGAGC
>6833_x15
TAGCTGAAACTCCCCTTGGACC
>6834_x18
ATCACATCCGAGCCGTCGACATGT
>6835_x5
TTAACTCCCAGAATTCGTAAGCCT
>6836_x9
ATTGGCTCTGAGGATTGGGCACGGGG
>6837_x8
TTTCACGTGATATCATCCAGGACG
>6838_x12
TAATGAGGGGTTGTTCTGCTATTG
>6839_x5
TGGCACGCTCTGATCACC
>6840_x7
TAATCTGAGCAACTCTCCACC
>6841_x6
ATAAGGACCCACGACTCTGCATGT
>6842_x5
AAGGCCGATAGAACATGAGTAGAT
>6843_x20
CATCTGTGATTACCTTTCCAAACCGCTTCTGAGCT
>6844_x593
ACCGAGATTATGCCGGACATCAAG
>6845_x5
CGACAGTCGGTTTAGAACTGAGCG
>6846_x5
TCTAAAGACATGACATCGGCA
>6847_x7
CGGATCCTGCTCCTCTGCA
>6848_x87
ACCCCGGACCAGCGAAACGACACT
>6849_x12
GTATTGTAGAATGTCTTGAGCGCC
>6850_x6
ACACGTCCAACCAATTCTGAATAT
>6851_x63
GAATGATCGGTAGAATCCTTTGCAGA
>6852_x5
TGTCTACGCTGGTTCAAATCCAGCTCGGCCCACCA
>6853_x19
TTCGGGCACTATGACAACGAGGAC
>6854_x5
AAAAAAAATCATGTTCGGGCC
>6855_x6
TTCCGGTCTGCAGAGCAATTTGAC
>6856_x8
ATGCCAACTGTGGAAATGAGTAGT
>6857_x5
TTTGACTCGAAAACGTGCGCCCGA
>6858_x67
AGCTGTCCGCTGTTGAGCAGTAAGGGTCGG
>6859_x27
CTTCCTGAAGATGATGACAGCT
>6860_x5
ATCTCTTGACGACACTCGAAGCCT
>6861_x16
CGGGATGCATGAAATATGGAACC
>6862_x6
AATACCCGACCACAGAAGAGCTCC
>6863_x16
CTGATATAACTTTTACTTTGGCCT
>6864_x12
TTCCGATTGTCACCTGTTGATCAT
>6865_x18
AACCGAACCGAACCGATCCGAGTT
>6866_x5
ACAATTTATTCGCAGTCCAACATG
>6867_x9
TCCCACCATTCGTCGGAAGCGTCT
>6868_x10
TCCAAAACAGCGGCCTGAACC
>6869_x5
ATGGACCCAAGACATGATGAGATC
>6870_x5
AGAACGTCGGGGCAACTTATCAGA
>6871_x16
ATGACATTGTGGAAGTTGCTTGGC
>6872_x68
ATTAACCGAGACAAGTAGTGGCCT
>6873_x18
AACACTTGGGCTGATATCATAAATCGTGCTAAT
>6874_x7
AGGGCCCGATCGTCAGTGTGTAAC
>6875_x7
ATAAACAGATTGTCCAAACAGCCT
>6876_x11
TGCGGTGATGATAAGCCATAGTGATGGTCA
>6877_x10
AATGTCGTGACTGAAATACCCGAG
>6878_x23
CTAAGATGACGTGGCATTAACTGAGCTC
>6879_x5
TTGGACAAGATACCATGAATCACA
>6880_x5
AGAACCGAGAACTAACCCGAAGGA
>6881_x14
TGACCAGCTGCAGAACTTATGGC
>6882_x5
CATCAAGAAAGACGATAGACGCCT
>6883_x13
AGGACTCGGAAGAACCCAGATAGG
>6884_x5
CTTCAGGAAGGCCAATGAACCC
>6885_x102
AGGGCACGTCCGCCTGGGCGTCAAGC
>6886_x10
TTTGCGTTCGGGTTCATCCGGA
>6887_x18
TCCGGCTGTGAGATGAACTTGAGC
>6888_x10
CTACCGTGTGCAGGATTATGAC
>6889_x15
TTGATTTTGACCCAGTGGAT
>6890_x5
CAACTACTAGAAGTTTGAAGGCCT
>6891_x5
CTTCCGCTCATTCGTTACTAGTGG
>6892_x9
TGACGTGGCAAAATTCTGAGCTT
>6893_x5
TGCTAGAACCTGAGGCATCCAGAA
>6894_x1145
TGGCCAAGGGCACGTCCGCCTGGGCGTCAAGC
>6895_x7
CCCCTGCAACATTGATGGTGC
>6896_x6
AATAAACCTGAATTAAACTATGGC
>6897_x7
CTTTGGGTTGGGTCGGTCGGTCCGCCTCA
>6898_x5
TAAGAATACTGTAGCCATGCGCC
>6899_x10
AAGCAAGCCCACGCTCTGGATA
>6900_x13
AACCGGGATTTGCCCAGCATGGGAATCGGGCTGC
>6901_x8
GAACTATTTCAGACTGTGAAACT
>6902_x96
TTCACCAAGTGTTGGATTGTTCACCCACCA
>6903_x94
CGGATATAGTAAAGAATGACACCC
>6904_x5
TAAAACAACGAGGAGCAGGCGCC
>6905_x30
TCCCAGTCCTGAACCCACC
>6906_x6
CCTGAGAGACGAGGCCGTAGAGAC
>6907_x10
ATCCCCCAATATCTTGTTCTAA
>6908_x7
TTGTCAGCCCGAATTTGGAC
>6909_x9
AAGGAGAAACTATGAACCACACAT
>6910_x24
AAAAAATGTTGAACAAATGCGCCT
>6911_x5
AGGCGATGAAGAATGACAACTTGAAATGAAAT
>6912_x7
TTAAGACAGCTTGTGAATGGTGCC
>6913_x5
TCGGACATAGACGACCTTGATGGT
>6914_x7
AGATTCGAGACCGCTGATCACAGG
>6915_x5
AGTGGATGGCGCTCTGGTAATAACT
>6916_x10
CTACCACCAAATTCGGATTCGG
>6917_x18
TCGGACCGAGACATTTGACCACT
>6918_x28
ATGAACAATTTCAAGGTCCGAGGC
>6919_x16
AAGAGTAGAACCCACCTAATGAGT
>6920_x5
GATGAAAGGAATGATAAGAATGCC
>6921_x12
GAACAAGATATTGGGGGATTTAAGGAAATAACACT
>6922_x5
TCATGACCGTAGTTTCCAACC
>6923_x16
ACGGATTCGCGAAAGAAATAGAGA
>6924_x8
AACTAGTGGACTCATCCAAAAGGT
>6925_x6
AAGTTCAGAAACGTTAGCATGCCT
>6926_x13
TACCTGAACAAATCTCAAGCCT
>6927_x10
ATTGGCACTGTAGCTTTGAAGAAT
>6928_x8
AAATAATCGGGCCTGGCTAAAACC
>6929_x27
ATTTCTGCTAGACGCGACGAGCCT
>6930_x6
TTTTTGGACTCGACACCTTGCGCC
>6931_x9
TTTGCGAGCTATTACCTGAGCGCC
>6932_x81
ATTTCAGACTGTGAAACTGCGAATGGCT
>6933_x6
GGAGAACTGCGAGGAGCCAACCCT
>6934_x9
CGATGTCGTAGTCTCTTGGCAC
>6935_x14
TCAGGATTGATTTGAACTACT
>6936_x15
AAACTTACTAGTAGACTGAAGCCT
>6937_x5
CATTCAGAGAAGTTTTACGGGCTC
>6938_x34
AATGAATAGATCCGATCGCAACTTCGAATA
>6939_x13
TTGTAGGGCTCTTGGCAA
>6940_x10
AGTTCGGGCCATAAAGGGCAGCCT
>6941_x7
ATCTAGCTGTCAAAGAAATTGGGC
>6942_x11
TCTCCGAAGACGGGCTGCGCC
>6943_x7
TATACTGGGACGAGAAATAATAAT
>6944_x6
AGGCTATGAAGAATAAACTTGAAATGAAATGAAGA
>6945_x11
CGAATACGAACCGTGAAAGCGTGGCCT
>6946_x6
ACGCTCGTGGCTTCGGAAAATCTT
>6947_x13
ATTGTTGAGATACATGTAGAGGCA
>6948_x5
AAGAACATAATTATGGGCACCC
>6949_x5
AGAGCGGGTCGTCGCGTGCAGGCT
>6950_x5
TAAGGAGTAGCAATCCAAGAGCCT
>6951_x7
GTCGTTGTAGTATAGGGGTGAGTATTCCCGCCTG
>6952_x6
CATTCCTGGGCAGTAGACCTGAT
>6953_x42
CTTTGGTCGCAATCATTTTTGGAT
>6954_x12
AATCCGCATGATTGTCACAAAGTG
>6955_x109
TCGGACCAGGCTTCATTCCT
>6956_x8
AATTGCGCTGGTATGAAATTTGAG
>6957_x8
ATTTAAAAGAAAATGCGTTGGCCT
>6958_x16
AAAGAGATCAAAAGAATGTTGC
>6959_x5
AGAAATGACATTGACGGCTTGTTT
>6960_x5
TTGTACTTAATAACTGAAACCT
>6961_x7
AATAGATAGGTACGTCGGACGTGC
>6962_x7
GATCGTTGCTGGCCTTATCGCAGTGT
>6963_x7
AGGTGGATAAAGGCAATTTCTGAGCTTCAATT
>6964_x13
CTCGATCTCGTTAGGGTCTCGA
>6965_x7
TTTGCCCATAGATCATCAGACGAG
>6966_x9
GCGCCTGTAACTCAGTGGA
>6967_x27
TTAAAAAGACTATAAAACTTGCCT
>6968_x5
ACTGCTACTAAGAACCTAACATCACTTT
>6969_x5
TGGCTCTGAGGATTGGGCACGGGGGTCCCA
>6970_x8
CGGACCGAAGAAGTAATGTCACTCGATTATT
>6971_x7
TGCGGGATGAACCGGAAGTCGGGTTATGGTGCCT
>6972_x44
CGAAAGTTGTAGATATCGTCGATATCT
>6973_x9
AATTTCCTCCTCTGTGTCGGTATT
>6974_x7
ATGCTAGTTTCAACAATTCCCGTTCT
>6975_x22
ATTGAACCGTCTTAGCCCGAGAGT
>6976_x39
AAGAGGACAATGCACGTGAATGCT
>6977_x111
TCGGACCAGGCTTCATTCCC
>6978_x6
GAAGATGTGATGTTTTGGGGGTCAGATAA
>6979_x5
AGCTTGTTTGATTCTGATTTCCAGTA
>6980_x8
ACGACGCGGTAGAAACTAATTAGT
>6981_x27
CTGAAAACTGTACACCGAGGG
>6982_x6
AGAATTGGACCACCTTAGCCCGAG
>6983_x14
TTGCCGGAGTTGTGACATTCACT
>6984_x65
AGTGTTGGATTGTTCACCCACCAATA
>6985_x15
TATGAACCGTCTTTCGTGAACGCT
>6986_x8
AGGACTGATTTAACATTTTTGCCT
>6987_x6
GTACGTTGGAGAGAGTTCTGAAA
>6988_x7
AACATGATCGACGTTAAGTGGTGG
>6989_x10
TGAACGACAAATATATCTCTGCCT
>6990_x16
CACCAGTAGTCTAGTGGTAGAATAGTACCCT
>6991_x8
TATCTCCGCTTATTGACTGATGCT
>6992_x9
CCATTGTCGTCTAGTGTAGGGCTCTCGGCAA
>6993_x6
GTAGGGCTCTCGGCAATGGATAT
>6994_x11
GAAGTAAGAATAAGAAGGAGAAGAGCTC
>6995_x5
AATTGGTGCTGAGGAGTGAAAGAA
>6996_x7
ACACCTCAGAGACATAGTAGAATT
>6997_x23
ACAACCCGATACGCATGGACTATG
>6998_x13
TTTACCCTACTGATGATTGT
>6999_x6
ATAACTGTTTATTTTGCTTGCACC
>7000_x8
ATGACTGTTACCGAGAGAAGAAAC
>7001_x5
CTCATCGTTGAATTTGGTCGA
>7002_x6
TTAGAGATTGTTCATACGGATAGT
>7003_x5
AGCCGCTCATGGTTATTTTGGCCGATTG
>7004_x44
TTAATTCGGAACAGCTAGCAGC
>7005_x10
CACCAAGTGTTGGATTGTTCACCCACCAATA
>7006_x10
CCGCAGTTCGCTAGTCAGGAGC
>7007_x5
GAAATGTCCAAAAATGAACTCTT
>7008_x7
ATCGAGTAGAGCTGATTGAACAGA
>7009_x9
AAATTACACGCTATCCGCAGACCT
>7010_x6
TACACAGATGGGACAATAATC
>7011_x17
ATGATTGAGGATTACGGTAGCACC
>7012_x21
ATGAGACTTCTCTCTGTTCTATGAAATTTTTT
>7013_x22
TAAGAATTCTGAAGCCTCCCAACT
>7014_x8
CCCAAGTTAGAATTGTGACAACT
>7015_x9
ACACAGGTTGTAGTAATACTCTCC
>7016_x15
ATAACAGTACTCTGACGTGAGGAC
>7017_x7
CTATGCAAGATGTCATTACTGATG
>7018_x5
ATCAAATGAGTAGAATTCCGGAAC
>7019_x10
TCAACTCAACTAGGATTTTGGCCT
>7020_x5
TGCGGAATGTAAACAAGAATTAGT
>7021_x31
TTAAGTGACTTTACTTTGACCT
>7022_x21
TTAAAATGTAGGCCTAAGACACCC
>7023_x23
TACTGGATCTCAGATATAAAGCCT
>7024_x5
AGGATTCCTTCAAGTACTCTGGAG
>7025_x15
AGAAGAGATAGGACCAAAAAGATC
>7026_x6
AGGATGATGGTAAATATGAGCTCC
>7027_x5
AATGAGTGTCCGGACTAAAAAAGC
>7028_x5
CTGGATCTTCCTTAGATACTTCAA
>7029_x5
TCGAGACCGTAGTTGAAAGTAA
>7030_x6
CAATCTGACCCACCTATCACAGG
>7031_x10
CCGCAGTTCGCTAGCCAGGAGC
>7032_x18
TCAAGTCGGGAGGTTACCGCCT
>7033_x6
GTGAGGTAAAGGATGTGTTCT
>7034_x5
ATATTGACTGAAGAATTCCAAAT
>7035_x15
ATTGCAGAATCCCGTGAACCATCGAGTT
>7036_x8
TTCCTGAATATAAGATCTGAAGCT
>7037_x7
ATGCGGTGTGAACATGTGGCCT
>7038_x5
TCCTCTTGGACGTGGAGAACCT
>7039_x6
CCAATTGTTAGAAACCGACCGAGA
>7040_x24
CGTTTGTAGTCCAACGGTCAGGATAATTGCC
>7041_x5
TCGGACCCGGCTTCATTCCCC
>7042_x14
TCAGGTTAAGATCGATCTAAGCCAAC
>7043_x7
AGGAATCCGTCGTCGAGGAACAGA
>7044_x6
CTGACACCAGAACTACTTCCCT
>7045_x6
AATCTTGGCCGTAGAATATTGACA
>7046_x5
TTGGACCGCACAGTAAAAG
>7047_x9
ATCTGTGATTTCTGTAAAGTTAATTTTCTGATGAT
>7048_x20
AAAATTTTGGAACCGGAACCGACC
>7049_x5
ATTTTCCAGTTTAGAGATGTCGAC
>7050_x13
CGAAGAACTCTTTATCAAGGA
>7051_x12
AGGGACCGGGAACCACTACCAGCT
>7052_x12
TTCGATCTTGACTCACCTTGGCCC
>7053_x6
ATTATATCCCTTCTTTCTA
>7054_x25
AAATACTCGAGAACTGTCGGAAGG
>7055_x36
TCGTAGAATGTCTTGAGCGCC
>7056_x5
ACTTCTACCTGCTAGAACTCGAGA
>7057_x32
TCTGGTGAAGACGATGACGCC
>7058_x5
TGAAAGTTGTAGATATCGTCGATATCT
>7059_x5
CCAGGATGCTGACGCTGAGCCT
>7060_x7
TTGCACATAACTTGCGTGGATG
>7061_x33
ATGAAATTTGAGCTGACGAATGGC
>7062_x13
GATTGGCTCTGAGGATTG
>7063_x6
ATATGGACTTTGGGTTTCTCCACC
>7064_x5
AGATATACAGTCCGGGCAACTCTC
>7065_x40
TAAACAACTGTTATTGGACGT
>7066_x9
TCACCAAGTGTTGGATTGTTCACCCA
>7067_x5
CGTGAGGGTTCAAGTCCCTCTATCCCCACCA
>7068_x7
TCCTACTCGTATTAGTACTCTAAGT
>7069_x7
AATGAAAACAGTCGTTGGGAATGT
>7070_x30
GCTACTAAGAACCTAACATCACTTT
>7071_x96
TGACGTCGTACTAACTGTAATAGA
>7072_x9
AAGATCCTCTTTGATACGGGCGCC
>7073_x10
AGAACTGGACCGAACCGTTAGTGG
>7074_x5
GTGGGTACCGAGACTATGCCT
>7075_x6
TTATGTAGAACAAAGTGTTGGCCC
>7076_x7
ATCTGAGTGCAGTCAAGTTTGGGC
>7077_x6
TTATCAGTTATTTCATGTCTAC
>7078_x13
ATATATAGTTTTAGAATCGAGCCT
>7079_x5
CAGAATTTTGCCAGGCTAACTG
>7080_x7
ACAGGCCTGTATGAATGAGAAGCC
>7081_x5
ACCGGGAAAGGAGATCGCGCAGGA
>7082_x10
ACTATACCTCCAGGACCAGAACT
>7083_x5
TAAAATTTTACAGATCGACCGGTC
>7084_x6
AACGGATCAAGTAGCGGCGACT
>7085_x54
AAGATGACGTGGCATTAACTGAGCTCTA
>7086_x14
ACCAAGAGAAACTCTGAAAAACGG
>7087_x57
ATCTTAATGGACTTTTCTGAGGCTT
>7088_x6
ATGGCCCGTGGACCACTGGATGTC
>7089_x6
CTGACAGAACTCAAAACGGAGATC
>7090_x10
ATGAGATACAATATTGTCGGTTGT
>7091_x5
ACCGTAGAACTGCATTTCCGAGAA
>7092_x20
TCGGCGGACTGCTTGAGCT
>7093_x5
TTCCACAGTTCGAAGACGGTG
>7094_x8
AATGTTGGACGTGAGTAAAGAGCG
>7095_x62
TGACAGTACCCTGACGTGAGGAC
>7096_x5
ATTGATGACAACTCGGATTAAAGT
>7097_x6
CGAAATCTTGTCGGGACC
>7098_x6
ATTGATCGCGAGTGGACAACCGCT
>7099_x5
ATTAGAACGTTGAATGTGGCACC
>7100_x9
CTTGGACTGATGACATCAACAC
>7101_x5
ATCTCATTCATAATATCTTGACTG
>7102_x6
TGAACGCAAGTTGCGCCTGAGGCCAGC
>7103_x6
TTGGCTCCATTAGACTCTCCTTGA
>7104_x6
ATTCTGTGACTGTTTGCACGCTCA
>7105_x5
TTTTGGTCGCAATCATTCTTGGAT
>7106_x6
AAGACATCGTCGAAAAACTTCGGA
>7107_x7
ATCAACATGTATCTGAACTCGAGA
>7108_x7
ATTGGTAGAACCGAGAACCCAACC
>7109_x9
ACGAGAACCGAGAACCGAACGAGA
>7110_x12
ACGGCTAAGATTTTTTGGATGGCT
>7111_x5
TTGTTGACTATGAAGCTTTCCATT
>7112_x6
AATTTTTCGGACCGAGAGAGCGCC
>7113_x6
TAGAACCGAGAACCGAACCGAA
>7114_x17
TCATGAGTGCAGGACGAAGACC
>7115_x13
CTGAATGCACTACTCATGGCCT
>7116_x11
ATTGAGGAGATCGCGAACGCGAATGATGCC
>7117_x5
AAACACCAATGACTTTGAACAT
>7118_x53
GCTCGAATTGTAGTCTGGA
>7119_x6
CTACTGCATAGGCTTGACGCACCCCTAC
>7120_x5
ATGTCGAGTTTCAGGTAGGTGATC
>7121_x5
CTATATATGGCTGATTTGGAACCC
>7122_x14
AAGGAAAAACAGTAGACACTTCAC
>7123_x6
TTCTCATCTCTTAGACACTGCCT
>7124_x22
CCGACTGCTACTAAGAACCTAACATCACTTTT
>7125_x13
CGAATACGAACCGTGAAAGCGTGGCCTAT
>7126_x13
AATATGAGCGGACTGCGCGCGCCT
>7127_x27
AATCCCGTCGATACCTGAAACC
>7128_x9
ACGAGATGAAGAAGATGTCTGCCT
>7129_x27
AGAATCCATCTCAATAGTCGGGGC
>7130_x6
AAGAGGAGTCAGGACATACCC
>7131_x5
ACCTCTTGTGATGTCAGTCTGTAC
>7132_x6
TTTGGACCACCTTAGCCCGAGAGT
>7133_x5
TATCGCGTCGGTAGTACTGTCG
>7134_x8
AGGGAATGTACACTCGCATTGACC
>7135_x5
AATAGGATCGCCTTTGGTAGAATTATTACG
>7136_x6
TGCACATGATGAATTACTCGGAT
>7137_x5
CAAGTACCGCGAGGGAAGGATGAAAAGGACTTTG
>7138_x8
ACGAAGTTCCGTCAAGTTGGAGAG
>7139_x15
CCCCGGACCCTGTATAGCCACT
>7140_x12
AATGTGTGAAGAATAATGAAGCCT
>7141_x7
ATCGGCATCGATGTCAGGCATG
>7142_x6
TTCATATCGAAACCGGCCCG
>7143_x8
TTCAAAACTCCTACTCATTCTGAATGCT
>7144_x6
ATGACCGTCGACACTATACTAAGG
>7145_x22
AGGACTCAGAAGAACCCAGATAGG
>7146_x15
AAGGTAGAACTAAAATTGGGGATG
>7147_x5
ATGAACTGAGTCCTCTATACTGGA
>7148_x11
TGTTCAGTTGTCTTCTTCGGCCTTC
>7149_x6
TATTACATCTTCTTCAATCCTCTA
>7150_x7
ACTGAATTCCGGACTGAAGAGAGC
>7151_x17
AGAATGATCATGGTTGGAAGAGTG
>7152_x5
GCGCAGGTTCGAACCCTGCTGTCGACGCCA
>7153_x6
GTAAGCCCACCCCAAGATGAGTGCTCTCCT
>7154_x29
TTGAACGCAAGTTGCGCCTGAGGCCAGCT
>7155_x5
TACAGTCCGACGATCGTAGGGCTCTCGGCAA
>7156_x9
AGGGTTCCATTTTTGAACAGGCCT
>7157_x5
TTCGACGAATTCCTGAACGAC
>7158_x7
CCGCAAAGATGAACTTACCTCTT
>7159_x10
ATTCCGTCGGCTAAATAATGACCA
>7160_x7
ACGAATTAGTTGGTCTGGACAAATT
>7161_x8
TATTCCGGCTTATGTGAACACTGC
>7162_x22
AACCGTAGTGATTGCCAGACAGGG
>7163_x7
ATTGAGTTTTCCAATGGTCGTCAT
>7164_x10
GCGGATATGGTCGAATGGTAAAATTTCTCTTTGAC
>7165_x6
TTCACACAATTGGTCATCGCGCTTG
>7166_x20
ACCGGACAACGAAGCGACATT
>7167_x6
AATGAATTCTGCAACTATAAGAGC
>7168_x11
ATAGAGAAGCTGATAGTAATCTGAGCCA
>7169_x5
TGAAACCGACTTACTTGAACCC
>7170_x6
TCTCTGCTTCCAAATCAACCA
>7171_x5
AGAAAACGAATTGCCTGAGCGCCT
>7172_x5
GTCCAGCGGCTGGAAGAGCGCC
>7173_x8
ATCGAGATAAGGGTAGTTGTTGAC
>7174_x5
TGAACAATGTATTTCTTGGCGTTC
>7175_x6
TAGAGATAAAGAAGGGCGCGAACTCTTT
>7176_x7
TTAAGGGGTCCGCCTGAACGTCCT
>7177_x8
AACACTAATCAGAGAATCGTCATC
>7178_x13
TGTAGGGCTCTCGGCAATGGATATCTTGGCT
>7179_x8
AACTAACCTTAGAACCATGACAGC
>7180_x7
ACGAGATCGAAAGGCTAGTCAGGC
>7181_x5
TTGCAGAACTCTCTCGAGCGGGCCTCCCACCCGCC
>7182_x6
TTTGGACCATCTTAGCCCGAGAGT
>7183_x18
AATTAACGCGCGCTCGTAGGAGTC
>7184_x6
CGAGAATGACTGCGAGAACAAA
>7185_x5
AATGAAAGTCGACAGCAGGATGAC
>7186_x10
ACATGCCGGGCTCCGCGCACCTGCTGACACCT
>7187_x12
TATTTTAGAGAGTTCTTTGAGACT
>7188_x5
TGCTGTGATGAAGATATTTGGAACTT
>7189_x11
ATTCATGGTCTCACCGGGCGGTCA
>7190_x5
GTAGAATGTATGTTTGGCA
>7191_x10
ATGTCCAAAAATGAACTCCGGCGA
>7192_x5
CTCCGTACTATTCCATGCCCAT
>7193_x8
CATTTCAAACTTCCCTTGCATC
>7194_x7
ACGCGTCGGGACACTGCCAAGACG
>7195_x6
CTTGATGATGATCCCAAACTGAGAGGCT
>7196_x7
AAGAGAACCTGTAACGAC
>7197_x6
GTTGTAATTTCATGTCGTAGGGTA
>7198_x7
AGGTTTCGTGCTTCTTTGTACTCC
>7199_x65
GATAGAGAAGCTGATAGTAATCTGAGCCAT
>7200_x10006
GCGGATATGGTCGAATGGTAAAATTTCTCTTTGCC
>7201_x5
AGGACGACCTCGCGCATGCTACCG
>7202_x11
GCGGATATGGTCGAATGGTAAAATTTCTCTTTGCA
>7203_x6
CACCCGTGCTCAATGTTCTCTGAT
>7204_x22
TTTTGGACCCAATTGACTCTAGGT
>7205_x5
TTGCCGGCTAAATGGACCCACCCG
>7206_x9
AATCGCGTCGGCAGTACTGTCACG
>7207_x42
TACCCGGCAATAGGAACACTGTCT
>7208_x5
TTGTCATCTGAGAAACTCCCGCGA
>7209_x23
AACTTATACTACTGCCATTTGCCT
>7210_x6
AGCTGAGATAAAGAATAGAACACT
>7211_x6
AGGCGATGAAGAATGACAACCTCAAATGAAAT
>7212_x12
AACGAGATAAAGGTGTGACTGCTA
>7213_x9
AGCATGCGTGCCGGGACCC
>7214_x24
AACACCAGGTTGATAGGCACCC
>7215_x9
AAACGAATGGATTGTGACTTGGCT
>7216_x30
TTCCATCGTCTTCTGCTT
>7217_x10
TAAGAATAAGAAGGAGAAGAGCTC
>7218_x9
ATTGTAGAATACGTCGCGCAAGAG
>7219_x7
AATAAGAATATGAAGCGTCGACGC
>7220_x5
AGGTACCTGTTAGACGTTGCGAGA
>7221_x7
TGTAAGGCAACGAAATTGGCTACC
>7222_x10
AACAATAGGGCGAGAAGAATTGGG
>7223_x5
ACGGAACCGATTTATGCACTC
>7224_x10
ACGCCCTGTGGAGTACAAAGAAGC
>7225_x6
AAAGGGAGGATGCTCTGGGACT
>7226_x7
AAAAGGAGTAGGACCCCTGTGCCT
>7227_x13
CGGGTGCTGTTAACAATCGCC
>7228_x6
AAGCCATGCATCGTAAGTAGAACT
>7229_x15
TTTCTGACTGAGAAATACCATCGC
>7230_x7
CTGATGACCAACGCGCTTGCTA
>7231_x7
TCCTGGTTCTTCGTGTCGTAGTCG
>7232_x6
CGCATGTTGGAAAACTCAAAACAGC
>7233_x8
CCCGTAGCACTCTTCATAAAAT
>7234_x26
AGTCTGTATGAACAATGATCGCCT
>7235_x10
CCGGGATATCTGAATATTATCAT
>7236_x33
ACCCCGGACCAACGAAGAGAC
>7237_x5
ACACACTGTGGTGTTCTGTTGCCT
>7238_x11
ATTGCACTTAGAGAACACCGAGAC
>7239_x10
TAACGAGATCGAGTGATTTGTC
>7240_x237
CGGATGCTCACGCAATGTGA
>7241_x108
TGTTACCCGGATTAATGGCACGCC
>7242_x7
GTTATTCTGCAATTCTGAGGCCT
>7243_x45
TTTGAACGCAAGTTGCGCCTGAGGCCA
>7244_x6
TCGGTAGAATCCTTTGCAGACGA
>7245_x9
TGACTGCATTCACAGTACTCGCCT
>7246_x291
TTGGACTGAAGGGAGCTCCCTT
>7247_x5
CTTCTTATTCCAGTGTTGTCAGAC
>7248_x5
CTTGTTCCTACACGACCTGATCAATT
>7249_x5
ACCCCGGACCAACGAAGAGAT
>7250_x5
AATGTTGAACTTGGGCACCTCAGA
>7251_x42
TTGGCCGGGTCGTTCCTCCGGCGCTGTTACTTTGA
>7252_x5
AGTGAAAATTTGGTCGGCACCGAT
>7253_x8
CCACTATCAGATGATTTGCACGTC
>7254_x5
ATAGTGCTTCACTGTCGGATGAGT
>7255_x7
CGAGAGATCCTCGGTAAGGGCCT
>7256_x178
TGACAACGAGAGAGAGCACGC
>7257_x9
AGCTAGAACTTGCACACCCTGAGC
>7258_x7
ATAGAACATCAGCGTAGACTTAGC
>7259_x8
TTCACCAAGTGTTGGATTGTTCACCC
>7260_x18
ATCGAGATCTGCACGCGAAGGATG
>7261_x6
AATGCGTGCCCGGACAGAAAAAGC
>7262_x18
TCTCAGACGAAGAAATCGAGCACC
>7263_x15
AACCACGTGGTCAGATCGGACGCG
>7264_x36
GCGGGTATAGTTTAGTGGTAAAACCCTAGCCTT
>7265_x5
TGAGATTGAAGAGCCTTTAAACT
>7266_x34
ATTGGTCGGAACACATTAAAGATG
>7267_x5
GTCGGGTTATGGTGCCTAACTGCGCGCT
>7268_x7
CAAAGTTTGGACTCTTGTGCCT
>7269_x5
AGCCTGCCTGACTGTGAGACCG
>7270_x5
TTGGCAAGGGATTGAGTGGAGCAC
>7271_x15
CCGGAGAAATCAAGCCAGTGGTTCTGATCA
>7272_x45
AAAGATGGATATAGGCAATTTCTGAGCT
>7273_x13
CTTGGCCTGTAGTGGGTATCTGGTTCACTGCT
>7274_x7
TTGCACCGGTATGAAATTTGAACT
>7275_x35
ATTGGGGTTGTAGCTTGGCGCC
>7276_x8
CCAAGAGAAAGAAATGAT
>7277_x5
TCGGACATTAACAAGTACACC
>7278_x9
ATGGCCCGTGGACCATTGGATGTC
>7279_x6
CCGAAGCACACTCTTTCTCTCATT
>7280_x9
CTGCGAGATGAGACCTGGCGCC
>7281_x6
GCGGATTCCAGACCCTATACGCCT
>7282_x8
TAGCACGGATTTTACAATGAACAT
>7283_x5
AATAATGTCGCAGTCAGGGTACTG
>7284_x6
TGATGTCTTTACCTGCTAGATCCG
>7285_x21
GTCGTTGTAGTATAGGGGTGAGTATTCCCGCCT
>7286_x6
AGGGATTGTGAGCGGCGTGAGCGC
>7287_x14
TTGGAGAGGGTTCTGAAACTGAA
>7288_x9
ATGATCCGTTATTCATGAATGCCT
>7289_x10
ACGAAAGACTTTGACTTGCCTATA
>7290_x11
AACGAATGATCGGTAGAATCCTTTGC
>7291_x10
CTGTTCAGTTGTCTTCTTCGGCC
>7292_x6
TTTACTTTGTCGGGATTTGGTT
>7293_x10
TTTTCAGGGTAAAAAGGGGTAGAGG
>7294_x6
ACCAGTTGGAAGGACCGCCCGAGA
>7295_x55
ATCAAAACTGAAGAAAAGTGGCCT
>7296_x14
TTCAACACACCCAGTTCTTCTCGC
>7297_x12
AGGATGACCAAGGGCCAAGACCTC
>7298_x12
TTGTTGAACATAATTTTGAAGCCT
>7299_x6
AATTGAGAATCTATATATGGCTGA
>7300_x9
TACTGTAAGTTTGATAGGCATCC
>7301_x18
CGGATGCTCACGCAATGTGG
>7302_x19
CGAATACGAACCGTGAAAGCGTGGCCTATCG
>7303_x53
TTGTAAACTGTGGCTTGGTACC
>7304_x7
GTAGAATGGGCAAATTATAAAGTG
>7305_x37
ATGAGGAACATGATGAGTAGGACA
>7306_x29
AACTTCCTTGCGTTCCTTGCAATGC
>7307_x8
ACCTTGGTTTGACTGTATTTGCACC
>7308_x14
ACCTGCTCAGACTGTGTAACGCCT
>7309_x8
CAGTCCGACGATCTGTAGGGCTCTCGGCAA
>7310_x7
AAATGCCTGTAGCGAAGCTGCCCC
>7311_x68
TTCACTGGTCTCGTGTTCCAACTC
>7312_x5
AAGAACCGGGTCGGAGATCGAACC
>7313_x8
AATGTCTGGCTGTTACTTTTACATAC
>7314_x6
CATTAGTTTTGCATGGTTGGTACT
>7315_x12
AGAATACCTGATTCGTTTGAGAGG
>7316_x6
AATGACTGTATCACTACTTGGGAA
>7317_x5
AAACGGACGAAACTTCGGCAGCCT
>7318_x5
TACTTGGCCTAGAATAGAACTTGA
>7319_x6
CAGTGACATCCGAACCATCCGA
>7320_x10
TCTCCGCGGTTAGTTCTCTAAT
>7321_x9
ATACCGTTCTTGAGATCTTGCT
>7322_x5
GTAGCCTCTTTTATTTGTAAGCCT
>7323_x6
CTCATGGACTCCACTTATGCAG
>7324_x7
ATTCCAGAAGAATGATGAAAGCTA
>7325_x5
CTGAGATCGATAATTCAAAAAGAT
>7326_x42
AAGAGAATCTGCTGTAGAAGAA
>7327_x5
AGAATCCTGTCGGAATGAGCCA
>7328_x6
ATGATGCGAGAACATTGACCTGAA
>7329_x7
ATCTTTGACTGTTTGCGCGCCCGA
>7330_x8
ATGAAATGTATCTTGTGGACGCCT
>7331_x135
AGAATCCTGAATATACGCCTCGTT
>7332_x6
AATGACCCGCGACATGAAGAGATC
>7333_x7
GTGATTTTGTTGGAATCTGAAGGG
>7334_x6
GTAGAATGAATTCATCAGAAGGTT
>7335_x11
ATTTGAACCCTTCTGAATTGGCCC
>7336_x9
CATTGTATTAGCTCTATCTGATCACT
>7337_x5
TAAAAATGGATGGATAAGGAG
>7338_x8
ATGGCTATTGAGGAACCTGAAGAA
>7339_x7
ATTAGTGACGCGCATGAATGGATT
>7340_x51
AAGTCCTCGTGTTGCACCCA
>7341_x8
AAAACCCTCGATTGAATGTTTAGC
>7342_x8
ACTGAATCCGACGGTGCTGAAAGT
>7343_x7
AATGAATGTAGCGACGAATGAAGT
>7344_x9
GACTCCGTCGGCACCTTGTG
>7345_x7
CGAGAAGCTCTGCGACGA
>7346_x6
TTTAGAAAGTAGAATGACGTGCGCT
>7347_x18
ATTCCATACTGCATCTGAACAGCT
>7348_x7
AGGGACTGATTTGTGAATTTGGCC
>7349_x11
ATGACTTGGTAGATGATGACGAGA
>7350_x5
GGAGGAGGAAGACAATGCTGA
>7351_x11
ATAGAGACCGTTGATGATCAAATG
>7352_x8
AAACCACCCAAACCGACGTCGGGT
>7353_x8
ATTCCATTCTCGTCACGATTAGTA
>7354_x5
AAGAAACTCATCAAAAACCCGATC
>7355_x5
AAACACGACTTGATATCTCGGGCG
>7356_x6
ATACCGGAAATACGGAGTCGATGC
>7357_x8
TTGGGTGTGGTCCTCAAGGCCC
>7358_x5
ATGGATATGTTCAAAAAGCTGACC
>7359_x5
TCAGTTGGCTGTTGCAGAGGAT
>7360_x7
AGACGTTGGTATTGAAATCGGCCT
>7361_x7
GCCTGCTTAGCTCAGAGGTTAGAGCATCGCATT
>7362_x6
ATTTGGACGGTAGTGCGGGACTCT
>7363_x6
AACTGGAATGTGAATCTGTATGGA
>7364_x13
AAGACACAAAAACTCTCCGCGCCT
>7365_x7
ATTGACTGTTAATATGAGAAGCCT
>7366_x5
ATTTTTTGACAGTTTGAATCGCCT
>7367_x11
CGACATGGACAATACTTTGAGTGT
>7368_x6
ATGTCAAATGAAACTGAATCAAGT
>7369_x6
CGAATTGCAGAATCCCGTGAACCATCGA
>7370_x5
TTCGAGATGCGCTGATTGAACATT
>7371_x5
ATTCACCCGGTCTAAGAGAGCGCT
>7372_x41
CACCGGCTGTCGGCGGACTGC
>7373_x14
TGCTCGCGGAGGCACTGTCGGTGTGGTCGGT
>7374_x21
ACTGCTAGACTATGAAAGCCT
>7375_x6
TAAAGAATGTGTTGTCTGACAGCA
>7376_x7
AAGTAAGATCGCGAGTTAGAGCCT
>7377_x7
ACCACTTTGATCTGCTCCTTG
>7378_x22
AGATGAATTGAAACTTTGTACAGG
>7379_x5
AACATGAGGATAGTGCGTTCGGCG
>7380_x6
ATTTCCACAGTGCTCTTTACGCCT
>7381_x5
ACATTTCGTTGGTGTCTTCGGCCT
>7382_x5
CAGGACGACCTTGCGCATGCTA
>7383_x6
ATTTGAGGTCTTAAGGTGAGTACT
>7384_x7
GGGTTGCTAACTCAACGGTAGAGTACTCGGCTTTT
>7385_x7
ATGACAATTTTCAACTCCCACCTA
>7386_x10
ACGATAAGGATCCCTGAACAGAAG
>7387_x11
AGTTCTACAGTCCGACGATC
>7388_x6
ATCAGGTTAAGATCGATCTAAGCCAACCCGT
>7389_x5
AACTGATCGCCTGTGATATGCGGT
>7390_x7
AATTTCCCGAGGACTGTTTTCATT
>7391_x63
GGGGATATAGCTCAGTTGGTAGAGCTCCGCTCTT
>7392_x15
ATAAGGAGAAACTATGAACCACA
>7393_x551
GCTTCCGTAGCATAGTGGTAGTGCTTTCGCTTCGT
>7394_x14
TTTTCATCGATCAGGTTTCTT
>7395_x5
CGAGTTTGCGCACATGGCGGGC
>7396_x136
CCCTTGCAGTCGTGGCTCTTCGTG
>7397_x5
AGCGCATCCAGAACCGTCCGATTG
>7398_x5
TTTGGCATCATGATTCTGACAAC
>7399_x6
CTCCGGTAGGCCCCTGAGCTCC
>7400_x10
AATGACGTCGTTCTTCACGAATGT
>7401_x10
TCGCGTCATAGCAACCATCCATCC
>7402_x5
ATGTGGACCTGGAGAGAATGTACT
>7403_x5
ATTGACCCTTGAACATACCCGAGG
>7404_x6
GAATCCGGTATCTAATAAGTTCTC
>7405_x5
AGCAACCCGTAGAACAAAGAAGAA
>7406_x7
ACTCGACGTAACTCTGACATGCGT
>7407_x7
AAACGAAATACGAATGTCGGGAAT
>7408_x12
TTTTCAACTGATGAATCCTCGAGT
>7409_x13
AGGTACGACCTTTTGTCCTTCCAAATCCACCT
>7410_x28
AGAAAAAATTTGTATGAACCGCCT
>7411_x5
TGAGATGTAAAATAATGAATTGAT
>7412_x7
TCTCGATGATGATCAACAGACTAGATGA
>7413_x7
TTTTGCGACGCCTTGGTCATCC
>7414_x6
AATGGAACCGAGAACCGAACCGAA
>7415_x10
AATCCATTCAACGACGCGTTGGTC
>7416_x19
ACGCCGAAGTCAGAGTCCGACTGG
>7417_x8
TTGAATCGATTGTTGAAGAGGCT
>7418_x5
GTGCGACTTGAAGGACATGATTTACTGTGGATTCT
>7419_x5
CTAGAAGTACGTCTGTATTGC
>7420_x5
CGGACTTAGCACTTTGAGACT
>7421_x271
CCTGCGATGCTGCGAGAAGTCCATTGAACCT
>7422_x490
CATGATTGTATTCCAGGCA
>7423_x52
AAGGCCAAGAAGCGTTCTGACAGAT
>7424_x5
AACCGGAACCGTGACAACTCTAGC
>7425_x5
AACGAGAAAATAAGGTTGTGCGGC
>7426_x14
AATGAACCGCCTTAGCTCGAGAAT
>7427_x7
ACAGACTCCTTGATTCAACTTCTGATCCT
>7428_x9
TCCGGACAACTCTCCACCACT
>7429_x5
CCGACATTTAAGAACTTAATCTGA
>7430_x22
AGCTCATGATGACTGATCTTAAGGATCCAGCG
>7431_x8
TCGGACCAGGCTTCACTCCCC
>7432_x10
AGTGACTTAGAGAATTCGACCAAGT
>7433_x25
TCGTTGTAGTATAGTGGTGAGTATTCCCGCCT
>7434_x6
TTCCAGCAAGTCGTCAAGTATC
>7435_x10
TCATATACCGAGGTCGGAAAAC
>7436_x5
ATGGATAGAGAGAATGAAAAAAAC
>7437_x6
AGATGATGTGGCAAAATTCTGAGCTTTAATTTT
>7438_x5
TAATTTACGTGGAGCCAAATATCT
>7439_x6
TGCCTTCACCGTAGGATCTGCC
>7440_x6
TCTAATGAACACTGTATTTCTTGG
>7441_x37
AGAGACAGAACCTCGAATTGCACC
>7442_x19
TATGAACTGTCATTCTTGAGCGCC
>7443_x5
ACAGACTTTTGAGCCGACGACACC
>7444_x6
AACGCGACGTGGTCAAGGAGACTA
>7445_x11
TTGTCGTCCTGTACTAAGCCT
>7446_x7
ATAGTCCGGGCTGAGAATAGAGGC
>7447_x6
ATTGGCCGAAGGTAGAATGAGAAG
>7448_x19
GGCACTGTCGGTGTGGTCGGTTGGCA
>7449_x7
AGACTAAGACAATGGAAGGCT
>7450_x10
ATCCGAGCCGTCGACATGTGAGGT
>7451_x13
AAGAATCTTAGGATCACTCGGCCT
>7452_x55
AAAGATACATGCCATGATCAAGGA
>7453_x10
ATACATGATCTGAAGAAAGCACCA
>7454_x73
AAGCTTTATTGTCATAGTTACTCTGATAGGGC
>7455_x5
TACATGTGGGAGCTCGAAGAA
>7456_x6
TTCCAGTACGAATACGAACCGTGAAAGCGTGGCCT
>7457_x6
CTAGAACCCGAGGCATCCAAAGAA
>7458_x8
AATGCCGACTCAACTCGACCTCCT
>7459_x9
TTTGGCGCGGCTTATTTACTCC
>7460_x13
GTGCTTGGGCGAGAGTAGTACTGGGATGGG
>7461_x7
CACCTCGGACTCATACAGCTCC
>7462_x9
CATATTCAGGATTCTTAGTTATTC
>7463_x29
GAAGCTCGCCCACATTCACACTG
>7464_x8
TTTTGGAAGTTATCTGAGCCT
>7465_x9
AATTGAGGGACGAACTATAAAAAT
>7466_x7
ATGAAATTTTATGAACTCCGAGAA
>7467_x11
AGCCCGTGGAAACTGTGAGCCT
>7468_x12
ATGGATAGAGAGAATGAAAAAACC
>7469_x5
CAGGACTTGCACTCTCAAAATAAG
>7470_x5
CGAGGACTGTCAGCTTTAATAAGT
>7471_x5
ATTTTCGGATAACAGTCAACGGCT
>7472_x6
TTTGGAAATGATCTGAGCCC
>7473_x6
AATTTAATTATGTGTCGGGCACCG
>7474_x8
AGCATGGCCCCTGCGCAAGGA
>7475_x7
AGCCCTTTGGAATTTTCCACC
>7476_x7
TTAGAGAATCGAAACGAGACCTGT
>7477_x22
CACGAGAGGTTAGTAGAACATACT
>7478_x8
AGTGACGCGCATGAATGGATTA
>7479_x6
ACACATTGTTGAAGGGTCACAGTC
>7480_x68
GAAAAGGATTGGCTCTGAGGATT
>7481_x5
TTACCCGGAATGGACCTGACC
>7482_x33
AATTTTTCGTGCTGGTTTGCTCTC
>7483_x8
AAGACAAGTGTGTATCGACGGCCT
>7484_x405
TTGGTGCCCATCGTCAAGACTAGA
>7485_x5
ATCCCTGGACAAGGATTTCTGCCT
>7486_x13
AAGCCATGTACGAGAACTCTGGGA
>7487_x80
TAACGAGATCGAGTGATTTGTT
>7488_x7
ATGCTCGCGGAGGCACTGTCGGTGTGGTCGGTTG
>7489_x5
ACCACCGGATCGTCGACGAGCTGG
>7490_x5
AAGCGCTGCTAAACTCAAGTTTGG
>7491_x9
AGATAAGAAATTGCCTGAACGCCT
>7492_x23
CAAGAGGACAATGCACGTGAATGCT
>7493_x17
CGGCGGACTGCTTGAGCTG
>7494_x7
ATAAACAATAATATGAGTAGGCC
>7495_x48
ATGCTGAACTTGGGCACCTCAGAA
>7496_x7
GAGAATTTGTCGACTATCACAAAG
>7497_x16
ACGAGTTTGGGCGGAGGTACTGTC
>7498_x11
AAATTCAGGACGCGAACTCGGTCT
>7499_x5
TTCTTCGGACCGGGAGAGCGCCT
>7500_x8
AGATCGAAATAGTGTAAGCCTACA
>7501_x9
AGGCGATGAAGAATGACAACTTGAAAT
>7502_x5
AATGAAGCTTGCCTGGTACTAG
>7503_x9
ACACTCGAGAAGAATCGCGGAAGG
>7504_x22
TTGAGACTAAGTACGTGCGGCACT
>7505_x7
ACAGAACTCCGTCAAATCGAAGGA
>7506_x8
CACTACTGCATAGGCTTGACGCACCCCTACC
>7507_x5
AAAAAAAATCGGATATGTCGGCCT
>7508_x13
AAAATAGTCGGCTCGAGCTCGAGC
>7509_x6
ATTGTTGAGCAGGCTGCCGATCCA
>7510_x6
TTTGGACCGGATTCCGTCAAACTC
>7511_x7
AAACCGGCTGTGAGGAAAAACTGC
>7512_x29
TCAAAACTTCAGGATTTAGGCT
>7513_x33
CCAGGTGTCAGACATGTCGATC
>7514_x9
TTTCATCTCTGACACGATCCATATATTTA
>7515_x11
AGAAGAGCTCAAATAGGCAGGACT
>7516_x18
AATTCCAGGCTGTCGAACGGACCT
>7517_x7
AAAACCACTGTAGATGAATCTGAG
>7518_x12
ATCAGAGTTGCGCAGCGGAAGCGTGGTGGGCCC
>7519_x8
TTACCGGGTCACTGTGCAGAACTG
>7520_x8
AGGGAATTGAGAATAAGAGCT
>7521_x5
ACGAGAACGACGTCGATTAACTGC
>7522_x20
GCATGGGAATCGGGCTGCT
>7523_x24
GGTGCTGTCTTCCTTTTCCCG
>7524_x6
TTGGAGATACTTTGGCTCGCCT
>7525_x8
ACCGGGACTAAAAATTAGGCGCTT
>7526_x55
TACCCAATATGGGAAGCGGCATCTG
>7527_x34
TTGACATAGAACTTGCCCAGAA
>7528_x12
ATTCTCCGGACCGAGAGAGCGCCT
>7529_x8
AATGAACCGCCTTAGCTCGAGAGT
>7530_x10
AAGATTCTCTTTGATACGGGCGCC
>7531_x5
ATATCGGAAAAATTAAGGTCT
>7532_x5
AGTTTGCTAATGAGATATCGGAAT
>7533_x5
GGTGGCTGTAGTTTAGTGGTGAGAATT
>7534_x9
TTTGCCCGGACGGATATTTTTCTC
>7535_x9
TACGTCTGTATTGCCCGCCT
>7536_x5
GCAACGATCTGTGGGCTCCCCATTCGACCCGTC
>7537_x20
AGGTGGATAAAGGCAATTTCTGAGC
>7538_x40
AAGGCTACATGTACCAAGATTAGGACTCTG
>7539_x6
TGAGGAATGATCCAGTTAAGCGGC
>7540_x13
ACACACGCCGTCGCACTTTAGATGG
>7541_x18
CTAAGAATCCTGAATATACGCCTC
>7542_x19
TGGCCAATGAATCTCATATCGT
>7543_x5
GAGAGAAAATATGCGTCGTGATGA
>7544_x8
ACAACAGTACCCTGACGTGAGGAC
>7545_x10
AGGTGTAGGATAAGTGGGAGCCGGC
>7546_x5
AAACTTTAGAACCGGATTCGAACC
>7547_x6
AAGGCCCGACGCCTGATTGTCGCC
>7548_x5
TCCTCAGTAGCTCAGTGGTGGAGCGGTTGGCTG
>7549_x8
ATGACGGACAAAGCTATGCCTT
>7550_x5
AGATTACGAAGAACATGAATGTCG
>7551_x5
TCTATCTCATCGTATCACATTCTGTTC
>7552_x5
ATGCAGTGATAGATCTACAACTTGTTGAGCTG
>7553_x6
ATGGAACTCGAACACTTGTCTTGG
>7554_x6
AGAATCGAGAATCGGACCGGAACC
>7555_x17
CACCTTCTCTTGATTTCAGTGACC
>7556_x6
CACTTTGCCGCAGCGCTGGTCTACCATCTCCCCA
>7557_x7
CCAAGGACCAATCTCAGAAAAAAC
>7558_x8
AATGACATGTGTGTACTTAATCATC
>7559_x15
ACCGCACACGCGTTGATCTCGACG
>7560_x11
AACAAGACCGACGTCGTGCGTGCT
>7561_x9
ATTTAAAAGTCAAATCTGAAGCCT
>7562_x9
TTTGTGGTCATCTCTTCCTACTTGTGCTCATTT
>7563_x8
TTGTTGAACTTTGCCCGAGTGG
>7564_x6
TAGAACCGAGAACCGAACCGGA
>7565_x8
TTCTAGGACTTCACTTCACAGCCT
>7566_x12
AGAACCAAGGATCGTCATGAGCCC
>7567_x10
ACGGACAAATTTTCAATCTAGCCT
>7568_x10
ACGGATCAAGATCAGGCGATGACT
>7569_x5
CAGGTATTTATAATCAATCGTTCT
>7570_x10
ACACCAATGAAAGAACTCTCTCTT
>7571_x8
GCTAAGAGAGCGTCGGTGCGTAGCCT
>7572_x39
ATGGCCCGTGGACCATTGGATGCC
>7573_x5
AAATCACTGAACTCACTGGTTCCT
>7574_x7
ATATCTTTCTGAATCTTTGGTGCC
>7575_x24
ATTCTCTGGATCGGGGGAGCGCCT
>7576_x7
ACGGAATTGAGAAAGAAGACCTCT
>7577_x15
TAAATAAATATAGAACACCTGCCT
>7578_x6
CCGGGGTATCTCAAACAATCTACT
>7579_x5
TGGGAATTTGGAACTTTGATATTC
>7580_x26
TAATTTCATTCGTCGGCACC
>7581_x61
TTGGCATTCTGTCCACCTCC
>7582_x36
TTGTTCAACTAGAGAAGTCCGCCT
>7583_x6
CTCGAGAAATATACGATCAGAC
>7584_x5
TCCCGAGGAATCAAACAGCTG
>7585_x8
AAGTTGATTGTTTGAACACCGAGA
>7586_x5
ATAAGGGCGAGAGACCGATAGCGAACAAGTACC
>7587_x6
AAAAAATGTGGACTCCTTGGGACC
>7588_x10
ATGTCTGGGCGAAAGATGGGCGCC
>7589_x50
AAAGCTTGTTTGATTCTGATTTCCAGTACGAATA
>7590_x6
TAACGGAAATTTGATATTGAAC
>7591_x11
ATTGAACTCAAAATGGATCGGGGA
>7592_x5
TTCTCTTGTGAACTCGTGCGCTAT
>7593_x8
TTTGAACTTTAAATTGGGCGTACC
>7594_x7
ATAAAGAGAAAGTCGATAAGTGGC
>7595_x5
ATTACATTTGTTGGTGACTTCATG
>7596_x5
TACTAACCAGTCCACCCTCCAG
>7597_x11
AATTCTTTGGACCGGGAGAGCGCC
>7598_x6
ATGAACTCCGGCGAGGGTGGCGGC
>7599_x10
TATTAAAATCCAAGGACGAGGCCT
>7600_x5
TAACAGATACAGACTTCCACTC
>7601_x11
AACGGCTAAAGAGATACTCAAGGA
>7602_x5
CGACTCAGAACTGGTACGGTCA
>7603_x13
CAACACTCTGTGGCACAGACCGAG
>7604_x18
ACCGACTGTAGAGAATGACATGAT
>7605_x12
TATTCGAACAAGGACTCCTCCT
>7606_x18
ACACGGACCAAGGAGCCTGACATGCATG
>7607_x13
AAATCCAATGTCGTCGCGATAGT
>7608_x6
CTGGCACGCTCTGATCACC
>7609_x17
ATGAAACAAGGACTTTGAGAGACT
>7610_x10
CCTATGAGATGTAAAATAATGAAT
>7611_x16
AGCAGTACAACTCCCTAGGCACCT
>7612_x51
CCACCCAAAATTGTAGTTGTAGCC
>7613_x9
AAGTATTCGTCGGGTGTCACACGA
>7614_x6
ATGTATGCAAACCTGGGCTTCACC
>7615_x7
TACTAACCAGTCCACCCTCCAT
>7616_x5
AAACGTCGAAACAAGAACCCACT
>7617_x5
CCCACCGGCTGTCGGCGGACTGC
>7618_x5
GATTCTGATATGTATACTGAGCCT
>7619_x16
AATGGCATCTCGAACGACCCGAAC
>7620_x8
CGGAATGGCCCTGAATGTGCGG
>7621_x9
TGTCATGGACTTTATTCCCGAGAA
>7622_x5
GAACACTGTGGTTATGAACTG
>7623_x10
GTAGAATACAACTGTAAAACTCGT
>7624_x11
ACGAGGAGAGACTGGTTTGGGTTG
>7625_x5
TTTTCACCGGACGACCATTTTTGT
>7626_x8
ATTTCTTCTTGTTCGCAAATTAGG
>7627_x6
TTGGCTGCATAATGATTCGATGTT
>7628_x15
ATACTTAAGTCGAAGGCAGCGAGA
>7629_x6
TTTATTGTAGAATTTAGTGAGC
>7630_x23
TAGTGGAAATTTGGTCGGCACCG
>7631_x36
TAAGGACGGGAATTTTTCACC
>7632_x6
TTCTCGCGGTTTTTCTTTGGTCGC
>7633_x9
ATTGCGAGTCTGGTTAAAAACT
>7634_x19
ATTAGGTAAAAGGTCGACGCAGGTT
>7635_x5
TTATGATTATAAGACTCGCACCCT
>7636_x8
AACCGACGATGGCGCTGAGCGAAT
>7637_x29
ATAGTTCAACTGCTCAGGCACCTC
>7638_x6
AATGCAAATTAGTGTCGGCACCTC
>7639_x19
TGACCAAGAAAGCTACGAATGCCT
>7640_x7
AATATGGGGGGCTCGTTACT
>7641_x24
CTTCAAATGCTAAAATCGGTACTC
>7642_x26
ATCTGATGAACTGATCGTTGCGCC
>7643_x5
ACCTTCGTTGAGTATGTTGTCCCG
>7644_x11
ACGAGCTATCTACTAGAACCTGAG
>7645_x9
ACATTCGAGGAAAGGTTTGACTGC
>7646_x7
CGGAAGTTGTAGATCTCGTCGAGATCT
>7647_x7
AAATACCCGCAAGTGACTGTAAGA
>7648_x9
TGCCCCGCGCAGTAGTCTCTG
>7649_x8
CAACATGTTCCCATCGGGTTG
>7650_x5
AAAAGGGATACAAACTCACGCCT
>7651_x5
TTTTCGGTCCTGAAAAAAGCT
>7652_x5
AGATGACGTGGCAAGATTCTGAGCTT
>7653_x7
AACAATACATGGACTCTGGTACCC
>7654_x6
GAGCTGAAGGTATCTAGGGTAGCT
>7655_x7
AGTTTCAATTCTATCACGATG
>7656_x8
AAAACCACGTGGTCGGATCGGTGC
>7657_x6
ATATCGGAAAAAATAAGTAATC
>7658_x7
TTGAACATAATTTTGAAGCC
>7659_x5
AAGCATTGGACTGAAAATCGAGGA
>7660_x5
TAAATAGACCCTCATTGGCACCTT
>7661_x7
AATTTCCGAACTGAAGATTTGAGT
>7662_x8
ATCGTACTCTAGAACTCTATTGTA
>7663_x5
TTCGAGGACCTGTATTCCAGCG
>7664_x7
ATGATTGTATTCCAGGCAGAACACA
>7665_x5
GGGGATATAGCTCAGTTGGTAGAGCTCCGCTCTC
>7666_x22
CGGACCAGCGAAACGACACTCC
>7667_x9
CAAAATGTAGAAACATGTCGCCT
>7668_x9
ATATGCTCGCGGAGGCACTGTCGGTGTGGTCG
>7669_x10
ATCAAGGTCTGCCGTTAGACGG
>7670_x13
ATGTTGCTCTGAAAGTAATGGTCT
>7671_x10
TCGGGTAGTAGTATTTAAGTCACC
>7672_x103
CCAGTGAAGAAGGTACCGTCGTCC
>7673_x9
TTTCCGATTGTGTGGTTGAACATT
>7674_x5
GAACACTTGTAATACTCTGAGAAT
>7675_x29
AGAGATGTAGATCGCTGAGGCGGC
>7676_x12
TTGGGCACTTTGACGGAAAATCGT
>7677_x22
AGCCAACTCGTCGAACATCTGTGT
>7678_x12
TTACCGTGGATACTCTTACTCT
>7679_x6
ACTAAGAATTCGGTTGCGACAATG
>7680_x20
ACCCCGATTTCGAACTGTTGACCG
>7681_x8
ACGCACTGACGAACTTGGGCCACC
>7682_x8
ATAAAGCCGGAATAATGATGTAGT
>7683_x6
TAGAACTGATGATAAAAGCACCGT
>7684_x76
CTTCCGCTGTATCCTTATGCACC
>7685_x5
GCCAAGAAGCGTTCTGACAGAT
>7686_x5
ATTTTCCGGACCAGGAAGGAGCCT
>7687_x5
ATCGGATGCCATTGATTTAGCCTC
>7688_x5
CGATCTACGTAGCTCGCCAGGG
>7689_x33
ACGAATTCGTCGGATGTCACTCGA
>7690_x11
TGTATGAAGAACCACTAAGTTTAG
>7691_x438
CCCATGTCCAGCAGTAGGGCT
>7692_x8
AATTGGTACAACAGATCGAAAGGC
>7693_x10
AAATAACTGTGTGAAAAATGCCT
>7694_x7
GATGATCCAAGGTTTAGAGGCGCC
>7695_x15
CGTTCCAGGAAATGCTAATATTCG
>7696_x5
AGAGACTCTTAGAACCAGTACAAC
>7697_x5
TCTGGACTGAAAAATATTTGGT
>7698_x5
GTAGAGAGATTGATCGTGTGAAGG
>7699_x50
TGATATCGAGAATAATGAACCAAT
>7700_x9
TACCCATAATCATCGTTGTGA
>7701_x10
TGCTTTCGGACGAGAATGTAAT
>7702_x6
AAATGCAGACTCCGAAGCTACCGT
>7703_x5
AATAGAATAATTGGATGATAAACT
>7704_x14
TTTCAGTGGGATTCTTTGA
>7705_x23
CAATTGGTCATCGCGCTTGGTT
>7706_x14
TCTACCCGTACCGTTGGATT
>7707_x6
TCACTAGAATGTACTCTCATGACA
>7708_x6
ATCTGAACGAGAGAAGGAAGCTTG
>7709_x21
AGATCAAAGAACTAAGTGAAAGCCT
>7710_x14
ATGAAGATCCTCATGTTGTATTTG
>7711_x5
ACGGCTGAGATCGTTTTGATGGCT
>7712_x8
ACGAGACTCGTGATTGGGTGGCCT
>7713_x6
ATCTGAATCCGGACGAGTGCAATC
>7714_x5
ATACTACGTCAGATCACAAGGATC
>7715_x9
GAAATAATCATTGACTCGTGATGG
>7716_x14
AAAAACCACACTCCGATCGGACGG
>7717_x75
GCTAAGAATCCTGAATATCCGCCT
>7718_x7
ATCACCTGTTTCAGAACTAACTGG
>7719_x31
AATTGCGCCGGTATGAAATCTGAG
>7720_x5
AAATACTCGGACCAATCAGATTGT
>7721_x13
AACCACCCAAACCGACGTCGGGTT
>7722_x5
AAGAGATCGTTTCATTTGATG
>7723_x6
AGTACTTTGACTAGGACGGTCTGAGGCTT
>7724_x9
ATCGCAGAGTTTGAAAAAGACATG
>7725_x5
AGGCACTCGCCAGATCTAATCGGG
>7726_x7
ATTGAGATCCGTAGTTTTGAATAA
>7727_x16
TTTCTTTGACTGTTTGCGCACCCG
>7728_x6
AAAACATTCATTGGGGGACTGCCT
>7729_x19
ATGGATCCTTCTGAGCCT
>7730_x80
TGCGGCTCGAATTGTAGTC
>7731_x6
AACACTGTATTTCTTGGCGCTCCA
>7732_x6
TTCAGTATTTGAAGCATTGTCGTC
>7733_x6
ACCCAAGTCCATCGTATCTGACCG
>7734_x24
CCGAACGAGGTCGCGCAGTCTGCA
>7735_x8
TACAGATTCGGTCAAGAGGGAGAAACCT
>7736_x6
ATTCCTGGGAAACGACACTCTGCC
>7737_x6
ACCGACCATAATCCAAGGACTGGT
>7738_x8
CCGAGTCGCGTCTATTGC
>7739_x6
AGTAATATGATGACCGACTGAAGT
>7740_x7
CCATTTGTAATTCTATCCACCTCTTTCATT
>7741_x7
ACGGACATGGTGGACAAATCTACC
>7742_x8
ATATAGAATGAGAAGAATTAGCCT
>7743_x9
AGGGCAAGGCTTTGCTTTGGCGCC
>7744_x11
TAAGGAGAAACTATGAACCACACA
>7745_x20
CAAGCCCACGCTCTGGATACAT
>7746_x6
CCGTGTGCTAAGAGAACCAAGAAT
>7747_x6
CGATAGTCCGGAGACGTCGGCGGGGGCCTCGG
>7748_x20
CACAATCTGCTCAGTCCTATCATC
>7749_x7
GGTGGAGGGATTCATCGCCGAAGG
>7750_x62
CTACTCGCCGACGCAGCACCCG
>7751_x8
AACCGTATCAGTTTAGACTGCTG
>7752_x5
TCTTCCGATCAAAGGCTGACT
>7753_x6
TCACTGAGCACTCATGAACAGGAG
>7754_x6
ATGGAGAAAACACTGACACGACTT
>7755_x7
AGGAGAATGCTGGACGAAATTACC
>7756_x9
CAAGGGTGAAATGTAGGCAAACCT
>7757_x7
CTAAGGATCTGACAGTCGCCT
>7758_x11
AGCTAGCTGGTAGAGCTCGTGCCT
>7759_x7
AGTACACGTGGAGCTCTGTCCATT
>7760_x6
TTCGAGGACCTGTATTCCAGC
>7761_x8
TAAGAACCGAGAATCAACCCGAAA
>7762_x5
TTCCCGGACAATGTTAACTGAATT
>7763_x7
AGAATAAACCAAGATCTTACCATGACTGCAAT
>7764_x14
TCACCGGAAGTTGTCGAATTTC
>7765_x10
TAGTGTGGTATAAAGAGCTATA
>7766_x11
TCACATAAGATCTCTGACGCGCCT
>7767_x6
TGACAGTACCCTGACATGAGGAC
>7768_x5
ACGCCACGGAGAAGCCGGACTTGC
>7769_x34
TCAGGGTGAGTTGAATTCTTGGCC
>7770_x40
GCACTACTGCATGGGCTTTGGCGCACCCCTG
>7771_x5
ATCACGTCGGTTTTGCGCTCGAGA
>7772_x8
TATAGTTCAACTGCTAAGGCACCT
>7773_x6
AAAATCGAGATCGGTAGAACTGCC
>7774_x8
GAAGACGTGCGAACAATGCAGT
>7775_x22
TTTAAGAAAGATCGGGCATCC
>7776_x8
CTAGAACCTGAGGCATCCAAAAAA
>7777_x12
CATGACTCTGAGGTGGCGAGGA
>7778_x5
ACAAACATGCTAGAGTCTGAGTCT
>7779_x5
AAAGAATGTGAACTTGACCGCGAA
>7780_x21
GCCCCTCCTTTTGGCTTTTAAGACT
>7781_x15
AACCTTGGCAGAATTCTGAGCCT
>7782_x5
TTGGTCGGGAATTCACTCTAAAT
>7783_x7
AAACTGTAGAACCGGATCCGAATC
>7784_x5
GTTAATTCGGAGTTGAGAAGGCCT
>7785_x5
CCGGTGAGTTTGGACAAAAACGC
>7786_x5
TTCGGACTACTTCGAGGACCT
>7787_x7185
AAAGATGGATAAAGGCAATTTCTGAGCTT
>7788_x14
TAGGGTCCAGCGGCTGGAAGAGCGCCG
>7789_x58
ATGGCTTCATCATCTGGTCGTTGAGGATT
>7790_x6
AATTTCGTCAACCACTGTGAGA
>7791_x5
TTTATATAGGCTCATCCCCTTTGGGGC
>7792_x5
AACTCTGATATGCATAAACGAGGG
>7793_x10
CTTGCATCCTAGGACTTTAGCTCC
>7794_x7
CTGTCTAAGTAGAATTCGTCGA
>7795_x11
TTTGTCATGATGACTAGGGCGCCT
>7796_x7
ATCGAACAGTGACCGGACGGGATC
>7797_x14
CGGACCAGGCTTCATTCCTC
>7798_x5
ACATACTGATGCGTGGGGCACATG
>7799_x11
ACACGAAAATTGTAGATCTCG
>7800_x5
CATCGAGACTTATCCAACGCTT
>7801_x7
AGTCTCCGAGACCGTCGAGAAGGT
>7802_x5
ATTTCTCGGGCATCTCTTAACGCC
>7803_x22
ATGTTCTGTCTATTCGTCGAATGA
>7804_x9
CTCCGAGATCGGTATGAGAGCA
>7805_x28
TTTTCGAAATCGTCCGAGGC
>7806_x5
ACTCCCAGGACAGACTCAGAAGTT
>7807_x20
GGCTCCCCATTCGACCCGTC
>7808_x5
TACTCTTTGGGAACTGCAACAGCT
>7809_x9
TGCGGGATGAACCGGAAGTCGGGT
>7810_x5
GGTAAAAGCTTGTTTGATT
>7811_x9
AAAACATGGTCTTTTTAGAGGATG
>7812_x5
AAGCGGATGGGGGCCGGCGGTGCTCCTCG
>7813_x6
GCAATGACGGTATCTGAGGAATAAGCATCGGCTA
>7814_x1126
CGGATGGAAGGGCAGAGGCCTTTGGCGTCC
>7815_x6
TTGGGAACTCGGATGATGCCT
>7816_x12
ATAATACTTGTCGACAAAGGGATT
>7817_x5
CAACATGACCAAAGAATTCTACC
>7818_x6
CCGGATTTTAAAGATATATACT
>7819_x9
CATGTTGAATAATGACGCAAGCCT
>7820_x26
TTTGGACTGAAGGGAGCTCCT
>7821_x5
TTCAGAAATCGCGCATCAAATGGC
>7822_x6
ATTTCATCGATCGAGTCAGGAAGA
>7823_x5
AGGGAATCTTCGAACACCAGAGAA
>7824_x30
CTGGCACGCGACACGTGTGCTCTGCAATCCGGG
>7825_x5
ACTTATGTATGGACTCCTGGCACT
>7826_x28
ACCCCAAGATGAGTGCTCTCCT
>7827_x5
CTGGCCAAGGGCACGTCCGCCT
>7828_x6
CCAATTCTGAATATAAAAAGCCT
>7829_x8
AACGACCTAGACGATGAACCGACT
>7830_x5
ACATCTAGCTTTACCATGTCCTCCG
>7831_x5
ACAGAAGAGCTCAAATAGACGGGA
>7832_x6
CTCCGATCTATCTGTGGCGTC
>7833_x7
TGCCCTCGACCTATTCTCAAACTTTAA
>7834_x17
CTGGTACACGACACGTGTGCTCTGCAATCCGT
>7835_x5
AAATCGGAATATGCTCGCTTGGGC
>7836_x8
AATCTGTAGAATGAATATAACATA
>7837_x15
CGGATCAAGCTATAATGTGTTGCT
>7838_x7
TAGTCGATACTCTGTGCACCC
>7839_x5
AGAGATTTTCGACAGTAGTACAAC
>7840_x5
AGTGAACTCTGAGCCGTGAGGATG
>7841_x7
ATTCCTGGGAACTAGAATTCTAACT
>7842_x6
ATTGAACATAACACTCCCGAGCCT
>7843_x14
TTACGTAGAACAACCACGAGGT
>7844_x8
AATACCCGACGAATTCTGAACCGA
>7845_x5
TTGATACCGGATCGTGTGCACAC
>7846_x7
TTTCGTGAACACTTGACCTCA
>7847_x6
ATGACCGGTGTAGTTCTCTTA
>7848_x15
AAAACGGATCTGGGTAGTGAGACC
>7849_x6
ACACCGTTGGAGTTTGCTCTAAGA
>7850_x6
TCTTTACCAATACCAACAAGGACT
>7851_x6
TTCGTGACGGGGCCTCTCGGCA
>7852_x5
GGGGATGTAGCTCAAACGC
>7853_x27
GGGCCTGTAGCTCAGAGGA
>7854_x6
AACCGGATTCGAACCATTCACTTC
>7855_x51
GGGGATGTAGCTCAAACGG
>7856_x5
TGCACCCGTCGCGACAGTA
>7857_x5
ATGACTGAGAAAATATGACTTTGT
>7858_x6
TCGATGTTGTCTATCTGCGCC
>7859_x6
TTTTGGATTATTTGCAGAACCT
>7860_x5
ATTTGGATTTTCAACTTGACAACT
>7861_x5
CATGGTGCCCGGACTGCATATG
>7862_x5
TTGTTGAAATATTCATGTCGGCCT
>7863_x26
TTTTAAACAGATTCTTCGAGC
>7864_x6
ATTCGAAATACCAGTATAGCTG
>7865_x7
ACACGTTGTGATGATGGTCAGCCG
>7866_x11
ACAATGGCGGTCCTTATGAACTGATT
>7867_x5
AACTGACGGACAAAATGAACGCA
>7868_x10
TTCGGGGCAAGAAGTGTCGGCACC
>7869_x17
TTTTTTTGGACACCTGTAGCACCC
>7870_x5
CTACTGTGATGATAAAAGAGCTCCCT
>7871_x12
GCGCCTGTAGCTCAGTGGATAGAGCTCTGTTT
>7872_x13
ACAATTAGCTGATAGATCTCTAGT
>7873_x16
CGAATGGGCAGAGTTTGGGCTC
>7874_x436
TAGGCTTGAAGACAACCAACAACAAACTGAGATCC
>7875_x7
TACGACTGCCGAGCTCCAAGGAGC
>7876_x5
ACGACGTCATGATCTTCTGTGATT
>7877_x12
AAAATCAGCAACTCTATTGGCATC
>7878_x11
ATGAAAGAGAATTGCCTGAGCGCC
>7879_x6
TCTGCTATTAAATCATGTCCCT
>7880_x10
ATTCATGAGAACCGTCGGATGCCT
>7881_x20
ACGGAGAATTGTGATGAACTTAGT
>7882_x5
AAGAAACTTAGCTCCGATCTCTCT
>7883_x5
AGATTTCGAGAGGGCAGTAGATGC
>7884_x5
AAGGAATGAAGCTGTGGAAACTGC
>7885_x6
ATGAAACGGAGCTTCATGTAGCCT
>7886_x5
ATGTTGAAAGCTATGAGATCTGAGGGCCT
>7887_x7
TTGGTGATGAGAATGCTCTGTGGA
>7888_x5
ATTCCTGCGAGAACAAGACTGACT
>7889_x11
TTGGGCCCGGTAGAACGATGATCT
>7890_x7
GCATAAAACTGTAAACTGTTGCCT
>7891_x8
AGTCTTAGACTGTTTGGTTGCCTG
>7892_x6
TCGGGCCCGTGTAGTTCGCCT
>7893_x11
AGCGGGTCGTCGCGTGCAGGCT
>7894_x37
ATAGAACCGAGAACAAAATCGAGT
>7895_x10
ATCCCTCTGAACCTATTGCGCAAG
>7896_x5
GCCTGTTCTGCAATCAGATGCTCC
>7897_x5
AATGGCGGTGAAATCTGGAATAGA
>7898_x17
ATTTGGGACTTGGGACTTGGGATT
>7899_x83
AATGGGTAGATAAGGATACGGAGG
>7900_x9
TTTGCTTCGATTGCCTCGCC
>7901_x144
TGAAGCTGCCAGCATGATCTA
>7902_x14
TGCACTACTGCATGGGCTTTGGCGCACCCCTGC
>7903_x6
CTGGATGATCTCCGTCTGGCT
>7904_x9
CATGTGTAAGTATGAACTATTTCAGACT
>7905_x7
AAATTCGGACCGGGATCCTCTCCA
>7906_x51
CTGGGCGAGTGCCCTGGGCGCC
>7907_x13
CTCCGAATTGATCACAACTCGCCT
>7908_x9
TGAAGCTGCCAGCATGATCTG
>7909_x13
ATTCGCAGCGCAAACTGGGGCACC
>7910_x7
ATCTCAGATCGTAAGCTGGCCT
>7911_x7
TAATATTTACGTCAAATGGCCT
>7912_x8
AACTCGATATTGACTTGCCGCACC
>7913_x48
ATTCTCCGGACCGGGAATGAGCCT
>7914_x6
AATATGAGTATGAATTCAATCACT
>7915_x6
TTCAAAAAATTGTAGATAACGCCT
>7916_x5
AAGGCGTCGAAGACTTGGGTGTGG
>7917_x15
CAACTCCAACGGCTAGGGCGCC
>7918_x5
AAGATGACGTGGCAAAATTCTGAGATT
>7919_x9
AGGATTCCATTGATTGTCTGAATA
>7920_x6
AAAATTTCTATAGTAGGGCTGGCC
>7921_x7
TCAGAAGCAACCGTGAATTATAAT
>7922_x9
TGCTCTTAGGACTCCGCCGGCACCTTGT
>7923_x6
TTTTGGACCTACGAATCGTTTAGT
>7924_x8
ATAAGCATTGTGGGGTTGAGCACC
>7925_x65
AATGATCACCGACTAATGCTTTGG
>7926_x11
AAAACCGACAAGAGGACTCAATCT
>7927_x5
AGAAGATGCTGATAGAGCTGGAGG
>7928_x9
ACTGAACCCATGACTACATAGTTG
>7929_x5
AGACGAAAATAGAACGACGAGAGT
>7930_x21
TCCATAGAGACAAAGTTGCTG
>7931_x7
CGACGAGTAGGGGATTCTGCC
>7932_x6
ATCCGATCGGATATATAACTGCCT
>7933_x7
TGCTGTTGAATCAAACTACGTT
>7934_x21
AGAGAATGCTGATCGGTTGGAGAT
>7935_x18
AGGATCCTGAACGAGCGAAGAAGT
>7936_x6
ATGCCGTTAGATTGAAGTAACAAC
>7937_x24
ACCGAGATTGTGCCGGACATCAA
>7938_x14
TCGGGAAATGTAAAAGTTAACTCT
>7939_x9
CTGTTTTTATGTTATTTTGTACTGT
>7940_x6
TTCCAAAGGGATCGCATT
>7941_x8
AATATCTGTAGGGCTAGCTGAGAA
>7942_x13
AACACTCTCGTCGTGATGATGCGG
>7943_x5
TACGGGTTGAAACAGGCGCCGAGA
>7944_x5
GGAAGGGACGCATTTATTAGGTAAAAGGTCG
>7945_x22
CGTGGACTGCATGGGCTTTGGCGCACCCCTG
>7946_x5
AATTGCAGAATCCCGTGAACCATCGAGTTTTT
>7947_x5
TTATTACTTAACGGATGTAGCCT
>7948_x7
AGAGAAGTCGGTAAAGCTGGTT
>7949_x6
AGTAACTGCAACTCTATTGGAGTA
>7950_x36
TCGGATCGCATGGCCTTT
>7951_x14
AAGAGTTTCTTGTCCGCTGCTTGT
>7952_x5
TTTAACATCAGATGATATCGTCGA
>7953_x25
TAAACTGAAAACTCTTTGCCT
>7954_x20
TAGTCTTGGAACAGCATCGGCAGC
>7955_x5
GCATACCACTAAAGAATTCTGAAG
>7956_x21
CGACAGTCGGTTTAGAACTGAGC
>7957_x6
TCGATTGTTTTCCAAGAATGTTGAGCCGGGTATA
>7958_x15
GATCTTAATGGACTTTTCTGAGGCTT
>7959_x5
AAATAGATCAATAACTTCGAAAGT
>7960_x5
ATATAGTCGCAACATTCAAGCATC
>7961_x14
AGGACGTGTCGTTGCAACTGA
>7962_x5
CGAATAACACTCTGGGCCAGAT
>7963_x33
GCAACGATCTGTGGGCTCCCCA
>7964_x13
AAGAGAATATCGTCGCACCATGGT
>7965_x9
ATCGAGAATAATGAACCAATGCAA
>7966_x103
CTAGATGAAGTCAAAGACGCACTC
>7967_x6
AATATCTTCGAAACGAACGGACCC
>7968_x11
GCATAGGCTTGGCGCACCCCTA
>7969_x5
AAATCTTGGACTAGGGGCTGATCC
>7970_x5
TTGCGGTGATGATAAGCCATAGTGATGGTCAGGTT
>7971_x9
TACTGCATAGGCTTGACGCACCCCTA
>7972_x14
CGTGCACCAAATCCCCGACT
>7973_x7
ATCCCCGATTGCGAACTGGAATCC
>7974_x7
AACGATCGAATGAGAATACCGCCT
>7975_x7
ATCACCAATTCGGACCAACAGTCA
>7976_x230
AATATTAGAATTTCTTCGAGCGCC
>7977_x5
CACGAGACCAATAAAATAGAACTT
>7978_x5
TTCGGCGTGGGATGCGACATTCGT
>7979_x5
ATTTTTCATAATTCGACTGACAGT
>7980_x5
TCTGGCGATACGTCTCTGGCG
>7981_x6
TCGTAGAAGCAAGTACTCTCCT
>7982_x10
AGCGCGCGACCTACACCCGACCATCGAGGCAA
>7983_x201
ATGTGGACAAAAAGCATCGGGCCT
>7984_x25
AAGATGCACTAGAGAGGACTGACC
>7985_x6
ACCGCACAAACAATCTCGGCTGTG
>7986_x5
CCAGGAGGTGAAAGTAGATGC
>7987_x74
ACGGAATCGTGTCGGAAAGGGGCA
>7988_x14
AAACGGTCGTTTTAAAATGGAGAC
>7989_x6
ACAAATCGGGGATTCGTCGGCGGA
>7990_x5
AACCTCGTTCACGGTCATCTTGAC
>7991_x45
ATCGGTAGAATCCTTTGCAGA
>7992_x7
TCCTCGATCGCTTGGAATGCCT
>7993_x6
TGCCGGACCGAAGATTTATGATC
>7994_x7
CAGTCGGTATATCTCTCGGTGCCT
>7995_x5
CTACCGATGTTGTTGCAAGAC
>7996_x22
TTTCAACAGTTGGATGCTCGAC
>7997_x7
ATTGTATGTGGTCTTCAGGATGCT
>7998_x6
ATGGTGAAGAAGGTACCGTCGTCC
>7999_x5
AGCCGAGCGGAGGAGAGACCTC
>8000_x7
CGAGAACTCAAACAGAGAAACAGT
>8001_x9
AAGATAGAATTCTCCTTGGATG
>8002_x5
ATCGTAGAATGTCTTGAGCACTCT
>8003_x7
CATGTCCAGATATAGAAATCCC
>8004_x13
TCAATATCGCTTCGGACTCGGA
>8005_x21
AAATAAAAGAATTATGAACAGCCT
>8006_x9
CCGCGTACGCTGTTCTTGTGA
>8007_x5
ATTAGAGCATAGAGCATTTTGGGC
>8008_x5
AAGAATTCCTGGATTGTTCAGTTG
>8009_x6
GTGAACAGTATGACATCTGAATGC
>8010_x10
GATAACTTGTCGGATCGCATGGCCTTTT
>8011_x18
ATTGTGAGCACTGAACATATAGAG
>8012_x7
TTGGTCTAGGTCTTCTATGGC
>8013_x5
TGAAGCTTCCGGCAACGATCT
>8014_x5
TAACTGTATTGCAATCTCCACT
>8015_x6
ATTTTAGCGGACTGCGAATAGCCT
>8016_x5
GAGCGTATGATGTCGATGGCCCGAGGTAGAGCACT
>8017_x6
TTATCGAGACCATTACTTTCGGAG
>8018_x18
GACGAGGATGAGAATTCTGAGGAG
>8019_x13
TCATTATCGCGGATTTGATCGCCG
>8020_x6
AAAGCACTCGTGATCGGCATCGTC
>8021_x5
GTTTTCCGAGTAGACTGGCGCGCC
>8022_x93
TGAAGCTTCCGGCAACGATCA
>8023_x10
AACTCGAGAAAGTGGATCCGGAGC
>8024_x5
ATCGGACGGCTAGCTTACAGGATC
>8025_x862
AGCCAAGCTTCTCTCCGTCGAGGT
>8026_x164
TTCTATGATGCATGTGGAATTTAAGTCTCTGATT
>8027_x5
AATTGCATCGTTGTCACCTTCAGA
>8028_x10
AAATTCGAGCGACGTGTAGAGCGC
>8029_x10
ACAATTCTGGCTTTAGGATAGACT
>8030_x24
CATCACCAATTCGGACCAACAGTC
>8031_x10
ATTCGACCAAGTGTGACTTTGAGT
>8032_x6
TGAAGGGATTGAATGACAAGTT
>8033_x35
CCTTCGACGAAAATGACTTAGCCT
>8034_x9
AAGTCGCAGTAGATTCGTCA
>8035_x19
ACCGCCTTGGCAATAATCGTCGCC
>8036_x10
GATGATTCATGATAACTTGTCGGATCGCATGGCC
>8037_x6
ACGATGAAGGAACAAATTTGAAGT
>8038_x11
AATGGAGATTGATCAAAGACCT
>8039_x7
GCACTGTCGGTGTGGTCGGTTGGCATGGCG
>8040_x5
CCGATCGACACCATCTGGGCCT
>8041_x49
ACCGAGATTGTGCCGGACATCA
>8042_x6
TAGAATCTTCTGTACGGGCACCC
>8043_x5
CTGCCTGAAGGCGAAAGCACTC
>8044_x5
CTATCATCGTCTTTCTTTGTTCAAGTA
>8045_x38
AAGTCGCAGTAGATTCGTCC
>8046_x21
ATTTACAGACCTCAAAATGCCT
>8047_x43
ACCGAGATCTCAACTGTTCGAATT
>8048_x7
TATCGTCGTAGAAGCTGTTTCTTTGAAAGATTA
>8049_x5
TCAAGGTCGGTCGTAAGACGGC
>8050_x5
ATTATCCGGACCGGAATCAGAACC
>8051_x5
TACCGGAAGAAGACTGACTCAAC
>8052_x130
ATCGCGACTTTAGCTTACCCGGAA
>8053_x5
AACCGTAGAACTGCATTTCTGAGA
>8054_x6
TACCTCTTCAATGTCGTACGACTT
>8055_x10
CACCATGGTCGGCAATGAACCA
>8056_x5
TTAGTTTGGAACCCTGAACAGACTGCCGGTGA
>8057_x10
TTCTTAATTCTATAAGGTTGAATAAAAATTTG
>8058_x8
CGACCATTGAGAAACTCACT
>8059_x17
AAAATTCTCGGTCTGCCAATAACC
>8060_x5
ACTATGGACTTATCGCGCCCGAAA
>8061_x11
AGGAAGATTGAAATCACGTTGGCC
>8062_x12
ATCGAGGAGATGTGAACATATGCA
>8063_x18
TTGTCGGTCTAAAATCCTAAGCCT
>8064_x9
AACGAAGACAAGATGAAGAATCCT
>8065_x5
TAAGCTCCCAAGGGCGCGTGATGTA
>8066_x23
AATATGGGGGGCTCGTTACTTCAAC
>8067_x5
ATTCGAGATGTTCTAAGTGGGATG
>8068_x5
CGATGATGTCCATAGTAGAATGAT
>8069_x8
AGAGAAAATATGCGTCGTGATGAC
>8070_x9
AAGGACCGATGCACCTCTAAGTGG
>8071_x5
TATAAAAGGGTTGTGGATAGCC
>8072_x10
AAACCGGACGCTGACAAATTAAGC
>8073_x18
CTAGCATCCGGTACAAGAACAT
>8074_x12
AAGAACAAGATATTGGGGGATTT
>8075_x28
TTGGGTCGTTGCGATTACGGGTTGGATGTCT
>8076_x19
CGGACCAGGCTTCATTCCCC
>8077_x16
AAGACAGAGAGATGAATAGGGCCT
>8078_x64
AAGTCGCAGTAGATTCGTAA
>8079_x25
TCCGGAGCATCTGTAGAGAGGA
>8080_x6
TTCCGTTTGGTTTCTTTGAATCTT
>8081_x12
CCCAGCATGGGAATCGGGCTGCT
>8082_x9
AAACAGTCGTCGGGGAAAAACGGC
>8083_x16
AAGAACCGAGAACTAACCCGAAGG
>8084_x6
TTTTCGTAGATCTACCACATTTGG
>8085_x6
ATCCGGATGAATGGAGAACATTCC
>8086_x8
CCGGAACAAATCTGACCATGGGT
>8087_x6
AGGGCTCCTCTGTGGCCGGGGACT
>8088_x23
ATATCCGGATGTCGACTTGCGATC
>8089_x5
GTTCTCGGACTAAATAACATGCCC
>8090_x8
CGGATTCACCGACTCTACTGGA
>8091_x6
GCAAAATACGGGTCTGTACACACC
>8092_x18
GGTGGCTGTAATTTAGTGGTGAGAATTCCACGTT
>8093_x18
ATTGTTGGAGCTAGCTTGGAAGATGAGAATT
>8094_x5
GTGATTTGATAACTTGTGAACAT
>8095_x1011
CCTGGGAAGTCCTCGTGTTGCACCCA
>8096_x8
CCTGGGAAGTCCTCGTGTTGCACCCG
>8097_x7
TCTGCCTAATGCCACGTTACCTGTAGCACAA
>8098_x5
TAGTTTTCAAAGCTCGAAGAC
>8099_x8
ATTACTTCGAGGACCTGTATT
>8100_x9
TTGCCTGTTGCCCTGATGATTCATGAT
>8101_x6
TAGAATACGTATGGGTTGTCATCAC
>8102_x21
AGAATAAAGATGAGGACTTTGGCC
>8103_x5
AGTCCTGAGTGCAATCTACGCGGT
>8104_x5
ATATAGAATCTAACAGGAGCACCC
>8105_x6
TGGTCTGCAGACCTGTAGCGCACC
>8106_x16
ACCCAATGTAGCCGCCATCCTG
>8107_x15
AGCCCCCGTCGCATCTGTAGAGGA
>8108_x8
ATTCTCTGGACCGGGGGAACGCCT
>8109_x5
TTATCCCGTGCAGCTGTTCGAAC
>8110_x8
ATTTATCGGTAGAATTAGAGCACC
>8111_x6
AAGAAACTAACAGAACTCAGCTTC
>8112_x23
AGACCGGAGAATGTTCAAACTTGT
>8113_x5
ACACGAGACTGGATAAAATTAG
>8114_x9
AGGATCATTGTCGAGACCC
>8115_x6
ATTTGTCCGGGCGAAAATGTGGCC
>8116_x13
TCTTCCCCATGATTTTGCAAGCCT
>8117_x7
AACGAACATGAACCGAGGGGTGTT
>8118_x6
AATTCCGCTCGTTTGATAGAATAG
>8119_x80
AAACTGTAGAACCGGATCCGAACC
>8120_x5
AAACCAAGATCTTACCATGACTGCAATT
>8121_x18
CGCCCGGTCAAGGCTGCCCTCCTT
>8122_x16
TATAAGGTCGCCAAGAAAGAAGCT
>8123_x8
AGGAGTGAAAGAACTATATAGTTA
>8124_x5
TGACCATTCGGAAGAACTCGAG
>8125_x6
ATTAAAGGACAAAATGCTGAATTT
>8126_x10
ATTCATGGTCTCTTCGGGCGGTCA
>8127_x12
ATACAATGGCGGTCCTTATGAACTGAT
>8128_x10
TAGTCGCGCGAACGATCGAAGCCT
>8129_x8
CTTGGGTCCAGGTTTTGTAGCT
>8130_x6
AACGCAACCACCAAGATCTCTGAGGCT
>8131_x11
ACCTTACTGATGTCCACTTTAAATTTCTGAGGCT
>8132_x38
TTCGGATTACTTCGAGGACCT
>8133_x40
TAGGGCGTAGCACACACCGAGCCT
>8134_x6
ACACCATCATCTCGTTGCATTGTA
>8135_x20
ACGAGACATCAAAGGTAAAAACTG
>8136_x9
CAAACCTTGCCTGTGGTCTCCC
>8137_x7
TTGTGTACTGTGGAACCCCAAGAA
>8138_x7
CATAACTTGCGTGGATGCCTTT
>8139_x5
TTGCGGAAGACATCCAAGGAGA
>8140_x8
TTTGATCTTTATGTGTAGAACT
>8141_x6
TCCTGCAGGGAGTCCGTTTCTG
>8142_x6
TATGAGGATGCTTTAATATTATAG
>8143_x11
CTCTGGGACTTCTCGCATGCCT
>8144_x44
CTAAATGGGACTCAGAAGACGAAA
>8145_x11
ATGAATTTGAAATCGGATGATGAT
>8146_x7
CACGTCGAACTCTATGGGTAGC
>8147_x7
TAACTAGTTTGGAAATGATCTGAGCCCC
>8148_x5
AGGACCGAGCCGATGGGCGAGCCT
>8149_x12
ACCTTACTGATGTCCACTTTCAATTTCTGAGGCTT
>8150_x8
ATTCAAATAGTGGCTGCAAGTGAA
>8151_x21
AATTCCAATTCCAGCGCGTCGAAC
>8152_x5
ATCCGCCGGTCAAATGCAAAATGG
>8153_x6
ATTGATTTGAGATTATTTACGGCC
>8154_x8
ATGATATGCAATTCTAGTCGGAAT
>8155_x9
ATAAGAACCGAGAACCGAACCGAA
>8156_x5
AACTGTCTTTCGTGAACGCCT
>8157_x7
AATATGAGAATAACCATGAGCCCT
>8158_x6
ACTTGAACTGTGATCGGCGCC
>8159_x11
TCCTCAGTAGCTCAGGGGTAGAGCGGTCGGCTG
>8160_x35
TTGGATGACTCCCGCACTCGGA
>8161_x34
TCGGATAGACTTGAAATTGGTATC
>8162_x21
TCCATTGTCGTCTAGCCCGGTTAGGATATCTGGCT
>8163_x5
GCGGATATGGTCGAATGGTAAAATTTCTCTTTGGC
>8164_x5
AACCGCGATCAGCTGACTTGAAGT
>8165_x5
TGAGGTGGGGTTTTGAACC
>8166_x10
TTCTAATGTGACTTCCATGACCTT
>8167_x5
TGAATAGAGGACTGATAATAAAGT
>8168_x416
GATGACGTGGCAAAATTCTGAGCTT
>8169_x12
AAAGAGAATGAATGCCTTGGAATC
>8170_x10
TCGAACCATTACTTTGTCGCCT
>8171_x5
CTCAGCGTGCTCATCAGGGTGC
>8172_x5
AGGGATTGTACAACGCGCACAGGT
>8173_x8
GTGATTTGATGAAGGTTCTTCGCT
>8174_x6
AACGCTACACCCGAAGTGGACTCG
>8175_x5
ATATCATCAAGTGCGGATTGCAGA
>8176_x5
AAGATGACTTGGTGAACTTACCCT
>8177_x5
AATGACGGACAAAGCTATGCCT
>8178_x5
TTCTGTGTGGATCAATCTTCTCTATGAGC
>8179_x59
CAACGCGTTTTTCGGCAGGACG
>8180_x5
ATGTGTAACTGTAAAAAGATCCT
>8181_x20
CGAGATGTTCATGACTGTGAG
>8182_x11
ATGAAGCATGTGTAGAACCGAGAA
>8183_x54
ATCGGATGGAAGGGCAGAGGCCTTTGGCGTCC
>8184_x16
AAACGAGACGTATACCTGGAGTCT
>8185_x16
TATGCTCGCGGAGGCACTGTCGGTGTGGTCGGT
>8186_x6
AGAATAGTGAAATTTGGTCGGCAC
>8187_x20
AGTTCCGTTTGTCAGATACTTGGA
>8188_x8
ACGGACCAGGGAGCTCTTTTCTCC
>8189_x5
TTGACCTGAATGAAACTGAGAAAT
>8190_x9
AGAACCTGGGAAAACGTTGACTGT
>8191_x7
ACCGAGATTGTGCCGAACATCAAG
>8192_x5
ATGGACTTCTGTCACTAAGCACCC
>8193_x10
AATTTCTTGGGAAAATGAATGCCT
>8194_x32
ACGGTCGGCTGTGTGAAAAACAGC
>8195_x6
CGAAAATTGTAGATATCGTCGATA
>8196_x15
ATCCGAGGTCGTTTAGAGAAAATG
>8197_x8
GGCGCAAGGAAGCTGATGAGCGGGATCCT
>8198_x7
ATATGACCTAAGAAAGCTACCT
>8199_x46
GATGACGTGGCAAAATTCTGAGCTA
>8200_x8
TCCAAATTGATTGAAGCCTCGTCT
>8201_x5
AATGTTGGACATGAGATTAGTGAT
>8202_x13
AACTCATCATATATATGTCGGCCT
>8203_x14
TCTGGACTAGGGTGTTACAATAAAAAGTGCACTTT
>8204_x150
TTTAACCGGAAGGCCTAGAGCGAACT
>8205_x5
AAGGCTTTCACGCTGTCGGTGCC
>8206_x5
AGAGATCAAAAATCATAAGGGGGC
>8207_x5
TGTATTAGCTCTATCTGATCACT
>8208_x5
ATTGACTGTTTGTGCACCCGA
>8209_x124
GTGGACGTGCTGAATGTATTCAAT
>8210_x9
AAAGAAATATATGAAACTAACCTG
>8211_x5
AAGAGATTTCGTCGCGTTGGTAGT
>8212_x8
AGTGGGGTCCGTCAACATCTGACT
>8213_x12
CCCTTTTGCCGGCGATGCGTTCCTGGCC
>8214_x5
AAGCGATACGAGATCGTTAGGCCT
>8215_x6
ATTCTCGGATGACTTGGCTATACT
>8216_x5
AAACATATGTGAAGGTAGAACATA
>8217_x12
AAGGGCTAAGACCTCGCCGGAGAA
>8218_x67
ACCTGCTCAGATTGTGTAACGCCT
>8219_x8
TAGACTAAGGCTCTGTTTGGGAC
>8220_x48
ACGGAACAAGACATACAACAAACT
>8221_x6
TTTTGAGAAAATCTTGGTGACG
>8222_x13
AGAACCGGACCGAACCGTTAGTGG
>8223_x9
TATATATGAAAGAACTTCTGCCT
>8224_x15
ATTTTAGAACCTTAGCACCCA
>8225_x10
AGAGACTTTGCACTCCATCAGCCT
>8226_x5
AATCCCGATTTCGAACTGTTGACC
>8227_x39
TATACAGAGATCATTCCGGATGAA
>8228_x6
CTCCGCGAGAACCAGGAACCCT
>8229_x53
CTTTGCAGAACTCTCTCGAGCGGGCCTCCCA
>8230_x7
TGGTCATCGCGCTTGGTTG
>8231_x5
AAACGAGGTTGTAGAAAGAAAAAT
>8232_x8
TTTCGTTCTATTTTCTTGACC
>8233_x6
TTTTGGATACCTGACGAAAATGCC
>8234_x5
ACTTGCATCGTCATGGAATGTCCT
>8235_x5
CGAACCCACGCCTTCGTTGGCA
>8236_x10
TCCAATGACTGTCAAAACCACATT
>8237_x1271
GTCGTTGTAGTATAGTGGTGAGTATTCCCGCC
>8238_x6
TGTTGACCCTCATTGACTGTTTGC
>8239_x7
CCCGGAGATACTGCTCATACTC
>8240_x7
AGAGCTGTTCAGAATGAAGAAACT
>8241_x16
TACTGAAATGCGGAAATACAATTT
>8242_x6
TTTTACTTGGCCTAGAGTTGAACT
>8243_x11
CGACTGTCGAAGAATGAGCGGT
>8244_x11
ATGAGGAGAAAGACACCTGAGCCT
>8245_x21
ACGAGGAGATGATGGAACAAGGCC
>8246_x5
TATCGAGGCTAACAACTTTAAAAT
>8247_x44
TTCCAGTGACTTAGAGAATTCGAC
>8248_x6
TCCTCTGGGACAAGAATTCTGGC
>8249_x7
TTTGGATCCGTTAAGAATTTAGCC
>8250_x7
AGAATCTGTCAACTCTGATCGCCT
>8251_x25
AAGGCAATTTCTGAGCTT
>8252_x7
TCATCATGACTGCTATGACGCCT
>8253_x5
AGTGTCGTGAACAATCTTCGGAT
>8254_x6
TGTAGGGCTCTCGGCAATGGATATCTT
>8255_x48
ATTTTTTGAACAGGCCTGCAGACC
>8256_x61
GAATCTCTGATCGTAGGCTGGCCT
>8257_x11
CATTTTTGAACAGGTCTGCAGGCC
>8258_x7
AGGAGAAATTGGATAGTGGATGTC
>8259_x8
AAACCGGAATTGAGACTAAGGCCT
>8260_x6
TCAACCAGCTTTACCGACTTCTCT
>8261_x13
TGTGGAGGTAGGTAGACCGGAGAA
>8262_x7
ACGGCCATGAAAGTTTTGGAAGCT
>8263_x20
AATGTCGTTTTTAGAGGGCTGCCT
>8264_x10
TTAGTCAGATGATACAATAGCCCT
>8265_x122
GATAACTTGTCGGATCGCATGGCCTTT
>8266_x16
ACGTTCGAAAGGGGGATGTAGCCT
>8267_x15
TAATGTCTCTGTTACAATGCGCCT
>8268_x575
CCATGTCCAGCAGTAGGGCT
>8269_x10
GCTCAAATTTTAATTCTGAAGCCT
>8270_x5
AGCATCCTCAGCGACGGACCGGGCCC
>8271_x6
AGAGAATATCGGATGACTGACGA
>8272_x5
AATTTGGTGATGTGTGAGGAGGTT
>8273_x20
TGACGGGCCTATTGGCTCTTGCGTGCTTGT
>8274_x5
AAATCCGGACTTTCTAATTGCAGT
>8275_x16
CCGAGCTTGAATTTCTGCAAAT
>8276_x5
TATCATTGCCAGACTCTCCCA
>8277_x5
TTGGTCGACTCATCAGGC
>8278_x25
TCTGCGACGCCTTGGTCATCC
>8279_x7
ATTCGTCGAATGACAATGAGCATT
>8280_x10
TCGGATCGCTGTGACGTGGGT
>8281_x5
ATTCCTCGTCAATCTTGTAGAACG
>8282_x8
ACTGCGTTGTTAGAATGTCGGCCT
>8283_x5
AATTAAGTGATCGCTAATCGGCCT
>8284_x28
ACTCGCGGATTCACTGTTGCACCC
>8285_x5
TCAGGATTAGGTCTTACCGCC
>8286_x6
AATTCAAATTCAAATCGGGATT
>8287_x18
GAAATCTCGTGTGGAATA
>8288_x11
AATTGCCTGAGCGACTGTAGTTGT
>8289_x11
CTATGTTACCCGGCTTAATGGC
>8290_x41
ATAGGACGAGATCTGTGTTGCATT
>8291_x13
GGTAGAATCCTTTGCAGACGACTTAAATT
>8292_x11
TTGATGAACAGTATCCTATTTCTCTGATGGAC
>8293_x6
TTTACAAATAAGACTGGAGCACCC
>8294_x127
CGAGATGATCGTTGGCCAAAGCTC
>8295_x5
GACGCATTTATTAGGTAAAAGGTCGACG
>8296_x7
AGATTCGGGCCCGTGTAGTTCGCC
>8297_x5
TAAACTTTGTAGTAACTTGGGCAC
>8298_x10
ATCGGAGTCCAACCCAGAAAGCCT
>8299_x15
TATTGTAGAATGTCTTGAGCGCCT
>8300_x6
AAAGTTTACTGTAAACTGGGCGCC
>8301_x5
CAGTCGAATCACTTCTTGCAGG
>8302_x7
ATTATGTCAGCCTGCGAGGAC
>8303_x29
ACATTCGTCTGTCCATTGGAACCC
>8304_x5
ATAACCGGAACCTGAACACAAA
>8305_x7
CCCCAAGTCGCAGTAGATTCGTTT
>8306_x7
GTTACATGGGTCGTGAGTGGGAACT
>8307_x5
AATACTGAGATCAACTGACAACGA
>8308_x93
AGGACGAGGACATGGTAAGCTAG
>8309_x7
GTCTATCGTCGGCCTCTATGGTAGA
>8310_x13
TGAATAACATTCGGAAGCTGGCCT
>8311_x9
CTTGGTACAAAAGAAACAACGCCT
>8312_x5
AAAACGATGACGTCGTGAAGTGA
>8313_x15
TTCGCGACAGGGTATTGT
>8314_x8
ATACATACTCTGACACCATTTAGG
>8315_x18
ACTCGAGTGCGTTTTCTAAGGATG
>8316_x5
AATTCCAGTCGGTTTTGTAACACT
>8317_x11
AATGATGGATTGCCGCTTGGTTGG
>8318_x8
CCAGCGGCTGGAAGAGCGCCG
>8319_x11
TTTCGGAATTGAAAACTGCAGTTT
>8320_x6
CTTGAATTCTTCTCAGAGCAGAGA
>8321_x23
ACGCGATAGTACTGAAACGGCACT
>8322_x18
CCGCCTGCGATGCTGCGAGAAGTCCATTGAACCTT
>8323_x19
CGTGTAGTAAAATGAACGACGCCT
>8324_x6
ATGTCGAGAAACAAGCTGAACTAT
>8325_x5
AAAGAAGAGGGACTTAATTCAGCC
>8326_x85
ATGACGGTATCTGAGGAATAAGCATCGGCT
>8327_x14
TATTTACCGAAACTTCTGACCTGT
>8328_x117
TGCAGGATTATGACTGAACGCCT
>8329_x5
AGAACCGAACTGAGAACCATCAAA
>8330_x5
ATAACCTGAAAATCAGCGGACTGC
>8331_x5
CGAGATGCTTCCTCCATGGCCT
>8332_x5
AATTAAAAGATCGCTCGAAGAAGG
>8333_x10
AGAAATCCTTGAGTTATGAGTACA
>8334_x43
CTTCGAGGACCTGTATTCCAG
>8335_x742
TCTGCATAACTCGGGAGCTTT
>8336_x5
AAATAGAGATCGCCGACCACCGTC
>8337_x24
ATCATCTGAATCCGGGCTCTAGAA
>8338_x5
TTGGGCATTTGGGACTTTGAGAAT
>8339_x5
CTGCATAACTCGGGAGCTTT
>8340_x549
AGGACTTAGAGAATTCGACCAAGT
>8341_x7
AATTCCTGTAGATGTTCAACCACA
>8342_x5
ACCAACTGTCACGGACTTAGCACC
>8343_x6
ATGACCGATGACTTTTAAAACAGT
>8344_x8
ACCCTATGATGAATCGGCATGTCAGTGCGC
>8345_x43
AAAAGCACGAAAGATACTCATTGA
>8346_x31
GAAGGATGAAAAGGACTTTG
>8347_x20
ACTTCGCCGGAAAACTTCAGAGAG
>8348_x5
CGGTCTGTCACCCTCTTGAGAA
>8349_x14
TTCGGAATTGCAGAAGTTTTAGCT
>8350_x5
TACCGGGCTAGATTGAAGTA
>8351_x24
CCGTGTGCAGGATTATGACTG
>8352_x7
AAAACTCGGAAATTCAGTAGCTTC
>8353_x14
CTCAGCTCTGATCTCTCTGTGGCC
>8354_x10
CGGATCTTGGTGGACAACGGGA
>8355_x6
ACAAACTCATGGAACTCTTCCC
>8356_x7
TCACTCTGATAAATTTGACGCCT
>8357_x11
AGGCTAGTAAGCACTCTTGGCATT
>8358_x26
GTATGAGAATAAGAATTTTATATTTCTGAGGCCT
>8359_x39
AATGGACCGTTACTTTTAGAAAAG
>8360_x49
ACTTAATGATTATTCGTTCGCC
>8361_x5
ACCACATGATGAGGTTGGATAATT
>8362_x10
CCGGCGGAAGTGAAATACCACTACTTTTA
>8363_x6
GCCCCAAGTCGCAGTAGATTCGTT
>8364_x7
ATGGATAACTGTTGTCTCAGCGCC
>8365_x11
ATTTGGACCCTTAGAACCTGTGCT
>8366_x137
GCCACGATCCACTGAGATTCTGCCCCAA
>8367_x5
TGAAGTGAGTCAATTGGCTGCT
>8368_x7
TTGTTTGATTATAAACGGGTCACTGAGGGAT
>8369_x10
GAAAATGTTCGCTTGGGCC
>8370_x11
ACGAGCATTTTCGGACATACGAGC
>8371_x8
CTCACCGCCGGAGAGGAACTCC
>8372_x14
CGGAAGTCGGGTTATGGTGCCTAACTGCGCGCT
>8373_x21
ATGACTGAGATAGAATTCCGCAAA
>8374_x11
CACTACTGCATTGGCTGGCGCACCCCGCC
>8375_x5
ACGGATTTTGTAATGAACATAGTC
>8376_x10
TTGACACTAGAATATTCATGGCCT
>8377_x5
ATCCCGTGACTACTCTAGCCCGAG
>8378_x5
ACCATCGAGTTTTTGAACGCAAGTTGCGCCTGA
>8379_x141
GACGTGAATGTAGGCGAGCTTCGT
>8380_x5
ATGACCCGTTGACCATTGGATGTC
>8381_x31
GCCCCAAGTCGCAGTAGATTCGTA
>8382_x7
ATTGAATCCGATCAAGCGAATGTT
>8383_x8
GCCCCAAGTCGCAGTAGATTCGTC
>8384_x16
AAAAGTAGTTTATATCTGATGCCT
>8385_x48
ATGATCAGCTGTATGGACCGCGGC
>8386_x5
ATGAGAGAGAGTAGACGATGAACG
>8387_x5
TAACGAGAAGCTCGTCGAAGC
>8388_x8
AAGAACATTGGCCGTCGTCAGTCT
>8389_x156
TTTCAGGACCGAAAAATTCTCC
>8390_x6
GATGGCGAACATTGTATTAGCTCTATCTGATCACT
>8391_x24
ATTGTCCAACTGAATATAGATCGT
>8392_x6
TATGGATATGCACTCTGGCGCC
>8393_x32
AATGAGATTCGGCTGTACATAACC
>8394_x6
AATTAACTATGTGCAATGGATCCT
>8395_x10
AGAGAAAATGCGCGTCGTGATGTC
>8396_x17
ACACCGAAGAAGCACAGAGCACCC
>8397_x27
AAATGTGAATTTTGAAAATTGGCC
>8398_x11
ACATATGATCTGTGGACGCCGAGA
>8399_x6
ACTTCGAGGACCTGTATTCCAG
>8400_x6
TCTTACTGGACTTTCTGAGTC
>8401_x16
AAGTGTTGGACTCGAGTTTGTAAG
>8402_x6
TAAGAGTGCTATCTCCTTGGGC
>8403_x30
GAGGATGAGAATTCTGAGGAGGAC
>8404_x14
AAATTGGTCATAGGAAAGGAAACT
>8405_x13
AGGAGCGGACACCCGGGAAGGAGG
>8406_x55
AAGAACCGGACCGGAGAACGAACC
>8407_x11
TTCGATTGTTTTCCAAGAATGTTGAGCCGGGTAT
>8408_x6
ATCTGTTCGGGCGAAAAAATGGCC
>8409_x11
ACACGGTCGCCCGGGCGAAACACG
>8410_x10
TCAGACTGGGGCCAATGTCAAGGAT
>8411_x9
AAGGACTTCTACACTCTCGCCACT
>8412_x9
AATTTTGGGCTGCCAATATCGCTT
>8413_x6
TTAGAGAAAGTAACTTGGCACA
>8414_x5
ATAGCGAATGAAAACTTCTGAGGG
>8415_x18
GTGCTGTGATGAAGATATT
>8416_x5
AGGGACAAAGAGAATAGCTTCAAAC
>8417_x8
ATTGAGACTGTGTACTCGCACCCT
>8418_x5
ATTGGCTTTCTGGAACTGAAATTC
>8419_x6
GTGAGATTGAAGTTAAACTAGAACACCATATTTT
>8420_x18
ATAGGTGGATAAAGGCAATTTCTGAGCTTC
>8421_x5
ACGAATGTGCAAACCTCTGAGCCT
>8422_x25
TTTTGATGTGCTTGCTATGATGTC
>8423_x28
GCACTGTCGGTGTGGTCGGTTGGCATG
>8424_x5
ATTATCCGGACCAGAACCAGAGCC
>8425_x6
TGCCTGTTGCCCTGATGATTCATGATAACTT
>8426_x6
TTTGAATTTTGGAACCGTGAACAA
>8427_x6
ATCATCTTCTATGAATCGTCGGCC
>8428_x7
TCTGACTTCGTTGATGGCCT
>8429_x8
CGTGTCCGACTGATATGAGAAGGT
>8430_x9
CGAAGAAGCACAGAGCACCCGAAC
>8431_x24
AGCTTGACTCTAGTCCGACT
>8432_x6
TTTGATCGTTCTTGCTTTGCCACC
>8433_x9
ACCGGACATTGCCTTCGCAGTAGG
>8434_x22
AGTAGAAATATGAAAACCTTGGCC
>8435_x48
ATCATGACAGGACTCGAGGAAGAAGCCCCGGCT
>8436_x23
TATCATTACGCTCATTAATAGACT
>8437_x5
TTTGTATGGTCTCAAACAGGCACC
>8438_x5
TTGATTCCTACCAAGATCCGGCCT
>8439_x17
CATTCATACAGATATCAGCGGTCC
>8440_x8
CGCAAGGAAGCTGATGAGCGGGATCCT
>8441_x7
ATCTGGACTCTAGTAGAAAGGCCT
>8442_x5
CTTCCATGCGTTAAAATGACAGAG
>8443_x168
TAATGAAGACAGGATTAAGC
>8444_x13
AAAACTGTGAAATAATTGAACTGT
>8445_x12
TTCCTTCCTTGGATGTCTGAGGCTC
>8446_x15
AAACACGTGATCGGGCGAACAACG
>8447_x15
ACGAGAAGAAAGAACTAAACAGAT
>8448_x5
TACTGGACCACTGAAATTGATC
>8449_x11
ACCGATCGATCAAAAGTGTAAACT
>8450_x21
AACCGACACAATTCTGTTATGAGA
>8451_x10
CGAGAAGTAAAATTTTGATAGAGA
>8452_x5
TTGCACCCGTCGCAACAGTACTGC
>8453_x5
ACGGACAAACACGAGATTCTCTCC
>8454_x19
GGGGATGTAGCTCAAACGGTAGAGCTCGCT
>8455_x11
CGAGAAGTGGATCCCGGATGAT
>8456_x6
AGAACCGAACTGAGAACCATCAGA
>8457_x6
ACGAGATAGTAGTGCTGATGAATT
>8458_x7
AAAAGGATAGTAATCTCACCGAGA
>8459_x22
CAAGTATCGCTGAAGGGTTGCT
>8460_x7
TTCGAGATGCATTGATTGGACATT
>8461_x7
ATAGAGCAAAGGTAGTTGGAGACC
>8462_x72
AGCTGTCCGCTGTTGAGCAGTAAGGGTCGGA
>8463_x8
GAGAAGCAAAGTTTGATAGGGATT
>8464_x5
GACTTTTCTTGTGTCGTCTTGGA
>8465_x19
ATTTCACTCGGACTGTTGGATGAG
>8466_x9
TTGGAGGAGACAGTTGGACTGC
>8467_x8
AAGAACCGGACCGGACACCGAACC
>8468_x12
GACTTTTCTTGTGTCGTCTTGGC
>8469_x9
AAATCAGGATACAGGACTCGGACC
>8470_x5
GGTGTAGGATAAGTGGGAGCCGG
>8471_x9
TTATGAACCGTCGTTCGTGAACGT
>8472_x8
GAATGACGCTTCGTTGGC
>8473_x5
GCTCGCGGAGGCACTGTCGATGTGGTTGGTTGGCA
>8474_x5
AACGCGTTCATGATGTTCTGGCAC
>8475_x21
TTATGAACCGTCGTTCGTGAACGC
>8476_x17
ACGGACAATGTAAACATGATATGT
>8477_x12
CTGGTGAATTCCCTTCAAACTG
>8478_x5
TTTAGAGGAACAGAGCCTGAGA
>8479_x5
TAAAAAGGAGAAGACCTGTGGCCT
>8480_x6
GAAGGACAAATGACTCTGTTATT
>8481_x37
CTGAGGTGCACCGCTGACCGACCTTG
>8482_x5
CTAATATACTCTGATTAAGCCT
>8483_x6
TTCGAGAGTGTAGCTATCACCT
>8484_x6
ATTTTAACCAGGACGCATTTAATG
>8485_x12
GACGGTATCTGAGGAATAAGCATCG
>8486_x6
CCGCTTGTAAAGCTCTTTCGTCGAGTGCGCGA
>8487_x6
ATCCGACGGACTCCCATGTATGAA
>8488_x12
AGGATTATGACTGAACGCCTCT
>8489_x5
TTGAACATAATTTTGAAGCCTT
>8490_x7
TATAGATTGCTAGAGCCCCGCGCC
>8491_x5
AATTTGGACCGTCTTAACCCGAGA
>8492_x46
CCAGTGACTTAGAGAATTCAACC
>8493_x8
TTTACAATGACAAGAACCTGCGCC
>8494_x6
TGCATATCCCGGCCTAACCTAACTCACTTGTCCT
>8495_x7
GAAGGGACGCATTTATTAGGTAAA
>8496_x13
AAAAACGCAAAAGATCCGCTGATG
>8497_x5
TTCAAGGACGAAGAATGCACAGAT
>8498_x6
CTGAGGACCGTGTAGAAAATCTCA
>8499_x7
AGGATAGTATTCTCCTTGGATGTC
>8500_x10
ATCCGTGGACAAGGATTTCTGCCT
>8501_x5
ACCGTTGGATGCCCGCACTTTACC
>8502_x5
AATTTTAATTCCAGATTGTCGAAC
>8503_x5
TCGGCTGAGGTAGCAACATTCTGT
>8504_x204
TCATGATAACTTGTCGGATCGCATGGCCTT
>8505_x10
TCCAGTGCCAACAATGATTTCGGC
>8506_x5
AATCCAGTTACTCTCGAAAGACT
>8507_x7
AATATTACAGACTAAACTGAGCCT
>8508_x28
ACCTGAAGAAAACTCGCGAACACC
>8509_x6
TGCTTGGGCGAGAGTAGTACTGGGATGG
>8510_x6
ACACTATGTCAACTTGAACTCCAG
>8511_x5
CACAAGACTCAAATCAAACCT
>8512_x10
TTCCCGTGCTGGTGAACATCT
>8513_x6
ATGAGCGGAGCCATGTCAGAGATG
>8514_x6
CTGTCGGTCGTAGAAATTATGGGC
>8515_x8
CGAGATCGTCGAGAGAAGGAGA
>8516_x19
GTGTGGCAGGCTGAAGAGCGGGATGATTTTC
>8517_x22
GAGGTCGAATCTCCCGTTGTCA
>8518_x15
CAAGACTGGAGAATTTCACAAAA
>8519_x6
ATTCGACGAATTCCTGAACGA
>8520_x14
AATTCCGTCAAAGTGTAGACTCGA
>8521_x6
AGAAGGTCCTTGTTGATTGTAATT
>8522_x13
AAAAGGTCGACGCAGGTTTTGCCTGTT
>8523_x6
ATTCTTCAGATCGGGGGAGCGCCT
>8524_x5
AACTGCTAGGACCTGAGGCATCCA
>8525_x14
ACCCTACTGATGATTGTGCCGCGAT
>8526_x10
ACAACCTGACACGAACTCATAGCG
>8527_x18
CAAATTCAGGACTCCTCTCACC
>8528_x28
CGGATGGAAGGGCAGAGGCCTT
>8529_x6
ACCTTCACCGTAGGATCTGCC
>8530_x11
CATCCACGACGGCTTTTGATTG
>8531_x6
AACTGCTAGGACCTGAGGCATCCG
>8532_x18
CTTGGAACCGTAGAGCATCGTTGG
>8533_x5
CCCGAAGGCACGAGCGTTGCACCT
>8534_x14
TTTGTGAAGTCCATGACTCTGCCT
>8535_x5
AGTGGTCGCTTGTTGCAAGTAGGG
>8536_x5
TATTAATGATGTTATGAACTGCCT
>8537_x6
ACCGTGTGCAGGATTATGAC
>8538_x10
ATAACTGTTGGATCTTGCGGCGCC
>8539_x84
TTCCCGTGCTGGTGAACATCC
>8540_x8
CTTGGATACCATTTTGTAAGACT
>8541_x362
TCGGGAAAAGTAGAAGCCTCTGGC
>8542_x5
TACTAAAGAATACCGTGTGCCCGCCACTTCA
>8543_x12
ATTGGCAGAGGACGAATGAGCATT
>8544_x18
ATGATGTGGCAAAATTCTGAGCTT
>8545_x6
TCTGTCACCCTCTTGAGAACCGAA
>8546_x18
TTCATGATAACTTGTCGGATCGCATGGCCTT
>8547_x8
TTTTTGGTTAGAATTATGGCGCC
>8548_x5
ATAGACTTCCGTAGATGACAGACC
>8549_x5
GACAGAGAGATGAATAGGGCCT
>8550_x36
GTTGGACTTTGGGTTGGGTCGGTCGGTCCGCCT
>8551_x22
ATGTTTTATGTTCTACCTGGCTCC
>8552_x5
AGGACTGCGAATAGCCATTATAGG
>8553_x6
TCTGAAGTTTTCCGGCGAAGCCTT
>8554_x40
CAAGCCCACGCTCTGGATACATTAGCATG
>8555_x7
CCTTTCTGCGACGCCTTGGTC
>8556_x5
ATTAGAACGATGACACTACGAGGA
>8557_x5
AATACGAGACGATCTGGCCCACCT
>8558_x18
TATGGTTGATTTTTACTACGTCTA
>8559_x5
CGGAGTCCACTCGAATTTTGAA
>8560_x5
TAGGCTTGGTTACGACGACGTCGAGT
>8561_x35
AAGGATTGGCTCTGAGGATTGGGCA
>8562_x9
CACGTCGTAGAATTTCAAAAGA
>8563_x11
AACGAGAATGTCGGAGCACGGCC
>8564_x6
GTGGCTGTAATTTAGTGGTGAGAATTCCACGTTGT
>8565_x16
AACCGAGTCGCGTCTATTG
>8566_x7
CGTGGCAGAGTGGCCTTGCTGC
>8567_x8
AGCACGAGAGGTTAGTAGAACATA
>8568_x7
CGAGGAAGAAGAATATGAATGT
>8569_x17
AGCCCGGTCGTCGTTTCCACGG
>8570_x20
CGGTAGAATCCTTTGCAGACGACTT
>8571_x32
TCTGGCTGAAACTACCCTTGCACC
>8572_x5
TCCGAATTCGTCGAAATGACT
>8573_x5
TTCCCTCTCTTTGGCACTTCGAAC
>8574_x8
AGGTGGATAAAGGCATTTTCTGAGCTT
>8575_x52
TAATGAAGACAGGATTAAGT
>8576_x26
GCTGGAGGAGACAGTTGGACT
>8577_x6
TTGCAACGATCTGTGGGCTCCCCA
>8578_x9
TAGGCCCCAAAAGAATTTCCCTCC
>8579_x5
AAATGACGTCATGATATTCTGTGA
>8580_x10
TCTCGGGCTAAAAAATACGCC
>8581_x6
CGGGAGAGGAACCTGCTCAAGCCT
>8582_x6
ATTGGACCGTTTTAGCCCGAGAAT
>8583_x25
ATGAATCAAGTAGAGTACTCTATA
>8584_x8
AGAGAGTATCGTCGCACCATGGTA
>8585_x8
ATCCCTCCAGAAAACTATAAAAGG
>8586_x5
TCCGGAATGTCCAAAAAAGAATTC
>8587_x93
CTGTCCAGTTGTCTTCTTCGGCC
>8588_x8
AAACGATGACGACTTGTAGTAAAT
>8589_x7
AGCAATCCAATCCTAATCGGCTCT
>8590_x10
AATTGGGGTTGTAGCTTGGCGC
>8591_x12
AGAAGTCGACGCAACTGATGAAGT
>8592_x5
TGTAACATTCCTGGGCAGTAGACC
>8593_x6
ATTTAATAAAAAAAGACCGGTCCG
>8594_x18
ATGGACTTGGAATTGCGCGAGAAT
>8595_x27
CCGGACGGTTCGCTTATGAAGTAC
>8596_x304
GGAGGGCGCGGCGGCTGCT
>8597_x7
TTCGGACAGGTTGAGGTTTTGACC
>8598_x8
TCTTCTTGGTCGGACGTCATTTCT
>8599_x13
TACTTCGAGGACCTGTATTCCA
>8600_x10
TCTGAAGAAAGAGCCGAAGCC
>8601_x5
TACAGTGGTCATTCGGTTGGAA
>8602_x5
TGGCTATGATTAAAAATACCCGCGCTTCTGAAT
>8603_x12
TAGAGATAAGACTATCGCACTGGT
>8604_x6
TAGATCACTGAACTCAAGAGAAG
>8605_x5
TAAGAAAATTAAGGCTGTCGA
>8606_x11
CAGGTCTGCAGACCATGCACCC
>8607_x7
ATGACATCGAGCTTTTTAGCGTGG
>8608_x5
GGTCTCTGAAGTTTTCCGCCGAGG
>8609_x223
TAGGACTCCGCCGGCACCTTGTGAGAAATCAAA
>8610_x5
AATTCCGGAATGTCAAATCTCAAT
>8611_x20
ACGGAACTCTGTCAATTTGAAGGA
>8612_x7
AACTAGGATCTGTCTTCACGAGA
>8613_x22
AATGCCGGACATGAGATTAGTGAT
>8614_x13
TTATGAATTGTCGTTGAACGCCT
>8615_x8
ATCATATACCGAGGTCGGAAAA
>8616_x12
ACGTTAGAATTCATGCATAGTGGT
>8617_x36
TTAGGAGGACTATAATGAGGAGGACGACAGACC
>8618_x12
AAATACACGCTCGGATGAAAAGTG
>8619_x12
TTAGCCTGACTGAGAAACTATC
>8620_x5
TAACCGTGGACTTCCCGAGGAC
>8621_x6
AACAAATTTTTATGATTTCAGGCC
>8622_x6
CGCAAACTGATACGTCAAGATTTG
>8623_x21
ATAACCCGTAATTCGTCGAGATCA
>8624_x6
ACATCGGCTATAACAGTACCCTGA
>8625_x5
TCGAGAGAAAGATTGTTGAGAT
>8626_x6
ATACCCATACGGAAAAGGAACTTC
>8627_x13
AAGCATATCTCCTCCTGATGGCCT
>8628_x5
AATGTTTGACAGTCGAGTGTGCCT
>8629_x17
CCCACGCTCTGGATACATTAGCA
>8630_x12
TTGTGGACTTCCGAGAATTCTGCA
>8631_x5
CACCTGCAATAGAGGAAACTCGGC
>8632_x15
AACCGATTGTTATAAGTTGAGAGT
>8633_x6
ATTTCATGGCATGGTTTATAAAGC
>8634_x5
ATTCACTCGTCAGCGATTATGC
>8635_x8
TTGGATCCCTGTCGAAAATGCC
>8636_x5
ACGACGGATTACAAGTAGGGTGTT
>8637_x145
AAACGCTGTCTTTTGAGTCGAAGG
>8638_x5
AACCGGAAAAAGAGCCTGAATGGT
>8639_x47
AGAGATCGGAAAGAACACCAAC
>8640_x7
TATAAATAAAATGCGGATAGC
>8641_x6
TCAGATCTTCGTGTAGAATGCGTC
>8642_x12
TATAGGTGGATAAAGGCAATTTCTGAGCTTC
>8643_x7
AAGCGAGTATGCAAAGGGACTGCC
>8644_x5
AATATTGGTAGAACCGAATCAGAA
>8645_x24
GATACACACAGATATTTGGACGGT
>8646_x8
TTAGAATATTAGAATATACCCGGA
>8647_x6
AAAAATCTTAGCCGTCGATCTCGC
>8648_x6
ACGAGATGAAGAACGATAACAACT
>8649_x6
ATGACCCGTTGACCATTGGATGCC
>8650_x13
ACGACCTGGAGAAAAAATGTGCCT
>8651_x8
ATAACCAGGATCGTCTTTTTCGCC
>8652_x8
ATTCACCCAATTTCATCGTCGAAT
>8653_x5
AAATTCCGCGACATCATAAGAACT
>8654_x25
AAGAACCGGACCGGAGAACGAATC
>8655_x12
AAATGATTTTTTTATAGGTGCATG
>8656_x6
ATCATTGAAGATTTTGGATACCATCTGAGCCT
>8657_x9
CGAAGCTTCCGGCAACGATCA
>8658_x16
AGATTCCGAACTAGTAGAAGCAGG
>8659_x26
TAGGCATTATGTGTGAATCCTACT
>8660_x10
ACCATTCGTTGCTACAAAATTACC
>8661_x14
TTCCGCGGACCACTCAAATCCC
>8662_x45
AGAACCGGATCCGAACTATTCACT
>8663_x14
GATGTACTTCATAGTTGGGCTGTACCTTCCT
>8664_x22
CCCCGGACTCGGATTTGCACCC
>8665_x5
TTGAGAGACACCGGAGAAGCTC
>8666_x10
ATTCTCTAAGGCACTGGAAGCTCC
>8667_x25
CCTATCTGACATAGGTCGTTTGCC
>8668_x487
GCCGGCGGAAGTGAAATACCACTACT
>8669_x12
TATACCCAGGAAGAGCAGGAGCTG
>8670_x7
AGGAGAAGAATGAGTTCGAACACT
>8671_x11
TTACATGATTTTTGTAGATTGCCC
>8672_x7
CTTCGTCGAGACCATTACTTA
>8673_x10
ACCCCGTTGAAGAACTCAAAGAGC
>8674_x5
ATTTGAGGTCAAAGATTTGGGGCC
>8675_x10
AGATGGATAAAGGCAATTTCTGAGCTTC
>8676_x11
AACTCACGCACACGACTCTGTACG
>8677_x10
TCACGACCTCTGTCACGATACT
>8678_x6
AAATGTGATCCCGGTAAAATGAGC
>8679_x14
ACGAATGATCGGTAGAATCCTT
>8680_x8
AAATTTCGGAACTCATCCTCTCCT
>8681_x5
TATTCGACGCTTGTTAATTTTT
>8682_x6
AAGTGGAGATCGCCGGAGAATGGG
>8683_x5
TAGATATGGTCGCGATCTACT
>8684_x37
CTTCGTCGAGACCATTACTTT
>8685_x6
AACGGGGGTGTAGCTCATACGGTAGAGCGCTCGCT
>8686_x5
TTTCCTTGACTGCCTTACGTAAG
>8687_x27
TATTAGAACCACAACAGGCCCGGT
>8688_x8
ACAACGAGACGCAATTCACCGGGA
>8689_x8
TTGGCTAATTTCTTGACGGCACCC
>8690_x8
ATCCCGCGGACTGAAAGACGAACT
>8691_x5
ATTCCAAAATAACGACGTCGAAAC
>8692_x14
CCGTTGAAGAACTCAAAGAGCCT
>8693_x48
AAAAGTAGAATTTCACCTGATGGA
>8694_x6
AAATGTCAGGAGGTAGCTTCGCCT
>8695_x6
AATTGACAGTGCAGGACGAAACCC
>8696_x5
AATAAACAGGACGACGACAAATGT
>8697_x11
ATTGCTGCTGGATTGGCTGTAGGGCTTGCTTCTAT
>8698_x17
AAAACTGTATTCGAACAACTGCCT
>8699_x28
AGGTACTGTCGCGCGGAGAGCATC
>8700_x6
ACAGTTTCTTCATTCTGAACAGCT
>8701_x7
ACCTGCTATCCCGTCGAGAGGAAG
>8702_x6
ATGTTTTCATAGAACCACACGCCT
>8703_x33
TACATATCATATCGTCCAGTA
>8704_x8
AATAGGACGACTAGGGTATTGCCT
>8705_x16
ATTGGACCAACTTAGCTCGAGAGT
>8706_x5
TGAAAGAAACAACCCGGCTGTT
>8707_x10
CGGATGGAAGGGCAGAGGCCTTT
>8708_x12
CCGTGTGCAGGATTATGACT
>8709_x6
TCTGACAAGATTTATTGAAGCTGT
>8710_x5
ATTACCAGATCTCTGAAGGTC
>8711_x17
TTAGGACTCCGCCGGCACCTTG
>8712_x9
AGAACCGAGAACCGAACTGGAACC
>8713_x7
CGAGGTGCTGTCAACGAGTCGGGT
>8714_x11
ATGAAATGTCTATCCTGAACGCCT
>8715_x10
AAGCCTGCTGTAGAATTCCGAAAG
>8716_x16
ATTGGACTGCCTTAGCTCGAGAGT
>8717_x5
AACCGGATGAGCAAAGAATAAACT
>8718_x8
ACATACTGATGCGTGGGGCACAGA
>8719_x5
CGTAGAAACAAGCCATGTAGAA
>8720_x7
AAATTACGGACATTGACCGAGCCT
>8721_x21
AGTTGAATCTGACTGTTGCATGGT
>8722_x7
ATCCAGATAGTCACGGAAGACACG
>8723_x10
AGAGAAAATGCGCGTCGTGATGGC
>8724_x5
CAAGTGCGGAAATGATCTGAGCCT
>8725_x5
AGCCTAATAGAACATGAACTTTCG
>8726_x11
CATAAGAATTCTGAAGCCTCCC
>8727_x37
CAGGTTAGTTTTACCCTACTGATG
>8728_x8
AATTGATCGACGGCTACGCAGAGC
>8729_x7
ATCTCACAAAAATTGTCAATAATG
>8730_x6
AGGGCGATTGTCACTGCTTATGGACC
>8731_x6
TCCTGATTGCGTATGTCTGCTA
>8732_x10
GTTATGAACCGTCGTTCGTGA
>8733_x9
TATGACTGAACGCCTCTAAGT
>8734_x5
ATAAAATCGTCTAGTAACTTGAGA
>8735_x14
AATCGTCTGAATCCGGGCTCTAGA
>8736_x7
TTGCACCCGTCGTGACAGTACTGT
>8737_x5
ATGGAACCGAGAACTGAACTGGAA
>8738_x5
ATTTCCGTCCTTTGAGCGTCAGAGC
>8739_x8
AATGTTCCAAAAAATGATGAGAATT
>8740_x5
GTTATGTTTAGTGAGATTGTCGCC
>8741_x5
AAATCTAAGTCATCGTCTGTGATT
>8742_x8
AAAATTACCCGCGGATTGTAAGAT
>8743_x11
TTAATGCCAAGACTTGAATTT
>8744_x5
ATGCTACAACTACAGTTTTTGGGTG
>8745_x5
TGAGATCGGGCGTTCACGAACGAC
>8746_x5
AGAATTCCAAAAACGCTCGTCGGG
>8747_x7
TTGCACCCGTCGTGACAGTACTGC
>8748_x5
GCCAAATGATGCGGGCCAATGGTCCAACCAT
>8749_x15
ATGACCCGTGACCATTAGATGCCT
>8750_x5
AGGGACGGGCTTTGTGTAACAGCC
>8751_x17
ATCCAACAAATTCTTATCGTCAGT
>8752_x26
AGGTACCGGTGATCGTAGTTCAAC
>8753_x19
GTAGAATCCTTTGCAGACGACTTA
>8754_x5
AGAGAATTCGTCGGATGAACCTGT
>8755_x12
ACTTGAGAATATTGGCTGTAGTGG
>8756_x15
CGTCTGTGATTATTTCCAAACCCCTTCTGAGCT
>8757_x5
ATTCCTTGGTTGATCGAAACAATG
>8758_x7
GAGAATGGAGCTGTGAGAAATGGA
>8759_x6
AGAGAAGACTGTGCATGACATC
>8760_x5
AACCGTGTGCTCTGAATGTATA
>8761_x7
ATTCCGGAGAAGTTCACTGTGACC
>8762_x29
ATAAATGAGATCAACTGAAGAAGG
>8763_x5
AAACACGTGATCGGGAGGACTACG
>8764_x7
AGGTACCCAGAACCGACCCGAGAA
>8765_x5
TTGGAGCGCGACAGACATGCCT
>8766_x5
TCCATTGTCGTCTAGTCAGGTTAGGATATCTGGCT
>8767_x5
ATTCAGTCGGACACAATTACCAAC
>8768_x7
TCATCGAATGTGTTGCCGGACATT
>8769_x12
AAAGATCTAACAGTTACTGGG
>8770_x5
AAATCGCATATTTGGTACTTGGAC
>8771_x7
ATTCCTCCAAACAAGTTCACTACT
>8772_x16
CATCGTAGAATGTATGTTTGGCA
>8773_x6
CAATGTATTTCTTGGCGCTCCA
>8774_x9
ACCGCAGGGCTAAGGAACTTACTG
>8775_x5
AATGCGATTTATCTGGACTGGCCT
>8776_x17
TGCGGCTATCATGTGCTGAACCCT
>8777_x6
AGCCCGTGGGACACAGCTGTAGCC
>8778_x5
AGAGATTATTAGTTCAAGACCGCT
>8779_x35
TTCTATTTACCTTCCATAGGGTTG
>8780_x6
ATTTTCGATTGTTTGGCCTTGGGA
>8781_x6
ACCAAATCAGTTCGTACCGTGCCT
>8782_x9
GTCAGAAAGTGACTTGCGCC
>8783_x6
TTCAACCGATTGAACCTTGAACCT
>8784_x49
ACCTTGATGAGTAGGAGGGCGCGGCGGCTGCTG
>8785_x6
TTTAGCCAATTGGATCAACTCTAT
>8786_x6
ATACATACACGAAGGGCTTCAACC
>8787_x6
ATCGGGGAGGAACAAGAGTATTTCATTGCTACA
>8788_x8
AGAGAATAGTGACCGTCGGATTGG
>8789_x12
ATAAAACTCGAACACCCAAGGG
>8790_x16
AATTCGGATGACAAACAACAAAGT
>8791_x6
AGATAGTCATGACTGAGAGGGA
>8792_x5
AAAGGTCGACGCAGGTTTTGCCTG
>8793_x5
CCAGAGAATCGGACCGCC
>8794_x5
TTTCACTAAAGAACGGCCT
>8795_x15
GCTTCTTAGAGGGTTGAGGC
>8796_x109
CCCAAGTCGCAGTAGATTCGT
>8797_x12
AGCGCCCCGGGGCTGATCTACAAC
>8798_x8
AGAGCATCGAACACGGGCGTAGCC
>8799_x6
CAATCAGATGCTCTTCCGAATGCA
>8800_x14
ATATAGTGAATTTTGGCCGGCACC
>8801_x12
AGAAGACCGAGGACATGAAGAATG
>8802_x5
ATCGTAGACGAACATTTGTAGGAA
>8803_x5
CGACTATGGAAGGATCTCGCC
>8804_x19
AACGAATGATCGGTAGAATCCTTTGCAGACGACTT
>8805_x85
AGAGTTGTAGGGCTCTCGGCAA
>8806_x5
TCCTGTGTGAAAGAATCTCGTAGA
>8807_x8
TACAGTAGAACCTCCATATAAAGT
>8808_x5
TTCCTGGGTGAACCATGCAACACC
>8809_x6
AGTACCTGAAGAGAACTCGAGAAT
>8810_x372
GCGTTTGTAGTCCAACGGTCAGGATAATTGCC
>8811_x48
AAGATGGATAAAAGGCAATTTCTGAGCTT
>8812_x7
GGGGATATAGCTCAGTTGGTAGAGCTCCGCTCTTG
>8813_x17
TACCCGTTGGTATTCTGAGAAAGC
>8814_x9
AGACAAGTAGTGGTCTGAACGCCT
>8815_x8
TATTTCCGGGCACTAGAACGAAATCCCTTTTT
>8816_x8
ACTGCACAAAATAGTGACCTGGGC
>8817_x6
TCCGAGACTCCGAACTGACATGG
>8818_x8
AGGGATAAATCCAAAACTCTGGGA
>8819_x5
ATGGAGAATAGGTTGAATGAGAGC
>8820_x12
GCGGCTCGAATTGTAGTCTGGAGAAGCA
>8821_x7
TTGCAACGATCTGTGGGCTCCCCATTCGACCCGT
>8822_x17
TATGGCACTGTAGACATCTAGCGT
>8823_x9
AATGCATATAAACGTCGAAGAGCT
>8824_x7
AATTTTATCCGAGGATCGTTGAAT
>8825_x97
AGAGCATCGAGCACGGGCGTAGCC
>8826_x6
TTTTTTAGCGTGGAAAACCCGGA
>8827_x6
TCACCGGACTGCTGCTGGTCTAGG
>8828_x7
TTGAAGCACTGAAGAACTGCCCT
>8829_x5
AATGTGTGGCAGGCTGAAGAGCGGGA
>8830_x12
ACAAATCTGCTAGCGGACGGCGCC
>8831_x6
AAGATGTCGTGCCTTGCTCCGT
>8832_x5
ATAGGCGAGCCGAGAACTCTGGAG
>8833_x9
AAAAGACCGGTTCCGGACTGGGAC
>8834_x8
GGAGATCGCGAACGCGAATGATGCCT
>8835_x75
TGCCACGATCCACTGAGATTCTGCCCCA
>8836_x7
AAATGACCGAGGGACAGCTGAACC
>8837_x6
GAATTCAGGATATCAAGGTCTC
>8838_x15
CTGGCCAAGGGCACGTCCGCCTGGGCGTCAAG
>8839_x5
AATCGAGATAGTCGGAGGTAGTGC
>8840_x5
GAATTTCATCTGATTGTCGCAGAC
>8841_x12
TTGGAAACTTGTAGTAATGGTGCT
>8842_x7
TTTTTCTAGGTGTTGAATGATGAT
>8843_x6
AATTGAGATCCGTAGTTTTGAATA
>8844_x5
AAATTACCCAAGCTCTGATTGACT
>8845_x31
CCCGTCCACGCCCGATCGTACTC
>8846_x6
ATGAACGGAACATGAATACTCACA
>8847_x68
ATAAATTGTAAAATTATGACGCCT
>8848_x6
AGACACTGTCGAGCAACTTGTACC
>8849_x8
AGAATAAACCAAGATCTTACCATGACTGCA
>8850_x8
AAGGCAGACATGAACATTTCAACA
>8851_x5
AGCACAGAGAAGGATTGAGAAGCC
>8852_x5
TATGACTTGGCTAATTCTTTAAAT
>8853_x7
AAAAACGAGATCCCAGGACTGCTC
>8854_x5
ACTTGATCAGTCGACACCGCCATC
>8855_x125
TGGACGGAATTAAGAACTTGGGTT
>8856_x5
TAAAAGCTTGTTTGATTCTGATTTCCAGTACGAA
>8857_x5
ATAGACTAAATGAGAACGTACCT
>8858_x5
TTGGAACACAGAAACTGCGCTG
>8859_x8
TTGGGTTGGGTCGGTCGGTCCGCCTC
>8860_x6
AGAAGAATGATGAAAGCTAACCCGGA
>8861_x17
ACGAGTAGGATTCACACATAATGC
>8862_x7
ACATCAGGAATACAAAGACGGCCT
>8863_x5
CTCATGGACTCCACATATGCTG
>8864_x10
AATTCCATCTGTTGAATTCTGACA
>8865_x22
CGAGAATAAAATGTCAGAGGTG
>8866_x5
ACGCGAACGAGTGCTTTGATGTCT
>8867_x54
TAAATCATGGATCAACTAAGCCTTCTCGGGGGCTT
>8868_x18
AACCGGAACCTGAACACAAATATC
>8869_x8
CAGGGAAAAGACAGGAGTGGCACC
>8870_x20
CAGAAAGTGACTTGCGCCTG
>8871_x34
ACCGCCCAAAATCGCCGTTTCATG
>8872_x5
AGGAAAAATATTTTGAACCTGGCC
>8873_x8
AAGAGATGACGGATGGGACACACT
>8874_x10
GAGAAAGAATTGTTGCGACATATA
>8875_x5
GAAGCCTTGATCGCCATTATCCGG
>8876_x13
TTGACAATGGTAGGCAATCGAGAA
>8877_x5
TAATGATAGAGAAGCTGATAGTAATCTGAGCCA
>8878_x18
ACGGACTACTCGCAGCAATGTGGG
>8879_x12
GTCGATCAGGGAAGTGTACAACCC
>8880_x68
ATTCCTCGGACCGGGGGAGCGCCT
>8881_x5
AAAAATATTTGTAGCGCATCGCCT
>8882_x6
CTTGGCTAGAATATGCACCAC
>8883_x5
TGACTTGAGAGGTGTAGGATAAGTGGGAGCCGG
>8884_x8
TGCCAATGAATATTTTGATCGAAT
>8885_x8
CTTAAAGATGGATAAAGGCAATTTCTGAGCT
>8886_x5
GCACCCATAGGAAAAAAGACTG
>8887_x13
AGAGTCGAGTGTGTGAGTTGCATT
>8888_x5
ATTCCGCAAGAGTTTGATCTG
>8889_x38
AGAGATCGGAGCCGAGTTGCTTGG
>8890_x12
ATTCCGTTGAATTCTGAAATAGAG
>8891_x10
AAACGTGAGTTATAAAGAAGGACT
>8892_x5
ATTTGATGGAGCGGTATAGTTTGC
>8893_x5
ATTGTTACCCAACACGTACTGT
>8894_x8
TAAAATCTGGACTGCAATCCGCCT
>8895_x7
ATCCAAAATATGAGTCGTATTATT
>8896_x12
AGGTAGGCGTCTGGACGACGAAGC
>8897_x7
CGGAGGTAGGGTCCAGCGGCTGGAAGAGCG
>8898_x6
TCCGTTGAATTCTGAAATAGA
>8899_x16
ACTGGACCACTGAAATTGATC
>8900_x7
AAGGACTATGAGAATGAAGTGATT
>8901_x5
AGGTTGAGAATCTGAAGGGTAATT
>8902_x10
ATCTGAGGATGATGACAGCGAGAG
>8903_x6
AGCGTAGAATGCAATGAAAGGCGC
>8904_x69
CATGTGCCCATCTTCTCCACC
>8905_x11
ATCCCGGACCAATGAAGCGAC
>8906_x6
TTGCCCAGCATGGGAATCGGGCTGCT
>8907_x32
GCGTCCATTGTCTAATGGATAGGACAGAGGTCTT
>8908_x5
ATAAATACTCTGAGTCCCTTGAAT
>8909_x9
CGAGAAGGCATTGTTGGAGCT
>8910_x6
GAAGGTTACAGATTCGGTCAAGAGGGAGAAACCT
>8911_x6
TTAAAACCCGTGCTGACATGTAGT
>8912_x7
TTGACTGTTCAGAATGATGGCACC
>8913_x168
CCTGAAGACTGCAGGTTCGAATCCTGTCCCCGCCT
>8914_x13
AGAGAATGATGATCGCCGATAGGG
>8915_x8
TAATTGTCTGGTTGTTTTAACATC
>8916_x17
TAGCAGACTCCTGAGAACTCTCC
>8917_x5
ATACGAGCATTTTTCACACGGGGC
>8918_x6
TCCAGCGGCTGGAAGAGCG
>8919_x6
CCCCCTCTTGGGCCTGGGCT
>8920_x8
ACCGAGAACCGGACTGGAACCGAA
>8921_x18
ACGGAATTGAGCTCATGGAATTGG
>8922_x5
CGAAGCTTCCGGCAACGACC
>8923_x12
ATACCTCCAGGACCAGAACT
>8924_x5
AATTTTTTTTGTAAGGAATCGTCACC
>8925_x11
ACGGAATTGAGCTCATGGAATTGA
>8926_x24
ATGACGCCGCACTGTAGTCTGCCT
>8927_x5
GAGAAAAAATATCCGTTTGGGCGA
>8928_x70
CGCGACAGGGTATTGTACGTGGCAGAGTGGCCT
>8929_x20
TATAGCCTATAGTACACTAATACT
>8930_x5
TTAGCTGTAAAACAATGGAACCCG
>8931_x8
AGACCAGGAACGTCGTCAGGATGA
>8932_x5
ACATTAGTAGAAACATATTGGCAC
>8933_x8
AAAAGAGGCTCCTAGCTCAAGTGGTCTCGCCCTGT
>8934_x6
AGAGGAGATCGAAGAAGAAGACGA
>8935_x6
CTTTAAATAGGTAGGATGGCTTGGCT
>8936_x11
TCTGCTTACAATCAATAATTGCCT
>8937_x30
TATTGATGACGTTGATGTGGACCC
>8938_x9
AATTATTCGGACCGAGAGAGCGCC
>8939_x5
TTCTCAGCAATCTTATCCCTGC
>8940_x6
ATCGGATCGCAACGAAACTTGGCC
>8941_x7
AGGACGTTGCTGGAAAGAAACCTC
>8942_x6
AAGATGGAAGGATCTAGAATGCCT
>8943_x6
TCCTCTCCATAATTAAAACGATTTCTCTTT
>8944_x13
ACTAAGCGACAGCGAGAAGAGCCT
>8945_x5
CTTCTCTGATGAATGTTGACCTATCTCTGATG
>8946_x7
TTTTAGGACAACTCTCATGTAAGT
>8947_x6
AAGGACTATCTCCGTCTTCGACTT
>8948_x6
TTTTGTTGTGTTACTTTTCAGCCT
>8949_x10
ACCCATATAGATCGGCCAAATGAT
>8950_x61
ATATTCACCGTCTGATCCTAGATC
>8951_x6
TCTTTTGAGATTATCCTGTGCA
>8952_x18
AGAGAGATCGGAGCCGAGCTGCTT
>8953_x10
AAATGAGTTGAAAAGTAGGAGGCC
>8954_x5
TCGAACACAATTTTTCACCCGAGT
>8955_x10
TGAGCATACTGACAATTCCGAGGA
>8956_x7
GAGTTCGAAAGGTGTCAAGGTGAC
>8957_x5
TCCAAAGTCGCAAGCTGTGATA
>8958_x5
TTGGGATCTGACTGTAAAATTAGT
>8959_x5
ACCGAGATTGTGCCGGACATAAA
>8960_x17
TATTTCAAGCACTCGGATTAAG
>8961_x20
TGCTCTTAGGACTCCGCCGGCACCTTGTGAGAAAT
>8962_x12
ACGAAGGAATTGGACTCTCATGAG
>8963_x11
AAAGATGAGAGAACTAGAGAG
>8964_x18
GCCCGCGCAGGTTCGAATCCTGCCGTCCACGCCA
>8965_x6
AAAGAAAATGAACAACGAGCCACT
>8966_x5
TACATCTAGCTTTACCATGTCCT
>8967_x13
GTATTGGGCTTTGGCCAGTTGGACC
>8968_x7
AGGGAAAGATCGAAGCAT
>8969_x9
AAGTAGAATTCGTCGAGTAGAAGT
>8970_x6
AAGCATTGGACTGAAAACTGAGGA
>8971_x7
GGGCGTTTGGTCTAGTGGTATGATTCTCGCTTCGG
>8972_x15
ATCCCGGACAAACATGATCTCTGCT
>8973_x6
AAGGGGGTCGGCGCTCTCGGGCCT
>8974_x7
AATGCTGAAACTGTTCTGAAGCCT
>8975_x5
AGTTAAATTGGCATCGAAACGGAT
>8976_x9
CGGATAGCCAAAACTGGGGTG
>8977_x5
ACCAAGGTTCTTGCAGTCTCTGTT
>8978_x6
ATGAATTGGACATAGTATATGATA
>8979_x8
TCAGTTTTGGCTATCTGCAACCCT
>8980_x6
GTTATAAACCGTCGTTCGTGA
>8981_x29
AGAATGAAAATGGCTCAAGATCGT
>8982_x8
ACCGGAAATATGAAATCAAAAGCA
>8983_x7
CTCTTGGCAATGATCGATTAATGGGTG
>8984_x24
AAAGAACAAATAGATTAGTTGGCT
>8985_x7
ACTCACGTGGAAGCCTTGATCGCC
>8986_x5
CTGGAGAATGTATGAATAGTAGTC
>8987_x11
AAGCGACTATAGAGTACTCGAGAA
>8988_x6
TTTGGCGCGGCTTATTTGCTC
>8989_x8
CGAGCTTGCGCACATGGAGGGC
>8990_x5
ACGAGAACGAGTGAACCCTAGCCT
>8991_x6
TCTAATATTCCGGAATGTTCTC
>8992_x9
AACAAGCCGTTGGTATCTGCCAGG
>8993_x6
AATGACGGTATCTGAGGAATAAGCATCGG
>8994_x7
CCACGGTGTAGTTTTCTATCAC
>8995_x10
TTTGGACATTTTGGTCACCCGAGG
>8996_x108
AACGAGATCGAGTGATTTGATT
>8997_x8
ATCACGGATCCGAGGATTAAAGAA
>8998_x8
TCTCTATCGGATGGAAGGGCAGAGGC
>8999_x69
TCTGAGAACCATGGATCGTCAT
>9000_x5
ATATACAGTCGGCCAGCAGTCAGC
>9001_x8
CTCACCGTGTAGATCGCACCCAAG
>9002_x13
AGGGGGATAAAGGCAATTTCTGAGCTT
>9003_x9
ACCCCAATTCGAACTGTTGAAATC
>9004_x13
ACTTGAGAGGTGTAGGATAAGTGGGAGCCGG
>9005_x14
CTAAGCTCTGACTTAATCCCCT
>9006_x40
ACTTAACAGCCCAATCGTCGTGAT
>9007_x14
AGACGTGAAGACTTTGGAAGGCCT
>9008_x6
GTGGCAAGAAAGAAGAACCTCAAT
>9009_x8
CCAATACGGGGTCTGTACTGAT
>9010_x5
ACCACAGCAACGAAGATCGGGATG
>9011_x7
TCTGCATAACTCGGGAGCTT
>9012_x8
ACGATAGTAGAAAGGAAACCCGAG
>9013_x6
ATATGACAACTGAAGGCGCTGAGA
>9014_x5
AGTAAATATCTGCTCATATGGAAG
>9015_x15
AGAGAAGGAATTGCCTGAACGCCT
>9016_x16
TTTCATTGTAGAAGGTCACGAGAA
>9017_x5
TGCGGAGGAGAATTTTGGTATT
>9018_x5
CGAACTGGACTTGTTACAACAACT
>9019_x8
ACCTGTGGAACCGAACGAATCGTC
>9020_x8
AGAGATGGGTTGGGGTGTACGGCC
>9021_x21
ATATTCACCGTCGATGTCTGAGGG
>9022_x5
AAATACCGAAATTACCGTCACTGT
>9023_x10
AAGTCATCCGTCGCAGTAATAG
>9024_x5
AACGAGATCGAGTGATTTGATA
>9025_x292
CATGACAGGACTCGAGGAAGAAGCCCCGGCT
>9026_x6
AGGAACTAGAACACATTTGAGATG
>9027_x10
AGCTCCCAAGGGCGCGTGATGTAGGTT
>9028_x8
ATAATGAGACAGGTGAGTAAGCTC
>9029_x10
AATTGCGTCGATATGAATATTTGA
>9030_x6
ACGACTGTGCATTGACTACCGAGA
>9031_x31
TAAGATGATGTGGCAAAATTCTGAGCTT
>9032_x10
ATGGACCGAGAGATGCAGCGAGGA
>9033_x6
TTGGAATAACTTGGCTCTGATACC
>9034_x8
AGTGATTTCGAGCACATGGTCATT
>9035_x5
ACGCAAGGGTCTCCTATTGAAGTC
>9036_x8
TGGCCTCGAACAATTTCCTACATCT
>9037_x7
AGAGCGGATCCAATACACATCAT
>9038_x5
AAAAGTGTAGCAACCATACCCGGA
>9039_x8
TTGAAACCTATAAGTCGGTCCT
>9040_x6
TTAGAATTCCATTCAACTCTGCCT
>9041_x36
CGGAAACAGTTTGAATGGGAC
>9042_x6
ACAGAACACATTCACTATCGGACG
>9043_x63
CTTCTTGTAGTAAACTCGGGA
>9044_x13
GCTGATGAGCGGGATCCT
>9045_x6
AGATCATCTGAGTCGCCTTTGCCC
>9046_x7
ATGACTCGAGCAAGAAAACACGCT
>9047_x13
ATATACACTAGCAGTCGTGCACGG
>9048_x6
ATGTATTGTCAAAGGTTAGGTCT
>9049_x17
CTTGGGGAAAATACACTGTCACTG
>9050_x21
AAAACAATTAATCTCCGGACAAT
>9051_x6
AATTGTTGGACGAACGAATAGCCT
>9052_x10
AGATGATCGCCCTTTGTACGAAGC
>9053_x39
AAAGAATGCAAGATCGAAGGAACT
>9054_x10
TTCCTTTTCCCTCTAGGGCTT
>9055_x13
ACTCGGAATCCTGGAACTGCAACT
>9056_x5
CTGCGTCCAACTGATTACCGCCGGAACTGCTTT
>9057_x6
TAATCGCGGAAAGAAAAAGTC
>9058_x13
CCAGTGACTTAGAGAATTCGACCA
>9059_x21
AATAGACCAACGATATGGATGCCT
>9060_x31
TAACAATAAACAGGACGGCGAGAA
>9061_x12
TGGGGATATAAAGACTGTAGGCCT
>9062_x5
TTCAAACGGGTGTAGTACGCC
>9063_x5
TTCATTTGCCGCTTAAATATGC
>9064_x9
CATTTCAGGACTTGCACTCGCAAA
>9065_x80
ACGCAGACATAGATCCAGAACAAG
>9066_x7
TTGAGCGTGACCACACCCGAGC
>9067_x5
ATATGACTGCTTATAACATCGCCT
>9068_x8
TTATTTACAGACCTCAAAATGCCT
>9069_x9
AGAAAGGCAGCGTCGCGAGTGC
>9070_x5
TTTTTTCGTCGGGAACCAATTTTT
>9071_x5
AACTGAACAGTGCTGAAAAGAGCC
>9072_x10
CGAGAACTCTGGGATGACAACTTC
>9073_x8
AAAAATGAGAGACTGTTTAAGCCT
>9074_x11
AAGGACTGGGGCCGTCGTCAGCCT
>9075_x5
ATTCCAATATCGTCTGAGGATTT
>9076_x10
AGAGAGAGTAGACGATGAACGATG
>9077_x25
CAAATCAAGAGAACTATCGATGCT
>9078_x9
AAGACCGGATGCATATGACATGAT
>9079_x31
GCCCCTCCTTTTGGCTTTTAAGACTT
>9080_x83
ACTTTCGAGCGGTTCAACACAAGT
>9081_x5
ACGAGACTGGATAAAATTTGAAAT
>9082_x6
ATTTCGACGGAAAAAACCCGAG
>9083_x18
ATTCGTTAACTCAAGATTCAGCCT
>9084_x14
TCGTAGAATGTATGTTTGGCATGA
>9085_x14
ATTGGAACATAGAGCTTTTTGGGC
>9086_x14703
AAGATGACGTGGCAAAATTCTGAGCTT
>9087_x11
ATTCTAGCAGTCTGATTTAAGATC
>9088_x8
CGAGAGCATTGAACACTGACGAAG
>9089_x7
ATTACCAATTATCGTTCGTATTCT
>9090_x6
TCCTGGAGAAGCCGGCACTAG
>9091_x5
ACGGCGCTGAAGTTAGGTCTCAGA
>9092_x7
AAGCGCTGCAGAAAAATGATCAAG
>9093_x75
AAGATGACGTGGCAAAATTCTGAGCTG
>9094_x5
CTCATAGAAGGACTCGCCAACT
>9095_x5
ATTTGGGATTCCGGATTTGGCATT
>9096_x6
TCTGGATCTTCCTTAGATACTTCAA
>9097_x18
TTAGGAATTTCGGAATATGTAAAC
>9098_x902
AAGATGACGTGGCAAAATTCTGAGCTA
>9099_x74
TGGGCGAGTGCCCTGAGCGCCT
>9100_x9
GGTGTGGATCGTTGCTGGCCT
>9101_x10
AAGATGACGTGGCAAAATTCTGAGCTC
>9102_x30
TAGTGGAAATTTGGTCGGCACC
>9103_x78
TCGAGATTGATGCTACTGATTGTA
>9104_x5
GGGTGTTTTGAGACCGTTTGCGGCATA
>9105_x6
ATCGGCTATTTGGGACGCAAATGC
>9106_x10
TTCGATAGTCCGGAGACGTCGGCGGGGGCCTCGG
>9107_x44
TATCATGTGGACAATTCGAGGCATTTATCTGAGA
>9108_x13
TCCGGTGAGTTTGAACAAAAATGC
>9109_x5
AGAATGGAGTTGTAGGAATTGAGC
>9110_x6
CCAGAATATTGGACTCACACTCC
>9111_x34
CAGTAGGGGCCTTTCTTTGATT
>9112_x17
TTGGAGAGGGTTCTGAAACTGAACAAAAT
>9113_x42
AATTATAGATTTGATGGGCCT
>9114_x6
TTGGAGAAACAATGTAGACTTTGT
>9115_x7
AGTCCGGCACCTCTGATGATGTGG
>9116_x5
ATTCTTTGGACCGGGAAGGAGCCT
>9117_x14
CCGGAACAAATCTGACCATGGGTAAAGGG
>9118_x5
TCAGCGACGGGATGATAGACC
>9119_x9
TCACCTGAATAGTAGAATTTTGAC
>9120_x7
TTTTGGAACCGGAACCGACCCACG
>9121_x13
CCGGAAACAAGCCAAGCTTCTCTC
>9122_x5
ACGAATCGTCGAATGCCTACGACG
>9123_x7
TAAAATGCTGTTATTCTGCAATTCTGAGGC
>9124_x9
CGGACCGAGACATTTGACCACTC
>9125_x8
AATCGCACTCGATGAACTCAAAAG
>9126_x12
AAATCAACCATCCGTCGGGCCT
>9127_x12
CGAAAAGAAATTGAAATCTGAGGCGC
>9128_x10
ACCGAATCGGAACCATAAAGAACC
>9129_x7
CGACCATCGAACACTCGAGCCT
>9130_x5
AACCCACCCATGAACTTTGGCTCT
>9131_x5
AAAGAAATGGACGAGACCTTTGAA
>9132_x7
AATTTCAAATCGTTGCAAGGCACT
>9133_x6
ACCGAAGAACCGAGAACTGGACCG
>9134_x40
AGCAGTACAACTCCCTGGGCACCT
>9135_x5
AGTCATAAATGTCCAAGGATTGCT
>9136_x6
TAAGAACCGAGAACCAACCTGAAA
>9137_x6
CATTTCTCTTGTTTAACTTGTAAT
>9138_x134
AGAGAGTATCGTCGCACCAGGGTA
>9139_x5
ACGGCCTGACAGAAAATGTGCACC
>9140_x23
AACGTCTGTAGAGAATAACAGG
>9141_x10
GAGTCCAATTGTCTTCTTCGGCCTT
>9142_x6
ATAACCGGAGCCTGAACACAAACATC
>9143_x8
AATTTCAAGGATTGTTTGACGCCT
>9144_x7
ATTTGACCGAAGAATCTTTGAAGA
>9145_x8
GATGAGGAACATGATGAGTAGGAC
>9146_x22
AACCGACCCGAGAACCGAAAATAA
>9147_x46
GGCACTCAGGACTTGAATTGAATC
>9148_x11
ATAAAACTGTAAAACAACCCGAAA
>9149_x50
CCTGCAACATTCACAGTGTCGAGC
>9150_x6
ACTAGATCCGTTGAGAAAGTAAAA
>9151_x5
CACGAGATCAAGTAAAGAAGAAGT
>9152_x11
CCCCCTCTTGGGCTTGGGCT
>9153_x36
AGAGAGTAGCTGTTTTGAGAGCCT
>9154_x5
ACCGAACAGAGCTGATTGAACAGA
>9155_x12
GAGATCATCTAAAGAAGGACTGGA
>9156_x242
CGGGCTTGGCAGAATCAGCGGGG
>9157_x7
ACGGGCCAAGGGACAGTCTCAGGTAC
>9158_x19
AGATTCGAGATTCTCTCCAAGCCT
>9159_x22
AACCGACCCGAGAACCGAAAATAT
>9160_x5
CCATCAAATTTGAACCGTCCGATT
>9161_x8
TTCGACGAATTCCTGGATCATT
>9162_x17
AAGCTACCGTGTGCAGGATTATGACTG
>9163_x5
TAAAATTGGGTAGAACCGGTGCCT
>9164_x14
AAAGGGAATTGAGAATGAGAGCTC
>9165_x5
AATTTCCCGATGTCAACAGATTGT
>9166_x17
TACCGAGATTGTGCCGGACATTT
>9167_x5
ATCCAACGGTCAGATAACTGAGCT
>9168_x6
CTTGGAAATTCTCCGTGCCTCTCAAAAAACT
>9169_x7
AGGACTTGTCTTTCTCAATCAGCC
>9170_x6
TCGCGATGTAAAAGGTAGAACTTT
>9171_x6
TATTGAGAATACTGAAAAGGACTC
>9172_x7
CAACCAGGATTGTTTCAGCCT
>9173_x7
TTGACATAGAACTTGCCCAGAAGG
>9174_x45
AGGTGGATAAAGGCAAATTCTGAGCTT
>9175_x10
AAGGAGATCGCTCGGGAATTTGGC
>9176_x8
TACATAGTAGAATTCCTGAATCGT
>9177_x15
TAGGGCTCTCGGCAATGGATAT
>9178_x10
TCTGCGACGCCTTGGTCATC
>9179_x5
ATGTTTTTATTCTGAAGGCGCCCG
>9180_x8
AGCTCAACCCACAACTTCCACTCT
>9181_x5
TCGGAACCGATAGAATTTCACTAT
>9182_x5
ATTAATTTTACCAACAATGACTGT
>9183_x13
ACATACCGCATCGATCGAAGATAG
>9184_x7
ATGAATAGTCTCGTCAGAGTAGCC
>9185_x5
CTGACTTTATACTATGAGCCT
>9186_x17
TTTCCGATACCACCCATGCC
>9187_x38
TTGGCTAAGATCAAGTGTAGTATCTGTTCT
>9188_x35
TTGGCCGGCCTGTCTACTGATA
>9189_x8
AAGACAGAGAACACGTGTGCGACT
>9190_x5
AAGAACACAAGAGCACAAGAGAGA
>9191_x5
GAACCCACAAAGGGTGTTGGTCGATTAAG
>9192_x22
TGTAGGGCTCTCGGCAATG
>9193_x8
TTACGTCAAATGGCCTCTGGAATC
>9194_x5
ACACGACCCACCAATTCTGAATAT
>9195_x12
AAATGCGCTCAGTTGGACCTTGAG
>9196_x17
AACCGACTTAAGAATCGAATGCCT
>9197_x6
ATGGCCCGTGAACCATTACATGCC
>9198_x24
AAGAAATCGGAATACAAGACTGCT
>9199_x17
AAAGACCGTGAAGATTCCCGAGAA
>9200_x5
ATATTCCGTGGATGTGTCAGATTC
>9201_x10
ATTAAATTTTGGACTCTGGCCCCG
>9202_x6
CAGGATGGGCGGGGTGACCCGCTG
>9203_x5
CTCCATTATCTGATTCAAAGTCGG
>9204_x5
TTGCCGACATGACTTCTGCGG
>9205_x11
ACGGTCGTAGAACAATGGCACCTG
>9206_x7
CAGGGTTCCATTTTGAACAGGCCT
>9207_x11
AGTAGAAATATGAAAACCTTGGTC
>9208_x26
ACGAGATCGGCTGATGAATAATTT
>9209_x6
AGCGATTTGGACTTCTCCCGGGTG
>9210_x11
AACCGGATTTAAAGATACCATGCT
>9211_x6
GCCTGCCTGACTGTGAGACC
>9212_x10
CAATGTGTAGAATAGCCTTGGAGC
>9213_x12
CTACTGCATTGGCTGGCGCACCC
>9214_x5
AGGGCTCCTAAACCTAACTATGGT
>9215_x6
CCGACCATAGACCCTGTTCAATAAG
>9216_x5
CGGCCTTAGCTCCTTGTGCGCC
>9217_x19
ACGAATACGAACCGTGAAAGCGTGGCCT
>9218_x37
CGAGGTGTGGATCGTTGCTGGCCT
>9219_x11
TATCAGAACAAACTGGGCCGCC
>9220_x7
ATAAGTTTGACAAAACTCAGGCCT
>9221_x8
TGTGCACCTTCTGTCTGATGGGTCCTCTGATTT
>9222_x6
CCTATCCCTTTTGCCGGCG
>9223_x8
TTTGACGTCGTTTGTGTTGCCT
>9224_x553
ATTCCAAGGACTGTGACATTATCC
>9225_x5
ACCTTGGCTATAGAACTTAAAGAC
>9226_x25
AGAATCGGACGGCTGGAATATGGC
>9227_x8
TAGACTGTTGAAGTTGGCATGCCT
>9228_x5
AATATTCAATTTCTCTGTGTGCCT
>9229_x6
ACCAACTTCTGAACACCATGAGGC
>9230_x5
CAAGAATTTCGGACATACACACC
>9231_x6
ATCGCAGTGTAGAGCCCG
>9232_x6
TCGGGACTTGCGTACTTGTATGCT
>9233_x6
CACGAGACTGGATAAAATTAGAAAT
>9234_x5
AACTCGTAGAACAAAGAAGAACTT
>9235_x7
ATCAGCTGTTGCACTTGCCCGAG
>9236_x17
ATGGACGAGACAGAACTCAAGGGT
>9237_x12
CATTGTCGTCTAGTCCGGTTAGGATA
>9238_x122
ACACGGACCAAGGAGCCTGACATGCA
>9239_x7
ACGCTCTCATATCATTTGTCATGT
>9240_x8
ATCTGGTTGATGACACGTGGCTTCTTGGCCTG
>9241_x9
AGCATAGAGATACGTTGTGACAAT
>9242_x17
AAAATTATAGAGCTATGACACAATCAAACCCGAAT
>9243_x5
TGCCCCAAGTCGCAGTAGATTC
>9244_x6
GTAGACTTTCCAAACAGTTTGTT
>9245_x11
ATGGGCAGTAGTTATGGTCGAGGT
>9246_x13
AGGTACTGTCGCGCAGAGAGCATC
>9247_x8
CGAGGACTCTCTGGCGCCAAG
>9248_x21
ATATAGAGAACGGTTGTAGGAAAC
>9249_x6
ACGTAGAATTTGAAGACCAGAATC
>9250_x7
CAGCTGTTTGATTCCTCGGGA
>9251_x19
AGAAAAACGATCGTCAAAGTGGGT
>9252_x6
CCTGAACTCCGTACTATTCCAT
>9253_x9
AACGGAAGGAAAATGAATTTTAAT
>9254_x10
ATCGATAAGAATTCGACGCACCCG
>9255_x14
TTATGACTGAACGCCTCTAAGT
>9256_x5
TGAACATTCCGGAATTACAAACTC
>9257_x8
AATTTTTTATCGCAAACCTGGCCT
>9258_x14
ATATAGAGAACGGTTGTAGGAAAA
>9259_x5
ACCAAGAAGGACAAGACTACTGTT
>9260_x5
TTCCATCGTCAAGAGGAGGAGCCT
>9261_x35
CCTTACTGATGTCCACTTTCAATTTCTGAGGCTT
>9262_x75
CATTCGGAAATAACTAATGTGCCT
>9263_x6
TACCCTACTGATGATTGTGCCGCGATA
>9264_x8
CATCAATGAACACCAATGGTCTATT
>9265_x7
AACAAACCCTTGCACACATAAGAT
>9266_x5
AGAGGATTTCAGCGAAAGAACACT
>9267_x5
CGAGAACTTTGGGATGACAACTT
>9268_x6
TAAAAATTCTGAAACTTTGGCC
>9269_x6
CTTCCAGAACTTTTAAGAACTC
>9270_x25
TTTTGGAGACGAGAACTGGGTTCT
>9271_x12
CCGGTGAGTTTGGACAAAAATGCC
>9272_x10
CTGCCCCAAGTCGCAGTAGATTCGTA
>9273_x6
AAACGGGACTATACAAATTCTTCC
>9274_x33
CGGATGCAGCAAGTGGTGCTC
>9275_x6
AAGCTCGGCACCAGAAACGGCACC
>9276_x5
ATGAGATTTAATGTAGAGAAAATG
>9277_x45
TTGGGCGAGTGCCCTGAGCGCCT
>9278_x6
AACCTGTAGAATGCGTATAATATA
>9279_x10
TAGCACTCGATCTCGACTCACCTC
>9280_x5
TTCAAAGGTGTCCATCTCTTCTTC
>9281_x5
ACCTGAATTCTGTAGTGCCCTATA
>9282_x14
CGAGAATGAGTCGGGCGCGCAAAC
>9283_x6
ACAGACTGAATTCCAGACCCGAGA
>9284_x11
AAGACGTTGGCAAATACTCCAAGT
>9285_x9
AGAACTTAGAATGTAAGAGGCCT
>9286_x19
TTGTAGGGCTCTCGGTAA
>9287_x7
TTCCTCCTTCCATGCCAATGAATA
>9288_x5
ATGTTCGTAGGATTTTGGCCCC
>9289_x34
CCGGACCAATGAAGCGACATTCCT
>9290_x6
CAATTTTTTCACCGGCGTAGAAGC
>9291_x9
CAAGTGGACGTTGAGGAAGAGG
>9292_x13
TTAAATATCGAGTAATCTGAGCCT
>9293_x5
AAACGAGGCCGTAGAAAGAAAG
>9294_x41
ATTGGGGTTGTAGCTTGGCGCCTA
>9295_x21
ACTTGAGAGGTGTAGGATAAGTGGGAGCCG
>9296_x5
CGGATTTAGGTGCACTTGGCA
>9297_x9
AGACTACTTTGCGCAGCCTGGCCC
>9298_x5
ATTAGTAGACGAAAGAGGGAGCCT
>9299_x6
AATCCAGGAACTGTCTGTAATGCC
>9300_x8
AAACCTGGGAACCATCTGAAACTT
>9301_x14
CCGTGATTATTCAGACAGACTC
>9302_x6
ATCAGAAGTTCGAAGTGTCATAGC
>9303_x9
AAAAAGCATAGAAACTCCGGCACC
>9304_x15
CCACGTCGTAGAATTTCAAAAG
>9305_x80
ATTAGCTCTATCTGATCACT
>9306_x6
CTGGATCACCAATTTTCTGAAAAT
>9307_x6
GTAATTTCATGTCGTAGGGTA
>9308_x5
ATCGCAATTAAAAAGTTAAGGGTG
>9309_x6
TGGCTAGAATATGCACCACCGAGA
>9310_x19
GTATATATTATATGGTCGCCGAGA
>9311_x19
GCGTTTGTAGTCCAACGGTAGGATAATTGCCT
>9312_x7
ATTCGTCCGGGCAAAAAAATGACC
>9313_x14
ACCCACCGGCTGTCGGCG
>9314_x16
CCTCCAGATCTTGCAGCTACCG
>9315_x12
AAGCATCGTCCGAAGACATGGATA
>9316_x11
TCCTTCGATGTCGGCTCTTCCTATCATTGTG
>9317_x15
TGAAGAATGAAATGATCGTCACA
>9318_x15
CACTCGGATTAAGCAATGCTGC
>9319_x14
ATGATCGGTAGAATCCTTTGCAGA
>9320_x44
CCTCTCTTCATCATCGTTGTCG
>9321_x9
TTGACTGCCTCACTAGAATATACT
>9322_x10
AATATTCCTCTGATTGTCAATCTG
>9323_x6
GGCGATTGTCACTGCTTATGGACCC
>9324_x19
ACAATGATCACAATAGTTGGGAAT
>9325_x7
CCGGACTCGCTCGACCCGCGG
>9326_x78
TTTTTTTCCCGGACGAGTTATATC
>9327_x7
ACTAACCGTTACTGATCTGGGCCT
>9328_x8
TGTTGAGTGATCTTCCGAACT
>9329_x35
TCACACAATTGGTCATCGCGCT
>9330_x5
TTTTTAAAAGTGACTCGTCCGATT
>9331_x46
CGAGTACGTGACAAAGGAGGACTT
>9332_x10
CCTCGGCGGAGTTTTGGCCA
>9333_x6
GAGTAGGATTCACACATAATGCCT
>9334_x5
AGGTAACCGGGATAGAGAACTGCC
>9335_x20
CCACTGAGATTCTGCCCCAAGT
>9336_x5
AAGAAGAATTACAACTCAGAAACT
>9337_x7
AATGACACAATTACGAAGATGCCT
>9338_x6
AGTTTTCGGTATCTAGTCGGGTGC
>9339_x6
ATGACTATATATCTGAGGAGGCCT
>9340_x15
CCTCGGCGGAGTTTTGGCCT
>9341_x15
GAGTTGTTTGGACCGGAT
>9342_x6
ACAGGCTGACTGGACTCCACCGCC
>9343_x27
TTTGAACAACTTCCATGAAGCCT
>9344_x5
TTTCCGAGCATTCTGCAACT
>9345_x6
TTTAACCCGGAAGTTGTAGATATC
>9346_x5
CGACGAAAATGACTTAGCCTGA
>9347_x195
GGGGATGTAGCTCAATTGGTAGA
>9348_x5
CCTGGAGTCATGTGATAATTCGAGCCCT
>9349_x9
AGGACGTTGCTGGAAAGAAACC
>9350_x9
CAACAGTACCCGTCTGCGACAGT
>9351_x14
CGACGAGACTGTGATTGCTGATCC
>9352_x5
ATGCTCTGAAGATTTGGAGGCACT
>9353_x15
GTAGAATATATGTTTGGCATGACA
>9354_x6
TTTTTACTAGGGCTCCTAAACCT
>9355_x6
ACGGACGAGCACTGAAGAAAAAGG
>9356_x8
GCTAATCGTTTTTGCATTGTAGAGAG
>9357_x5
GGGTCCTGAGCGTCGCCT
>9358_x21
TACCCAATATGGGAAGCGGCATCTGT
>9359_x8
ATTTACCACCGTTGGATTAGGCCT
>9360_x6
CACTTGGCAACATGTACGTTGGAG
>9361_x12
CGCAGTGTAGAGCCCGGGC
>9362_x5
AGTGACGAGTAGAACTGAAAGGGT
>9363_x5
AGTGGCATTTACAAACTGATCGTT
>9364_x6
AGACATTCCAAGTGATCGAGGAGA
>9365_x11
AACTCTTTTATCGCCTGGACACCC
>9366_x21
TTGTCTGAAAGAAAATTGTAGCCT
>9367_x5
AGAGAGTGATTGTCAGACCAGGGGC
>9368_x5
ATTCCGGACATATGAAATCAAAGC
>9369_x41
CATCTGGCTCTTAGAATTATCAAA
>9370_x5
AAATGCTTCGAAGATCGCTAGGGG
>9371_x9
AAACCGAGACTACGTGTAGAGCTT
>9372_x15
CGTTTACCCGGATGAGCTGCCT
>9373_x81
TCCCAGTCCTGAACCCACCGGCT
>9374_x7
AGGACAGTGGTACTTGGACTCGGG
>9375_x6
TTGGAATCTGTGAGAAATCGGCCT
>9376_x5
ATTTTCAAGTTTTCTTTTTGGACT
>9377_x5
ACGGCAAGGAGAACTTCAAAGAGA
>9378_x13
CTTGGACTCAGATTGGTGACATG
>9379_x27
AATTATAGACCGTCCGATCGGAGT
>9380_x5
AGAGATCGTAATATGTGGCACCTC
>9381_x5
ATTACAAGTCATTGGATAGATCCT
>9382_x5
AGCCAAACTGGAGAACTGACGAAG
>9383_x8
ACCCAGGAAAATGCTCCTTGCTCT
>9384_x22
ACTGAAACCAAACAACACGAGGAT
>9385_x7
TGCCGGCGGAAGTGAAATACCACTACT
>9386_x15
TGGGAATGGGCTGGAGTTATGAACTTATAATCA
>9387_x6
ATTCCTCGTCAATATCGTAGAACG
>9388_x14
AATGTCGCCGCCCTCGCTAAATGT
>9389_x17
ACGCGTAGAACCAAGAATCAGACT
>9390_x106
TATTATCCACAACATCGGCGGTTG
>9391_x6
AAAACTTACCCGGACGAAAGAAGT
>9392_x6
AAGGGCACTGTTGAATTTCGGAAG
>9393_x8
TTTGGTCTGAGCAATAAAATCT
>9394_x7
TAGTCGTTTACTAGAATCTAGCCT
>9395_x6
ACTCTTCGGACCGGGAGAGCGCCT
>9396_x5
ATGAACTGTATCACGCTTTGGCACT
>9397_x60
AACTATCGGATGGCTCTTGGCATG
>9398_x8
TCTTAGGACTCCGCCGGCACCTTGTGA
>9399_x96
AATGCCAATAGTCTGTCGACGAAC
>9400_x9
AAGAAACCGAGACAGTTGGACTTC
>9401_x7
AAATTCTGTGTACGGTGTGGGACA
>9402_x7
TAATGAGAATCGGACTGCTAATATC
>9403_x13
CGAAGATTGTAGCCATGACCGC
>9404_x5
TGAGCCGCGTCAATATCTCC
>9405_x5
TCAATGAAGGATTCCTAGTTACTG
>9406_x6
TGACTCCAACTCCATGACCGCC
>9407_x5
ATAGGCTCGGGTAATCTTTTGAAAATT
>9408_x167
TCTTCTTGTTCTGGATCTATGCCT
>9409_x5
TTTCCCTTAGTCCCTGAATCCT
>9410_x5
AAACTTTCCTCCGTTGTTTATGTT
>9411_x5
CCCGGGCGAAAAATGCATGCCT
>9412_x5
ACGGATTGCTTGACTTCAAATGAG
>9413_x8
AGAGGACATGAACATAAAGTGGCT
>9414_x19
ATTTCGACTAGTGAACTTCAAAGT
>9415_x40
ATTTTTAGGATTTATTATGCGCCT
>9416_x43
TGAATAGTCTCGTCGGAGTAGCCT
>9417_x5
ACTAACGGGAAAAACTATAGAAGT
>9418_x5
CACAGGACCAGCGGCACCCGCAGT
>9419_x24
ATAGTAGATCTGGCGAACACGC
>9420_x5
AATAGGACTCGTGAATTCGTCGAA
>9421_x11
AGTATTTGAAAAGCTCCGTCGCCT
>9422_x8
CCCGTGGTGTAGGGCTCTCGGCAA
>9423_x10
TCATTTCAGGACTTGCACTCG
>9424_x5
TAGGAGGACTATAATGAGGAGGACGACAGACC
>9425_x33
AATCCGGTATCTAATAAGTTTT
>9426_x5
AATGTGGATGAAAAGACAATGACT
>9427_x7
AAAAACGGTCGCCCGGGCGAAAAA
>9428_x5
TTCGGAAACTTCCTCATCATCA
>9429_x40
TGCTGGGACTAACTTTGTTGGGCC
>9430_x5
GAATGGATAACGGAGTAAGTACTC
>9431_x7
CTTGGGACCGCGCGTGACTCGA
>9432_x12
AAACAGTCAAAGAAAGTCAACAGC
>9433_x6
ATGGGCGCCAACAAACTGACACGA
>9434_x5
AATCCGGTATCTAATAAGTTTA
>9435_x36
AATCCGGTATCTAATAAGTTTC
>9436_x11
ATTAGTCCGTAGAGCCAAGAATCT
>9437_x12
CCATCAGACGTTGTAAGAGTC
>9438_x6
CGTGGATTCTGACTTAGAGAC
>9439_x24
TCGGACCAGGCTTCTTTCCCC
>9440_x15
AGGTGTCGGAGAAACCATTGAAAT
>9441_x6
TTCCGTGAGACGGAGGCGGGGCC
>9442_x8
TGTAGGGCTCTCGGCAAT
>9443_x43
ATTCCAATTTCGTTGTTCGGCTAT
>9444_x18
AATGAATTTCTGATCATGGGCACC
>9445_x9
TTATTTGTAGAAGCAACCGAAGAA
>9446_x10
TCATCGAATGTATGTTTGGCATG
>9447_x27
AGGACTCGACATGCTCTAGAAGTT
>9448_x12
CTAGAATCTTCTGTACGGGCACC
>9449_x5
AGAAAAGTCTTCCTATAGAGCT
>9450_x6
ATCCGGACATTGCGCATACTCATC
>9451_x24
AATCAGCTGTTGCACTTGCCCGAG
>9452_x6
TAACGACCCCTCCGGGTCCCCTCGGC
>9453_x9
CTGCATAGGCTTGGCGCACCCCT
>9454_x10
GCTGTCCGCTGTTGAGCAGTAAGGGTCGGAGAA
>9455_x5
AAACAAGGACAAGGGAAACTATCC
>9456_x8
AATTAATGGACTTCAGTTTTCAAC
>9457_x6
CGAGCGGTTTTAGGATTTTAGGCC
>9458_x7
GTCTGGGGAGACCGTTACAAAAAGTGCACTTTT
>9459_x37
CAGTACTGTCGCGACGGGTGC
>9460_x10
AACAGAATTTTAGGTAGAGAACCC
>9461_x5
CTGACAGAAGATAGAGAGCACT
>9462_x9
CGACTTATACCTGAACCTCCTC
>9463_x9
ATACCTAGAAGAACAAAGACGCCT
>9464_x23
ATGGGCTCAGACATCTTGGTC
>9465_x5
ATTGCACTGCAAACTATCCGGGTG
>9466_x7
TGACGACCTGGACCAGCACC
>9467_x11
CTAGGCAACCAATTTTCATCGGAT
>9468_x30
CGAGAACATCTGAATTATTGGCCT
>9469_x7
AAAAAAAGACTATCTGTTACGCCT
>9470_x120
AGAAGTCCAAGCTGTTGTCGGAGC
>9471_x8
GCCATCGACATCGGCGATCTTCGA
>9472_x8
GAGCCTTTCATTCGCCCCATGTCCAGCA
>9473_x5
TGTCGCTTCGTTATCCGGTGT
>9474_x5
TGTAAAATATGAAATGCACGAGGA
>9475_x67
AATGCTGAACTTGGGCACTCAGAA
>9476_x12
CACCGGACAACGAAGCGACATTCC
>9477_x6
ACTTAAAATCTGTGATCTAGGCCT
>9478_x5
GTATGTTTGGCATGACAACGGTCA
>9479_x40
AAGACCGAAATCTGGATCCGAGAT
>9480_x10
AAATTAAGCAGACCGTTGGATGTC
>9481_x7
ACTTGGGCCAACGTATGAACGACT
>9482_x7
AAATCGCCACTGATCGTAGACATG
>9483_x5
ATTTCTCTATACCTCTCTCTCCCT
>9484_x5
GCTGGAGGAGACAGTTGGACTACATT
>9485_x5
TACGAGTCCTTTGATGTTTATGAG
>9486_x21
CGAAGCTCCAAAAACTCCGGGC
>9487_x9
TCAGACTCATACAGCTCCCGAGAA
>9488_x7
TTTTCAACGCTAAACGCCTCGT
>9489_x8
TTCCGTCTAGATGACACATACTCT
>9490_x8
CAAGAATCGAGAACCGACCCGAAA
>9491_x32
ATTCGTGGACAGAAGTATGACTTC
>9492_x30
TTCCAATTAAGCCGGACGCAGT
>9493_x16
TTCCAGTGACGATGAGCTTTC
>9494_x29
TCGCTTGGTGCAGGTCGGG
>9495_x6
GAAAGGAACGTCGAACATGCCT
>9496_x7
AGACAACGAGATAACTGTGAGCAA
>9497_x9
AAGCAACGTGAGACATGTCGACCG
>9498_x7
CGAAAGTTGTAGATCTCGTCGAGATT
>9499_x5
AAGGATACAGAGGAAAGTGGGACTTCT
>9500_x5
CGAGGTAAGATTACAGTGGTCGGC
>9501_x13
GAACCGTAGAGCATCGTTGGTCTA
>9502_x7
TTCCAATTTCGTTGTTCGGCT
>9503_x8
TTCCGGGTTGGACTCCGATCGTCC
>9504_x12
TAAATTCCCTGAAGAGCGCCT
>9505_x12
TAGGTAGACCGGAGAATGTTTAAAC
>9506_x87
CGAAATCTGTTGGGCTCT
>9507_x21
GTGGAGTTCGGCATTCTGAATACC
>9508_x60
TCGGGTTAAAATTCTCGAGCCGGG
>9509_x13
AACTTGTCGGATCGCATGGCCTTTT
>9510_x24
CAAGATGCACTAGAGAGGACTGAC
>9511_x13
TTGGATGAAGACCGTGAACGGT
>9512_x7
CAAACCGCTCGGACCAATGACG
>9513_x7
ACTCGGACACATATACGTTAAATG
>9514_x8
AATATCTGATAGAACATATAGCCT
>9515_x5
ACCGCAACTGCTGAAATTTGATTG
>9516_x72
ACGAGAACTCTGGGATGACAACTT
>9517_x8
AAGGCTGAGAGCAAATTCTGTATT
>9518_x11
CTTTGACTAGGACGGTCTGAGGCTT
>9519_x121
AAGCCAATTTGCAGAACAAAGACACCCA
>9520_x5
ACAGAGATTGGACACATACAACTC
>9521_x12
CGAATTGCAGAATCCCGTGAACCATCGAG
>9522_x6
ACTTAATGATTATTCGTTCG
>9523_x5
CATGATTTTGGCATTCTGGATTGA
>9524_x9
AACTCCCGTCGGCCGCCGACGCCT
>9525_x9
TTTTCGGAAACCATTGATTGTGAT
>9526_x5
AAAGAACTAATGCAACTGGAACCC
>9527_x6
CAGGAGTAGTGCTCGTCAGCCC
>9528_x32
CTTTGACTGTTTGCGCGCC
>9529_x9
TCCAGTACGAATACGAACCGTGAAAGCGTGGCCT
>9530_x5
TTGCTTCTGCAGGTACGACT
>9531_x24
CCAGTAGTCTAGTGGTAGAATAGTACC
>9532_x5
AAAAGGTGTATCACTCCAGCCT
>9533_x18
ATTTTCCAAAACGCGATGCCTACA
>9534_x20
TTTGGATTGAAGGGAGCT
>9535_x51
CCAAGTCGCAGTAGATTCGTT
>9536_x80
ATGGCCTGAGAATTTGATAGAGGA
>9537_x6
AACTGCGGATTTGGTGTCAAACTT
>9538_x6
CGTGGATTCTGACTTAGAGCA
>9539_x12
TATGAACCATCTTTCGTGAACGCT
>9540_x10
TTCCGAGATGTTCATGACTGTGA
>9541_x18
TATACTGAATCTCTGATGTAGCCT
>9542_x8
CGAATATATCCATCTGTAGAACGA
>9543_x6
ATGGAATTTGAGCTGACGAATGGC
>9544_x6
TTTGATCTCATCCTTACAATGGA
>9545_x5
TTCCGAGATGTTCATGACTGTGG
>9546_x7
TTTGCTGTACGGAATTATTCG
>9547_x8
ACGGACCGTTGGATGAGGTGCACT
>9548_x10
ACGAGATCGAGTGATTTGATT
>9549_x15
ACAGGACTCGAGGAAGAAGCCCCGG
>9550_x5
CTAAAAGAGAACGAGAAGATGCTG
>9551_x6
ACATAATTTTATTCGTCGGCACC
>9552_x7
ACCGGACGAACGCGAAAACGCACT
>9553_x113
ACATAATTTCATTCGTCGGCACCC
>9554_x6
AAGAATGAAATTTTGGTTGGCATG
>9555_x7
AATACAAGACTGCTTTTCCAACT
>9556_x5
ACGCACTGACGGAACCGACGCACT
>9557_x7
AGCACTGCCCTTGAATCGCCT
>9558_x8
AAAGGTGGTAGATCTACGAAAACC
>9559_x5
CGAAGATCCCTTCTGCGACGCC
>9560_x10
TCCACAGCTTTCTTGAACTG
>9561_x22
TGAAGACGGTGTTGACGCC
>9562_x15
TCGGGAATTGAGACAGTTGAATTTTACT
>9563_x8
AACAGCCTGACACGAACTCATAGC
>9564_x5
ATCCGTGAATTAAGTAGATTGCCT
>9565_x5
ACGAACCGTAGGATTTTTTTTGGA
>9566_x21
CCAAGTCGCAGTAGATTCGTA
>9567_x5
TAGAATCCTTTGCAGACG
>9568_x8
TCCGAGAACTGTTCACCCGAAA
>9569_x5
AATTGTAGAATTCTTGTCATGACT
>9570_x5
TCAGAAAAAACTGGGCCACCA
>9571_x15
TTCGGAGAGGAAAATTATGAAGTT
>9572_x5
GGAAATTTGGTCGGCACC
>9573_x16
CGGGAATAAAACAACGAGGAGC
>9574_x17
TCCATGCGAGATCTCCAGACC
>9575_x235
GGGCACGTCCGCCTGGGCGTCAAGC
>9576_x6
GTTGCGACATCTTTTTAGACTTGT
>9577_x18
ATGTAGAATTGAGTGATTTCGAGC
>9578_x5
ACACAAACCTCTAAGAAGTTCTGAGCATT
>9579_x5
TTGGCCGGGTCGTTCCTCCGGCGCTGTTACT
>9580_x5
TACGACGGAACTGAACATCATGTT
>9581_x9
ACACATATCCAAGTGACTGTACCT
>9582_x10
TTGACTGTTTGCGCGCCCGGCT
>9583_x7
AGGACATTGAGGCGACGACGCAGA
>9584_x8
AATTCACTCGATCTCGTTAGGG
>9585_x96
TCCAGTGACTTAGAGAATTCGACC
>9586_x9
TCGAGTCAGTCTTCTTCCGGTACT
>9587_x5
ATTTCATCTTGTTGATCAATGGGG
>9588_x23
CTTAAGATGACGTGGCAAAATTCTGAGCTT
>9589_x5
TTTGATCCTTCGATGTCGGCTCTTCCT
>9590_x8
TCCAGTGACTTAGAGAATTCGACT
>9591_x22
CTTCAGCTTTTCATCCGTGATGGG
>9592_x19
TCGAACGAATGATCGGTAGAATCCTTTGC
>9593_x10
ATGAGTAGAACCGAGAATCGAACC
>9594_x8
TCGTAGACCTATCTAATTTCGCCT
>9595_x7
AGCAACCTTTCGATCGTGCAGGGT
>9596_x17
TCTCCACTGATCGTAGACATG
>9597_x5
ATGAGAATTTTCGGACATACGAGC
>9598_x128
GTTATTCTATTCCACCTCTTATAG
>9599_x5
AGGCACTGTAGAAACACCAAAACA
>9600_x6
TTTTATTGTTTTACTTGTGAGCCT
>9601_x7
TTGAACAACAAAACTCTCTGGCCT
>9602_x5
AAAATTCACTTGTGATCGCACATG
>9603_x5
TCTTCACATTCCGCGGACCACT
>9604_x11
AACACCTGGAGAACATTGCACGAG
>9605_x6
GCTGTCGGCGGACTGCTTGAGCTGCATT
>9606_x16
ATCCGTCGCATAAACATTATAAGG
>9607_x5
TTAGTTACGGATCCTTATTTTGC
>9608_x5
AACAATTTGATCTTCGGAGCCGAT
>9609_x7
ACTTTCATTGATTGTTTGGGCGCC
>9610_x104
AGGACTCCGCCGGCACCTTGTGAGAAATCAAA
>9611_x27
ATCCGAAGAAGATCGTTTAACCGTAGCAAG
>9612_x13
AAAATGAAGTATACTATGAGCGCC
>9613_x5
TAGTTAAGCGTGCTCGGGCTGGAGTA
>9614_x5
ACGGTCCGTAGATAAAGCAATCTG
>9615_x7
ATGGATCCGGTCTGATCAGAC
>9616_x5
ATTTTAACAATTTTTGGCGGGTCC
>9617_x12
AGAGACGTCGACGGATAACTTAGA
>9618_x5
ACCCTGAATACTATCGTCGTCTAG
>9619_x16
ATCCCTCATTGTGTAGAACAAAG
>9620_x9
TTGGCTAAGATCAAGTGTAGTATCTGTTC
>9621_x7
TATACAGAATAAACGTCCGGCT
>9622_x5
TCAGATTGTTTCACTTGGAGTC
>9623_x8
ATTCAACATCCAATCATTATGCTG
>9624_x7
CCGAAATACATTATCTTTGACACT
>9625_x26
CAATGACGGTATCTGAGGAATAAGCATCGGCTA
>9626_x7
CACCCGACGTTGGAGGAATGTC
>9627_x12
CCCATGAATCTAGGACTGAGCTTC
>9628_x21
ATTCACCCTCCATCATCTTGCACC
>9629_x8
AAAGAGATCAAAAGAATGTTGCA
>9630_x6
GACGATATTTGTGATACCCTTGTC
>9631_x6
AGGAGTTCTGTCTATTCGTCGA
>9632_x9
ATGACCCGTAGACATTGGACCGCA
>9633_x5
TAGGATTCCGAATTCACTTGTGAT
>9634_x8
TAAGATCGATCTAAGCCAACC
>9635_x5
AGAATAACGTCGTAGCTGA
>9636_x23
TTTGTGGAACTTGCTGATATCGCT
>9637_x25
ACCCACCGGCTGTCGGCGGACTGCTTGAGCT
>9638_x5
TTATAAATCGACTTTATGACAGT
>9639_x13
AGGTGGATAAAGGCACTTTCTGAGCTT
>9640_x25
ATAGTGGAAATTTGGTCGGCACC
>9641_x7
TCGGATGATCAGCCACACTGGGACT
>9642_x8
CGCAACAGCCACCTGCCCGGAG
>9643_x6
CTATCCGAGATATAGTAGAAACT
>9644_x10
ATAAGGACCCACGACTCTGTATGT
>9645_x29
AAGCACTTCGCAGAACCATTGACT
>9646_x10
TCGAGAATTGCTGTAGCTTGGCCA
>9647_x8
CGGTGTGCACCGCTGTGCCTATCCCT
>9648_x5
ATTCGCATACCATGTTGGTCTG
>9649_x6
CACCAAAAGGCGGCCGGACTTT
>9650_x11
AAATAATAGAATTTGATCGGCACC
>9651_x5
AGATACATGCCATGGTCAAGGACA
>9652_x19
ATTCCATGACTTGATTTTTTGCTG
>9653_x23
TTCTCGTTGATCGCCATAACC
>9654_x50
TTTGTTCTCATGCACAAAGGGCCT
>9655_x12
AAAACATGTGCGGGCCGACGAACA
>9656_x5
ACAGCTTTGATGTCAGGACTAGGC
>9657_x7
CGACGAATAGACAGAACTCCTT
>9658_x5
TTCGTCCTCCCGTTTGCGGTCA
>9659_x7
ATATAACAAACGCTTGGTC
>9660_x6
ACGAGAACTACTGTACGAGATCTG
>9661_x6
CGTACTTAGATCAAAACTTGGCAGC
>9662_x15
TTTCGCACTCACCTTGACCACCC
>9663_x8
ATTAAATTATCTTCTATTCTCACT
>9664_x26
ATGTAGCAAAAATCAAGGCATGGA
>9665_x9
CCTTTTGGCTTTTAAGACT
>9666_x12
TGGTCTAGGTCTTCTATGGC
>9667_x8
GTTTCAAACCGGTCGTTTTAAAAC
>9668_x51
GGTGGCTGTAATTTAGTGGTGAGAATTCCACGTTG
>9669_x8
AAATATGCTCTGAGGCTACGAGGA
>9670_x7
ATACAGTAGAACTCCATATAAAGT
>9671_x5
ATTGTATTACTCCAACAGCACCC
>9672_x6
CAATTCTGGCTTTAGGATAGACT
>9673_x10
TTTCAGTGGGATTCTTTGAGCA
>9674_x9
TTCTACAGTCCGACGATC
>9675_x7
AGCTCGAGGACATAGTAGAAGATA
>9676_x84
CATGATTGTATTCCAGGCAGAACAC
>9677_x5
TTGCCCTGCTCAACTTAAAACCCT
>9678_x9
TGCTGTGATGACTCTAATAT
>9679_x6
AAAATATTGTCGGCACAAGCACCC
>9680_x5
CGAAAGTTGTAGATATCGATGA
>9681_x11
ACATATATCCAAGTGGCTGTACCT
>9682_x9
ACGACTGAGACACTTATTTGTGGG
>9683_x6
CTCGCAATTGCGCCTCGCGCCT
>9684_x13
ATGTCATGGACTTTATTCCCGAGA
>9685_x11
AATGACAGCGAGCTTTTTAGCGTG
>9686_x8
CACCGACCGTTATTCAAAAGAC
>9687_x16
TATCAACTTCGACCTTCTTTC
>9688_x10
TTTCAGTGGGATTCTTTGAGCT
>9689_x5
ATTTCAGTTGCACGCCGCCAGAGA
>9690_x13
CACGAGACTGGATAAAATTAGAAA
>9691_x6
CAACTCCCTTGCGAACCTGAGA
>9692_x6
TGAACCATGCCATGCACGAGAA
>9693_x7
AGAAGAATTGAATGCACTATGGGA
>9694_x5
TGAACCCACCGGCTGTCGGCG
>9695_x6
ACAACGTTGTTTGAGAATGGAGGCA
>9696_x5
ATTTTTAGTAGAACCGGACTGCCT
>9697_x6
ATACCAAGAGGACTCAAGAGATCT
>9698_x13
AACGGTTCGTCTTCGTGAAGGGAC
>9699_x6
AATGCCGGCGTGAATCAGAAGTCC
>9700_x23
CAAGACTGGAGAATTTCACAAA
>9701_x5
TACGAGTAGAACCGAGAACCGAACC
>9702_x9
AAGACCGTATGAATTCAATGAGAT
>9703_x20
ACAGTTTGAGGTTTTGACCGGATT
>9704_x24
GTAGGATAAGTGGGAGCCGGCTTGCCGGCGGAAG
>9705_x5
AAAGCGAGAACTCCGACAAGAAGA
>9706_x11
GATAAAGGCAATTTCTGAGCTT
>9707_x12
ATCTTATTCTTCTCCCGAGCACGGGGT
>9708_x6
TGTCATCTCGGCGGAACAACGAAG
>9709_x45
TTGCGCCGGTATGAAATTTGAGCT
>9710_x9
AAGGGATGAGGCGACTGTAGTTGC
>9711_x5
AATTCCAGTCGGGCTGGGACGCCT
>9712_x10
CCGTCCACGCCCGATCGTACTCATA
>9713_x13
AGAGATCGTGTCATGCATGCCA
>9714_x10
AAATCAGAATATCGTCGATGAAGA
>9715_x119
CCTAACTTCATTATCGTTGCC
>9716_x5
TTTCGAGAGTTTTGACCAACGACC
>9717_x10
ATTCTATGCTCTTGACTGCAGGCA
>9718_x29
ATTGATGAAACTGTTGGACCGGGC
>9719_x5
CAACACGAAAGTTGTAGATCTCG
>9720_x9
GATAACTTGTCGGATCGCATGGCCG
>9721_x7
AAACAATCATGGTCGTAGAACAAT
>9722_x31
CGAGACAGTTGGACTTCGTGCC
>9723_x8
AGGCGAGAACTCAAACAGAGAGGA
>9724_x35
CCAAGTGTTGGATTGTTCACCCACCAATA
>9725_x18
TAACTACGAACTCATAGTGCCT
>9726_x12
ACCGAAATGTCCGAAAATGAACTC
>9727_x5
AAGGCACTGGAAGCTCTAAAAGGC
>9728_x10
ACCATGAGATCGAGCTAGAACAAG
>9729_x9
CGGGAATTCGTAGAGACGGCAACT
>9730_x6
ACAAAACGAGGCCGTAGAAAGAAA
>9731_x7
CAAATAGGCCTCGAACACCCGG
>9732_x11
AACTGCTAGAACCTGAGGCATCCA
>9733_x7
ATGTGCTCGGGAAACTTTGATGAA
>9734_x13
CCGACCTCGATATGTGGAATCGTCTTGCGCCA
>9735_x7
ATATCGCTAATAACTTTGACACCC
>9736_x6
AAAACCACATTAACAATATGACTG
>9737_x41
AAAGTAAGAGCTCTTCGACATCT
>9738_x6
AAAAGATGATTTGAATTCTAGACT
>9739_x9
AAAGTCAGATTTCTTGTAGTGCCT
>9740_x8
ACATTCTTCAAGCGTTGGCCTGCT
>9741_x25
GCGGATATGGTCGAATGGTAAAATT
>9742_x24
ATGTCGGAACCGTTGAATGATCAA
>9743_x5
GTAGAACCCAGTACTTGCTTGTAC
>9744_x5
ACTACGAGATCTGGCAAATGGATG
>9745_x7
TCCACGAATCGTTAGAGCTAAG
>9746_x79
TCTGGATTCGCAGCGCAAACTG
>9747_x19
ATCACCGGACTGCTGTTGGTCTAG
>9748_x115
CTAGAGCTAATACGTGCACCAAATCCCCGACTTT
>9749_x6
AATCGAAAAGACGGATTTAGGATC
>9750_x5
AAATCCATGTAGGCTGAAGCACGC
>9751_x8
AAAGATGGATAAAAAGGCAATTTCTGAGCTT
>9752_x5
CAAGCACTGTTTTAAGTAATCGGC
>9753_x8
GAGAGAAAATATGCGTCGTAATGT
>9754_x5
ATACCGTAGGAATGACAAGCTCGT
>9755_x20
CGGAAGAATTCATTGCTATCGCCT
>9756_x5
AACGAGAATGTAGATCTAATAGAA
>9757_x5
TTGATCTTGGTCGTCGGGCACC
>9758_x12
CGACAGTACCCTGATGTGAGGAC
>9759_x5
AGAGATTTTGCGGATTGAAAAGTC
>9760_x8
ACGAGATCGACTGATGAATAACTT
>9761_x6
TTCTTCAGAGCATCGTCTTTACTC
>9762_x5
CTCATAAATCCACATGGAAGGGCT
>9763_x32
AAAGGACGGAAAGAATGACTCAAC
>9764_x5
CACCCGACTAAAGAGGACTCAATC
>9765_x5
GTGAGATGATGAACGACAATATGTTT
>9766_x13
TGTCACAATAACTTCAATGCCT
>9767_x6
CTAGAATCTTCTGTACGGGCATC
>9768_x7
AACCGAAAGAATTTTAGAACGAGA
>9769_x5
TTCCGATGTCGACAAATTATGAGT
>9770_x8
ATAAATTATAGGACTTGGTAGGCC
>9771_x8
AAGGGTTATCTTTAGGTGTGAAGC
>9772_x6
AAAATTTTGGAACCAGAACCGACC
>9773_x9
AGGACTGATTTGTCAATTTTGCCT
>9774_x15
AAGATCCTTTCTGCGACGCCT
>9775_x14
GCAAAGGAAGAATGGAATTACTC
>9776_x6
ATTCGGCGGAGGCAGCGACATTCG
>9777_x91
TATCCATAATCATCGTTGTGA
>9778_x13
CTAGCTTTAGATCTTCAAAGGC
>9779_x5
ATTCCGTCGAAGGCCTTCTTGA
>9780_x7
GATCAGAACTCATTGAACTCACTG
>9781_x7
AAGAAAAAGAACTTGCAACAAACT
>9782_x7
TATCCATAATCATCGTTGTGG
>9783_x5
ATAAAAACTGTGACCGAACCGAGA
>9784_x5
AGAGAGCATCGAGCACAGGCGAAG
>9785_x6
ATCAAAGTGGAATGAACTCTCCGT
>9786_x7
AGATGTGACACGTAGAATCCAAGC
>9787_x6
ATGATTTATGAACAAAAAGCCT
>9788_x21
GGGTTGGGTCGGTCGGTCCGCCT
>9789_x21
AAATTCACTCGATCTCGTTAGGG
>9790_x10
AAGAATTGGCGGAACTGAAAATCC
>9791_x12
AAGTGAACTCTGAGCCGTGAGGAT
>9792_x9
AATTCATGAGTTGTAGGGAGGGACTTA
>9793_x10
ACCTGGAGTAATCGTCTATGAATG
>9794_x5
AGACTCGTCGAGCGGCACCTTAGA
>9795_x12
AAAGCTCGTAGGGTGTAACCTCTA
>9796_x5
ATTCGTCGAATGACAAGGAGCATT
>9797_x78
CCGGTATCTAATAAGTTCACC
>9798_x8
TCCCGGACCAATGAAGCGAC
>9799_x7
TTACCCGGACGGATTGAGAAAT
>9800_x46
AATGCGAGATATTAAGATGGTGCC
>9801_x13
CATTCAAGCATCTAAAAACAGACT
>9802_x56
CTTGAGAGGTGTAGGATAAGTGGGAGCCGGCT
>9803_x11
CGGATGCTCACGCAATGTGATTTCTGCCCA
>9804_x5
TCTCCCATTCAGATTGAAATCGAC
>9805_x5
AGAGAGCTTTTCTGATTCCGGGAT
>9806_x9
GCAATTAATATATATCTTGGGTCT
>9807_x12
ACGGACCAAGGAGCCTGACATGCATGTGAGCC
>9808_x16
TTGGACCGTCTTAGCCCGAGAGT
>9809_x19
AAATAGGAAGATCTGATAGA
>9810_x5
CGATCATGACAGGACTCGAGGAAGAAGCCCCGGC
>9811_x6
GGATATGGTCGAATGGTAAAATTTCTCTTTGCC
>9812_x17
ATTACACACAGATACGTCGTCAGA
>9813_x7
AATTGAACCGAAATCACCGTGACT
>9814_x18
ATAGTGGAAATTTGGTCGGCACCG
>9815_x6
TAGCAGCGCCGGGCAGCTAAGTTGGTA
>9816_x6
GAACATGATCCAGGTAATAAAGAA
>9817_x6
AAGATTGTAAATGTTTGGTAGCCT
>9818_x6
AGCGGAATCACGAAGTTGTAGACT
>9819_x216
TAGGACTCCGCCGGCACCTTGTGAGAAATCA
>9820_x5
ATAGTCAAAACTGCGATTATGCCT
>9821_x5
ATATGATATGTACGATTTGCT
>9822_x8
AATTTGACATGAAGGACCTTGGTC
>9823_x14
TTCAGTGACTTAGAGAATTCGACC
>9824_x8
CGAGAAAAGATGAACCCCTAGATT
>9825_x52
AATGATTTGGAAGGATTCTTTAGG
>9826_x18
AATGTCGTTTGAGTTCACGCCT
>9827_x9
TTATGTTCGACAGAAAATTGGCCT
>9828_x11
AAGGAATGGACTCTGACAAAG
>9829_x5
ACGAGTAATGAACAAATTGGATGT
>9830_x5
ACTCGACGGTAATGCAATTAGTAC
>9831_x7
CCGGTATCTAATAAGTTCAAC
>9832_x12
AAATGAGAGAATGAGAGAACACCT
>9833_x35
TTTTCGAGAGTGTAGCTATCACCT
>9834_x15
CCGAGACAGTAGGTATGTTCCC
>9835_x6
TTGCTGAAAATTCTGAAGCGGCCT
>9836_x6
CAAGTAAATATTAAGTGTGGACT
>9837_x6
ATAAGTACTTTTAGAATCGAGCCT
>9838_x6
AAACGAGTTAGGACCGAAAGAATC
>9839_x14
AGACACTGTAGAAACGCCCAAAGA
>9840_x5
ATCGACAAGATTTTGACGCACCCG
>9841_x11
AACGAAGAGACACTCCCCCACAGT
>9842_x5
AATTCTACCCGGCTGGATCTCGAG
>9843_x16
ATCCCGGACAAACATGATCTCTGC
>9844_x24
AACTACAACTGTTGGAACTCAAGT
>9845_x6
TATAGTTTTAGAATCGAGCCT
>9846_x5
GCAAAGACTAAGCTATCAGAGCCT
>9847_x16
AGGGAAGATCGTGCGGAGAATGCA
>9848_x294
ATTCATGATAACTTGTCGGATCGCATGGCCT
>9849_x17
TGTCACTTTGGCGGCTATAGTTCT
>9850_x12
CTCCATGGTGTAGTCGAACTCA
>9851_x22
ACCCAGTAGAACTATTGACAGAAC
>9852_x6
ACGAGATGCGCGAAATATAGAACC
>9853_x6
AGAACCAGTAGAACCGATCGAAAT
>9854_x49
AGCGTGATTGAGTCTTTAAAACT
>9855_x12
CGAAGGTCGATGCCCAACTGGC
>9856_x43
TTGCCGGCGATGCGTTCCTGGCCT
>9857_x45
TATAGTCGATACTCTGTGCACCCG
>9858_x5
ACCGAGATTGTGCCAGACATCAAG
>9859_x21
GATGGAGAATGGGCTGAATGACGC
>9860_x5
TACAACGCCTTGCCCACCATCCTC
>9861_x7
ATTTGGCATTAGAACGGTTGTAAC
>9862_x20
GTTTGTGCTTCACCAATGCTCTGGATGCT
>9863_x5
ATTAGAATCTGTTGATGCATCCGA
>9864_x6
TTCGCACTCACCTTGACCACC
>9865_x7
AAGAACCGGACCGGAGATCGAATC
>9866_x15
CTGTCAAAACCTGTACACCCGA
>9867_x5
ATTATCACTGCAATGCACCCAG
>9868_x5
ATCACTGTTGGCTTACATCAAG
>9869_x6
CGGAGTAGAGACCTCGCGCTC
>9870_x10
ACAGTACTGTCGGCGCTATAGTGC
>9871_x14
CCGCTCGGACCAATGGCGCACC
>9872_x8
TCAAAGACGCACTCAAAAAAACC
>9873_x6
ACTAGTTGGACTGACCTTGGCTCC
>9874_x7
AGAAAGATCGGCGTGAAAAGAGGC
>9875_x62
GAGAAAAAATCGATTTATGGACGA
>9876_x12
ATCAGAGTGCGCAGCGGAAGCGTGGTGGGCCCA
>9877_x5
CCTCTTCTTGCTCTTCGGGACT
>9878_x14
ACAAGATATAGGAAAATTGAAGCC
>9879_x5
TTGCAACACCAGTGTCGATGAC
>9880_x7
TTTTTCTTTGACTGTTTGCGCGCC
>9881_x10
TTTTGATTTGACACTGCTTGGCAC
>9882_x10
AATTATGTAGACAGTTTGGCGAGA
>9883_x7
CCAGACTCGCCAGCGTGGCCTC
>9884_x5
ATACTGCCTGGCTCTGCGTCGAGG
>9885_x5
ACGGGCATCAAAAATTTTCGGATT
>9886_x9
ATTTGAGAATTGTTGATCGGCTGA
>9887_x10
ATGTGTAAGTATGAACTATT
>9888_x22
CACGGGCAAAAAAACGCAACCC
>9889_x5
AATTGCTCTATGTAGAAGAAAAGTACTTTGACT
>9890_x10
TTAGAAACTTCTGACACTTGGTGT
>9891_x13
TTGTCAGCCAGTCTCAAATGCACC
>9892_x6
TTTATGAATTCTGATGCGACGCAA
>9893_x8
AGGACTACTGCAACCGTTACCGGT
>9894_x39
TACCCTACTGATGATTGTGCC
>9895_x38
ATTTCAGGCTGATCTGACGGATCC
>9896_x7
CGGAAGTTCCTCAAATACCGCT
>9897_x8
AATTTCCTGTGCGTTTGAGCTATG
>9898_x57
TACGACTGTCGAAGAATGAGCGGT
>9899_x5
TAACACTTGATGCTCTTTATCC
>9900_x5
AGAGAACTTAAGGCAAATAAAACT
>9901_x5
TTTTTCACCGGCGATCGTTTTTGC
>9902_x6
TTCGGTCGAAAAAAATGTACGCCT
>9903_x17
CACTGTGAGCACTGAACATATAAAG
>9904_x19
TTTTCCCGGACGAGTTATATC
>9905_x9
TTTTGACTGTTTGCGCACTCGCCT
>9906_x5
CTGGTACTGCACTGTTCGCAC
>9907_x28
GCTGGAGTAGCTCAGATGGC
>9908_x8
AGAGACAGTCGTTGCATTCCCGGG
>9909_x8
AGAGCATCGAGGACGGCGTAACCC
>9910_x7
AATATTGATTGTGTCATTGGCC
>9911_x12
TTTCCCCAAACAATGTAGAAGAGT
>9912_x6
TTTCCATAGGATAAGAATGAACCT
>9913_x13
TCATTTTAGAACTTTGCACC
>9914_x11
TACTGCATAGGCTTGGCGCACCCTTA
>9915_x7
AGAACTCGAGACTGTATAAAGAAC
>9916_x6
AATTCCAGTAAGTACAGTAGATCC
>9917_x7
AAGTGGGCGAACACTCGGCCCAGCGGGCGA
>9918_x5
TTTTACCCGTACTTGTTGGATGAG
>9919_x7
TCAGTAAAAGTGACCGAACGCCT
>9920_x13
ACAATTTTCTTTTAAGCTTTGGGC
>9921_x5
TCACACGGAATTGGAAGACGCCTC
>9922_x26
CGGTAAACAACTGTTATTGGACGT
>9923_x8
GTCAAAACTCTCTCCACCGTACAT
>9924_x12
AGCATCGATCGCCATTATCCGG
>9925_x7
TTTTCCTATGCCGCTTCTCATT
>9926_x664
TGACCTCCTGGGAAGTCCTCGTGTTGCACCCA
>9927_x7
GTTCCGAGATGGTCATGAATGG
>9928_x17
ATTGAACATAACATTCCCGAGCCT
>9929_x5
TCGTTTCCCGGCTGGTGCACCA
>9930_x5
TTTCGAACGAATGATCGGTAGAATCCTTTGCA
>9931_x5
ATCTATTCTCTTGAGTTGTAGGCT
>9932_x5
AGACTCGGATACCATTTGTAAGAC
>9933_x12
ACTGAAACCGTCCGATCAAGCTGA
>9934_x7
CAAGCACTGATGGTAGGAGGAT
>9935_x5
CGTGGATGCCTTTAATTGCAG
>9936_x7
TCTTGGGCTGCTTCTACCTCC
>9937_x25
ACTTAATGATTATTCGTTCGCCGGAACCC
>9938_x5
AGACCTCGCCGGAAAATTTCAGAG
>9939_x6
CGCGTAGCTTTGACATCTCAGCCT
>9940_x7
ATGTTGGACGTGAGTAAAGAGCGG
>9941_x7
GAGTAAGTCGGCTAAGAGAAGAGC
>9942_x68
AATCCAGAATTATCAACTTGCAAC
>9943_x12
TATCCAATATATCGTCGTCGTAAT
>9944_x8
AAATTTCGAAGAATATCACCGCCT
>9945_x15
CCGGATAAATCTAGAATTCTTGTC
>9946_x6
CTGTCGGCGTGTGAGAGCCCGA
>9947_x9
ATGGTTTAAACTCTGCACTTGGCC
>9948_x7
TATAATGTACTATCGTCCGGGA
>9949_x13
ACCATGATTGTTGTCGCGACATCG
>9950_x15
TTCCGGATTTGGGAGCCCACCCGA
>9951_x24
GCGGATATGGTCGAATGGCAAAATTTCTCTTTGCC
>9952_x62
ACGACACAAGGACTTGAGGCGCCC
>9953_x8
TCCACGTCCAAACTTTAGGGC
>9954_x20
AGACCCTAACGAGATCGAGTGATT
>9955_x5
CGAGAGCGGGTCGTCGCGTGCAGGCT
>9956_x6
AAGAAAACAAGGTCGTATTAGACT
>9957_x99
AGGACCGAGACGATGGGCGAGCCT
>9958_x6
ACAATTAGACTGTAAAGGAATGAT
>9959_x5
ACCCCAGTTGGCTGACAGTATAGT
>9960_x11
AGATGATCGCTCCATGTAGTCATT
>9961_x6
ATTCCATCCGTGCTGTGTTTCTGC
>9962_x14
AGATGCACTTAGCCGCCGGATAGG
>9963_x6
TTCTTAAAAGCACGACGGATACTC
>9964_x5
TTAAAATTGCAGAGCTCCGGA
>9965_x22
TTAAATTCTGAATAAACCACCCCT
>9966_x10
AGAACCGACCCGAGAACCGAAAAT
>9967_x14
AGAACCGGACCGAACCATTAGAGG
>9968_x6
GGACGTTACCCGGGTTGTTAGACA
>9969_x6
TGTGTGACGCCAGTAACTATGCAGTAGG
>9970_x5
ATGTAGAATAGAATCGGATCCAGA
>9971_x10
AAGTGTGACTTCTTTGAGCGTGCC
>9972_x5
AACGAGAATGTCGGAGCACGGCCT
>9973_x9
ATGCAGGAAATCGAGGATTGTAAC
>9974_x6
AGGGTTGTGATTTTGAATATGGAG
>9975_x99
ACCTTACTGATGTCCACTTTAAATTTCTGAGGCTT
>9976_x5
CTTATCTTCCCTATCCTCCGCACT
>9977_x18
CGTAGAGACTGTGCATTTTCGTCA
>9978_x8
TTGGCATCCAAACGTTGTTCGGC
>9979_x19
AACGCACACACACGACTCTGTACG
>9980_x8
CGAATAGAGCTGATTGAACATAGC
>9981_x6
AGAAACTGTTAAACATTATGGCCT
>9982_x10
TACCCTTGCGAAATTCTGGTTTC
>9983_x7
AGGACTGCTGTTCCGCGAGGCGCC
>9984_x11
ACTCACCAGATCAACTTAGACACT
>9985_x73
GGCCCCTCCTTTTGGCTTTTAAGACTTGCCC
>9986_x56
AGATATTCGACCAAACTGCAGCCT
>9987_x5
CACCAACGCGAACTCTGTCGTT
>9988_x5
CACAACAGCCACCTGCCCGGAG
>9989_x63
AAAACACCCTGTATGAATTCTGCT
>9990_x11
CAGCCCGGGAGGGGAACTGCCT
>9991_x13
ACTTCAGTATTCCGGTATCGGGAC
>9992_x7
AGGTGACGAAGAAGACATTCCAAG
>9993_x5
ATATATATAATATGGTCGCCGAGA
>9994_x5
ACAGATCGTCGCTGGAACTTCCCT
>9995_x8
CGAGCTCAACTAGGCACCTGAA
>9996_x7
ATGTGGACGCGCTAAAAGAGAACG
>9997_x19
CAGTGTAGAGCCCGGGCG
>9998_x1290
GATAACTTGTCGGATCGCATGGCCT
>9999_x5
CCGGACAATCATTCAACATTTGAT
>10000_x7
CATTGGTCCGAGCGGTTCGCCT
>10001_x50
AAATGATCTTACTGGACTTTCTGAGTC
>10002_x11
TTTCTTCCATTACTTGGTAGTCATCTGAGCCT
>10003_x285
CTAAATGAGGATTTTTTCAGAAGCTATGGATTGTT
>10004_x5
AGGGAATCGAAGGATTAGGGAACT
>10005_x5
TCTGAGGATGATGACAGCGAGAGT
>10006_x99
AAACGCTGTCTTTTGAGTCGAAG
>10007_x8
TTGATTACCGAGAACTGAATAAAG
>10008_x6
GCCGGATTGATTACTTAAAAATAA
>10009_x46
TTCTAGAGCTAATACGTGCACCAAATCCCCGACT
>10010_x12
AAAAGTTTCCTAAAGTTCTGGACT
>10011_x7
CTGACCTGCAGGGTATTGGAGCCT
>10012_x11
CGGATGATCAGCCACACTGGGACTGA
>10013_x48
TCTTAATCTTGGACATTTTACC
>10014_x6
ACGAACCTGTGGAAATTATTGGTTATGACAAT
>10015_x9
TCAAGGAACTGAACGCTATATATG
>10016_x5
AAAGAACATCGAGCACTGGCGAAG
>10017_x10
TGAGTTGGGACAAAAACGCC
>10018_x5
AAGGACCGGGATAGCGCTGATCGA
>10019_x17
GCACTGTCGGTGTGGTCGG
>10020_x8
AAGAATTGGCGGAACTGAAAATTC
>10021_x5
CTATAATGTTTGGAACTTGGAACC
>10022_x12
AATAACGAGAATAGGACTGCTAAT
>10023_x6
AAGAACGAGAACGAGAACCAGAAG
>10024_x11
ATTCCAAGATTAGTAGCAGCTGTT
>10025_x30
AAAAGGAGAAGCTGAGCAAAAACT
>10026_x21
ATTAAGCGGATTGGCGGATCGAGA
>10027_x15
CCGGCTGTCGGCGGACTGCT
>10028_x5
TGATGTATCTAAGGAAGATCCCCT
>10029_x9
ATATAGGCTCATCCCCTTTGGGGC
>10030_x32
TGCTCATCGTCTTTGGAATATTCT
>10031_x78
ATATATATTATATGGTCGCCGAGA
>10032_x26
GTGCTCCTCGGCCTGAAGCGGAACGACATG
>10033_x6
AAGAGATGACCTCGCCGGAAAATG
>10034_x9
TCTTTCTCCATTAGCATCGT
>10035_x9
CTTCGTAAACCTTTGTTCTGC
>10036_x26
CTTGAGAGGTGTAGGATAAGTGGGAGCCGG
>10037_x14
CAACCTGCGCGGCCAGCTTCTTAGAGGGACT
>10038_x6
ATCCAGAGAAAGTTAGAACATCCT
>10039_x9
AATTTTATTCGGAAAGAGATGCCT
>10040_x6
ACTTGCATCCTAGGACTTTAGCTC
>10041_x7
ACGGTACCATCTGATGTTAAAGAG
>10042_x5
TAGCCATCGTCGAATAAAACAGA
>10043_x6
TCCATTGTCGCCTAGTCCGGTTAGGATATCTGGCT
>10044_x7
TTTACAAATCTTAGGCCTGGGACC
>10045_x9
CAAAACTCTCTCCACCGTACATGT
>10046_x6
ATTTTTAGAATTTCAAATCGGGCT
>10047_x12
ACCGAGACGTGATCGAAAAAAGAG
>10048_x10
TGCTGCCGACTTGATATCCGT
>10049_x49
AACCAGTTTTTGATCGTAGAGTAC
>10050_x61
CCCATGGACTCTACGACATCGGCT
>10051_x9
ACAGTCGGAAAAAAACTGGAGCCT
>10052_x7
ACCTTACTGTACACTTTGCAAGAG
>10053_x7
AAGAGATGACAATGTAGAACGACT
>10054_x14
AAGCTACCGTGTGCAGGATTATGACTGAACGCCT
>10055_x10
AGAAAAAATCTGATATGTAGGCCT
>10056_x6
ATTCCAAAGTAGCGATGTCGAAAC
>10057_x6
AGGGGATGACTTGAGATCGGGTG
>10058_x6
TTAGAATTTCCAGCTTTGAGC
>10059_x7
ACGTCTGAAAACGAGCGTTGGGCC
>10060_x9
TTGGCCCTCGATGACTGTGGAACC
>10061_x5
ATAGGCACCGCACTTCTCGCTATT
>10062_x6
CTGTCGGTGTGGTCGGTTGGCATGGCGCGCG
>10063_x30
ACGAGAATTAAACAAAAGGACTAG
>10064_x7
ACGAAGAGCTGAAGGTATCTAGGG
>10065_x7
TCTTGAATGCCCAACTCCCGAGC
>10066_x59
TACAATCCGGACAACTCTCC
>10067_x5
TACTGGATCTCAGATACAAAGCCT
>10068_x102
ATTCGAGATTGCCTGGCTGAAGCA
>10069_x8
ATACAGAGAAAGGAGGACTTC
>10070_x8
TTTACCCTACTGATGATTGTGCCGCGAT
>10071_x7
TTTCGATCATGTTGGAGTCT
>10072_x8
TGCACATGGGTAAGCCGATCCTAAGAGACG
>10073_x5
TTTTCTTTGCATCAGTGGACCT
>10074_x5
CTGAGAACTTCCTTGGCTTCGC
>10075_x29
TTCAGTTCTCTGGACTCTCAGAAC
>10076_x8
TATCGGGATCAGTGCTCTGCAGC
>10077_x6
TCGCCGACTTCAAGGAACTGAACT
>10078_x5
GACTCAAACTAGTGAATTCTACCT
>10079_x10
CGTGAACCATCGAGTTTTTGAACGCAA
>10080_x5
GAAAAGTTGTCGTCTGTTTGAAGA
>10081_x7
AGAACGATTGTCCGACGAAAATGGT
>10082_x8
TCGCCGACTTCAAGGAACTGAACG
>10083_x32
CCCTGCGGAAAAATAGCTCGACGCCAGAATA
>10084_x8
AAAACCTCGGGTCCCGTAGTACATC
>10085_x5
ACGAATGACACATGAATTTTGGCA
>10086_x6
CGAGACGGCTGTACAGCTCACT
>10087_x25
CGAGCATTCTGCAACTCTGTA
>10088_x23
TTGTAGGGCTCTCGGCAATGGATATCTTGGC
>10089_x76
CATGAATAGTATTACTGAAAGCCT
>10090_x9
GAATTCCAATTTCGTTGTTCGGCT
>10091_x26
TCCCAGGACTTAGAGAATTCGACC
>10092_x5
TAAGGACGTTACTGGAAAGAAACC
>10093_x5
ATCAAGACCCGGATTTGCTAGAAG
>10094_x7
AACTCTGATATGCATAAACAAGGG
>10095_x12
AGTGTGGTATAAAGAGCTATATA
>10096_x5
CATATGGTCGGAGGTTGCTTGG
>10097_x10
ACCACATTCGTGACCGAGCTG
>10098_x46
CCCTGCGGAAAAATAGCTCGACGCCAGAATG
>10099_x6
CGAGAATGACTGCGAGAACAAAGT
>10100_x7
TCTCAAGTTAGGGTTTTCAGAGCT
>10101_x5
AGGGACCCAAGATATATATTAATT
>10102_x38
GAGGGTGAGAGCCCCGTTCGGCC
>10103_x36
TAGAAAACATAATGTCGGGCCT
>10104_x11
TTTTGTTGTGCACCGTTGACTGTAT
>10105_x12
TAGCCCGAGGTTCGTGGGACCG
>10106_x7
AAACGGAAAATGCGCTCTCGGGAG
>10107_x9
AAAAACTGAAGACCACCCTTGGCTGTCTGAGCG
>10108_x5
TAAGTCATTGTGGGTCTCCGAG
>10109_x11
AGAGATAAAGAAGGGCGCGAACTCT
>10110_x7
ATTTTATTCCGTAATATCTTGACT
>10111_x38
CAGGTATGGAGAAAATTGAGGTG
>10112_x6
AGAGAAAGATGTTGACATAGAAGT
>10113_x5
TCCAGTCAAGGATCGTTTCTGCC
>10114_x9
AAGGAACCCGTCGCGACGTATTGT
>10115_x16
GCCATATGATGAATCGCCTGAGTGAGGAATCCCT
>10116_x5
TAATGAAGATAGGATTAAGAT
>10117_x5
ACGGAATGTTAGGCTTGGTTTAGC
>10118_x5
ACCGCTGCCATCGATCGAAGGAGG
>10119_x20
ATTTATGTACACACTGTTCGGCCT
>10120_x474
TAATGAAGATAGGATTAAGCC
>10121_x48
TTGTAGGGCTCTCGACAA
>10122_x9
TTCTTATAAGGAGGAACTTGACCC
>10123_x6
GCTCTTAGGACTCCGCCGGCACCTTGT
>10124_x5
AAATGTCGGTGAGGATGCTTCATT
>10125_x17
TTTGTGCTTCACCAATGCTCTGGATGCTG
>10126_x13
AATCGGGTTAAAATTCTCGAGCCGGGATGTGG
>10127_x10
TCGAGATCCGTAGTAATAAGAA
>10128_x100
AAAGTTGTACTGGCGAATCTGAGG
>10129_x12
CGAGTCTATTAATACAAGCCT
>10130_x6
TTTGCGGACTCGAGAATCGAACAT
>10131_x14
ATCTTTTTTGGTACAACATTCGCT
>10132_x5
TTCGAAATCGGCGATTACTGTAGC
>10133_x9
ACGAGATGGACCGTCGGCGTGAGA
>10134_x8
CTAATTTTCTATTGCTGTTACT
>10135_x7
TCGGACCCTGTATAGCCACTCG
>10136_x15
CTTTTGAATATGGCCTCGAACAAATTGCGACACCT
>10137_x6
AAGGAAACGAGAATGATGGAGAGA
>10138_x11
TCAGTGACAAAACTCTCTCCACC
>10139_x8
TCTTTGAATGCGGTAGTTGTC
>10140_x6
AGACCGAGCGGCTTTGAGAAAG
>10141_x5
TGAATCGCTATTGGCAGCCCAGAA
>10142_x5
AATCCGGTCTAATAGAAATTCAGC
>10143_x17
ACTTGTCGTGATTATAATATGCCT
>10144_x8
TTTAAGTCATTGACGCTCGCCT
>10145_x5
CTGATTGTACAAATTCTAAGCC
>10146_x7
TCGAAGAAGCTCGTCGACATGCCT
>10147_x105
TAATGAAGATAGGATTAAGCT
>10148_x5
AGCGGTGTAGGGAATCTATCAAATC
>10149_x8
TGAACATGAATTTTTTTGCCCGGG
>10150_x7
CAGCTTCGAAGACGACGAATAACT
>10151_x7
TATCCGAAGAAGATCGTTTAACCGTAGCAAGA
>10152_x7
ATAAGTACATAGAACTAGCGCCT
>10153_x6
AGGAGAAAATGCGTGTCGTGATGC
>10154_x21
GCCGAGTTGCTTGGACGGTGGTAC
>10155_x8
AAAAGACCTGTGAACCCGTAAAGG
>10156_x12
TTGAGACAGACCCTAGCAGCCT
>10157_x13
AATTTCACGATGTAGGACATGCCG
>10158_x10
TATGTCGGCTATGACAGTACCCT
>10159_x6
TTGGGACCCGGACTGAACCCTAAA
>10160_x5
AACAGTGAGTACCGTCGGTGGCCT
>10161_x19
TCTATGAATTGTCGGCCTGCTCTG
>10162_x6
AAGGCCAAGAACAACTCGAATAGA
>10163_x15
AATGATGAATTAGAACTATGGCAC
>10164_x6
ACCGTTGGATTTGGTGATATTGCC
>10165_x6
CTTCCGATGGTGCACTCGCCTC
>10166_x5
TCTTCGACGTTGGACCGCACACTA
>10167_x8
CAGACTGCAGCTTTTCAAAACAGC
>10168_x5
AATAGAAGACATGAAGAGACGCCT
>10169_x9
CCGGAATGTAATCAGATAGCGATG
>10170_x12
AAATGTCGGAATCGGTAGATAAGC
>10171_x13
ATACCTGATTTGACGGACGTCACA
>10172_x10
AGCGGGGTAGAGGAATTGGTCGACTCATC
>10173_x7
CTTCTGTATATACTCTCATGAGCT
>10174_x9
ACAGTCGGCACTCTTCACCAAAAG
>10175_x11
TCGACAATTTTAAACGGAT
>10176_x12
ATAAACCGGCCAGTAGTTCAAATC
>10177_x24
TCCCAGTCCTGAACCCACCGGCTGTCGGCGGAC
>10178_x13
CGAGCACATGTTGAGTTTGGCCT
>10179_x10
AGAACCGAGAACCGACCCGAAGGA
>10180_x7
ATGCAGTCACCGTCACGTCGGGGC
>10181_x14
ATTCGAACTGTTGAGATCTCGGTT
>10182_x6
CGTACGTCGTGGGGGTTGGCCT
>10183_x15
TAGAGAACTGTTAGAGAAGGA
>10184_x5
TTGAACAAATCAAAACTGTGGCCT
>10185_x8
AATTGCGTCGGTATGAAATTTGAA
>10186_x5
AGGCTTGAAGACAACCAACATACTGAGATCC
>10187_x52
TTTTAACCGGAAGGCCTAGAGCGAACT
>10188_x12
ATTTTTCATCGTTAACGGAGACGA
>10189_x7
AAGTCCGTGACAGTTGGTATCAGA
>10190_x5
ATCTCGCGACTACTCACTTGAGCT
>10191_x5
CTCCCGGTAGTCGATGCATAGT
>10192_x32
AGAAAATGGTCGGAGGATTATAAT
>10193_x6
TAAGGGGTACCATTAGTCAGATGA
>10194_x6
ACGGTCTGAAGAACTGAACCGCCT
>10195_x5
ACGACATCTTGAAAACTCTAGCCT
>10196_x16
AACCGAAGAACCGAGAACCGGACT
>10197_x7
AAAGCTTGTTTGATTCTGATTTCCA
>10198_x7
GAATTGGTCGACTCATCAGGCT
>10199_x7
GTTTAAAAGCGGACCAAATAAGTC
>10200_x19
CTGCGGTAGAGCAACTTGGCTC
>10201_x13
TATGCTCGCGGAGGCACTGTCGGTGTGGTCG
>10202_x49
CCTAAGATGATGTGGCAAAATTCTGAGCTT
>10203_x5
AACAAAAGTCGTGTCGTCATGATT
>10204_x5
TAACAATGATTGTTCTGGATTCAT
>10205_x26
ATCTAACGCTCGCAATTACTAGCT
>10206_x6
GGTTTACATTTAAGGACTGCGCCT
>10207_x7
ATTGAAGGAAAAATGGACTTGCCT
>10208_x8
AAGATTAATCGGACGAGAATAAAGAG
>10209_x15
ATCGCTGACTTGTTTGATAGGATG
>10210_x5
CTCTACTATGAATTCCTGATCCACT
>10211_x12
TTGGATTGTTCACCCACCAATAGGGA
>10212_x6
AACGAGACTGGTCAACCATATC
>10213_x5
ACCGCACCGTCGGGGCCCGGCATG
>10214_x5
TTTCTGATCCCCTCACAGCTCCT
>10215_x7
TCGAGGATTACTGGAGCTCAAG
>10216_x9
TGAGAACTCTCCATAAAGTGT
>10217_x6
AGACGTACTAGAACCAATGAAACT
>10218_x7
AATACATCGCGACAAAGGAAGCCT
>10219_x9
CTAGTGACTTAGAGAATTCGACCA
>10220_x69
CTTCCGGGCTGGTTTCGATCTGCA
>10221_x61
AACTATATCGTAGAAGTCTAGCCT
>10222_x6
CCCGGGAGTTTGTACTGTACTC
>10223_x18
ATTTTGTGATGCCTCTGTTGCGCT
>10224_x8
ATATAGGAAATGACGTCGCACAGA
>10225_x8
TATCTGATACGTGGGCCA
>10226_x22
ACACTCTGAGCCGGAAAGATGACC
>10227_x5
ATTCTCTGGACCGGGAAGAAGCCT
>10228_x16
TCGAGAGGCTGCAACTTCTGATGT
>10229_x6
AATTAATCGAGACGGGTTGTGGCC
>10230_x16
TTGGACTGAAGGGAGATCCCT
>10231_x21
GGGGATGTAGCTCAAACGGTAGAGCCTCGCTT
>10232_x12
AAGTATGAACTATTTCAGACTGTGAAACTGCGAAT
>10233_x5
GCGGAGATGAGAATGCTTAGGTGG
>10234_x5
TACGAGTAGAACCGAGAACCGAAC
>10235_x73
CCGGTATCTAATAAGTTCCC
>10236_x16
ACTTGACTCATGAACCTTTAGCA
>10237_x5
TTGGCGGCCTCTCCCTCGATCT
>10238_x6
ATTGACTTGAGGACTATGGAAAGT
>10239_x5
ATTAGCGGCAAGACGTGAGACTGC
>10240_x14
ATGACTTTACTCGTTCGCACCCGA
>10241_x8
CAAGACTATTAAAACTCTCCGT
>10242_x74
CCTTTTGGCTTTTAAGACTTGCCC
>10243_x8
CTACTGCACTGGCTGGCGCGCCCCTG
>10244_x11
TCCGAAGACGGGCTGCGCCACC
>10245_x8
CGTGTTATTAACACTTGGGCTGATATCATA
>10246_x5
TCCGGAGAGAATTCAAGTAGAGCT
>10247_x6
TGACAAACTTTAGTTACGGATCCT
>10248_x17
TTCCGTTGAATTCTGAAATAGAGC
>10249_x10
ATAGAATGTCGATCGGTTGGAGAT
>10250_x6
GGCTGGGGGACGGGTTGGGAA
>10251_x15
GGTGAAGTGTTCGGATCGCTGTGACGTGGGTG
>10252_x5
CACCCGGATATGTTCTCTCATC
>10253_x8
AGGACGTAGAAGAACAAGATAAGT
>10254_x5
ATCCGATGGGCTGCCAATATCACT
>10255_x7
CAGTAGAACAACATCAAGGTAGGA
>10256_x8
ACTTCTTCGCAGTTGGAACCACCT
>10257_x14
GGGGAAATAGCTCAGTTGGTTAGAGTGCTGGTCTG
>10258_x5
TTCAAAGAACTTTTCTGGCACCTG
>10259_x11
AGTGGAATCAACGATGACAGACCT
>10260_x8
AAAAGTTATTTCGTCTTCTGTGTC
>10261_x70
AACCGAAGAACCGAGAACCGGACC
>10262_x23
GTAGAATCCTTTGCAGACGACTTAAATTC
>10263_x7
CTTACTGATGTCCACTTTAAATTTCTGAGGCT
>10264_x20
ATGGTCTGCGTGACTCCCTGAGGC
>10265_x9
ACTTGCCCGAGGTCTCTGAGCATG
>10266_x6
AAAAACTGAAACTCTCCACCCGAG
>10267_x52
ATTATATAGGATGTCAGATAAGCT
>10268_x11
AGGATTTGTTAACTCAGGCTGCCT
>10269_x8
CGAAAGTTGTAGATATCACC
>10270_x14
TCATACGGAATTGCTCTAGAG
>10271_x11
AATGAATGGATGACTCTTTGAAGA
>10272_x6
ATACGGTCTAGAAGTCATTGAC
>10273_x5
CCTGTGACTTAGAGAATTCGACC
>10274_x27
TCCGAATGCAGGGGATGATCTACT
>10275_x5
AATCATCGGACCGAAAGAGCGCCT
>10276_x10
TTCACTCCACAACTTTGAAGGCCT
>10277_x6
CACGCGGAAGACTGTATACTTC
>10278_x14
TTCGGCACGCGCCTTGAACGC
>10279_x5
AGGCACTTGAAAATTCGTTGAAGG
>10280_x33
CGAGGACCTGTATTCCAGCGG
>10281_x22
GATGTCCACTTTCAATTTCTGAGGCTT
>10282_x6
ATTCTTCGGACCGAGGGAGTGCCT
>10283_x8
AGGCACTGTAGAAACACCAACACA
>10284_x104
CCGGTATCTAATAAGTTCAC
>10285_x21
TCTTTTCTGCTTAACAGCCTGCCAGCCCTGGAA
>10286_x9
AAGACTTGGACAGAATTCTGAAGA
>10287_x5
TCTTTCGTGGATAGGACCGCCT
>10288_x12
TAACCTTGGTTTGACTGTATT
>10289_x9
AATTTGTTGTGTGTTGAGGGACCC
>10290_x10
AAAACCGAGGCTCTGTTAGTAACC
>10291_x6
CGTCCGCAAAGCTAATCGAGGTG
>10292_x17
TATACCGAGATTGTGCCGGACATC
>10293_x11
ATTCTTCGGATCGGGAGAGCGCCT
>10294_x8
GGGAAGAGAGATTGTTGTTGTAGCA
>10295_x5
ATTTTCTTAGAACGCCGGCACACA
>10296_x7
TTCCGAAGGTCGAATTATAGCGTT
>10297_x23
GATGACGTGGCATTAACTGAGCTCT
>10298_x6
CCAAGGGAAGACTCTAGAACCT
>10299_x5
CAAAGTTCATTCCATTCGTGACT
>10300_x11
AAATGATACGAGAGAAGGACTAAC
>10301_x5
ATTCCTTCTTGTCTGTACAGTAGT
>10302_x22
AGGACCCAGGAGGATTCTAGAGAA
>10303_x14
ATCCATCGGGCTGCAATTATCGCC
>10304_x6
CCGTTGAATTCTGAAATAGAGCGC
>10305_x14
AAGAGGAAATGGTCTCAGTCGGCC
>10306_x5
TCGGATTAATCTATCAATTAGA
>10307_x10
TAATTCGCCGTTGGATGAGCGG
>10308_x8
TAACGAGATCGAGTGATTTTTT
>10309_x16
AATTCCAGAGGTCGTCGAAATCTA
>10310_x6
ACGGAATTGAACTCATGAAATTGG
>10311_x5
TTGACAAAAAGAACAGGAGCTCCC
>10312_x6
CTATTCCGTTCGTACTCTCATGAC
>10313_x32
CACTGAATGATACCAAAACTATAG
>10314_x5
TTGGACCGTCTTAGCCCGAGAGTA
>10315_x10
TACTGAAAAGGACTCCAAATCACC
>10316_x30
GGTTGGCGATTCGATTGTTGACTCGAGGACATCC
>10317_x5
TTGCACCCGTCGCGACAGTAT
>10318_x5
GTATGTTGTTTTCCCTTGCTTACT
>10319_x6
CAGGTAATAAAGAACAAGGCC
>10320_x8
AACCATACGTAACTCTGCAGTAGT
>10321_x6
TCGAAGATAATGCCAACCGGGC
>10322_x5
TTGGACCGTCTTAGCCCGAGAGTG
>10323_x7
AAATAGCACTCTGACTGTCGCAGT
>10324_x6
ACTTGCTCCGGATTGTTTGCCAAC
>10325_x7
ATTTCAATGGTTTCTCTGACACCT
>10326_x95
GCGGATATGGTCGAATGGTAAAATTTCTCTT
>10327_x74
AGTACACCTTCATGCAGTCGGGGG
>10328_x7
TACATTGGGCGCTTTGAATGCGGT
>10329_x6
TTTGATAAACTGTGTCCATCTTAA
>10330_x17
ACGCGATAGTACTGAAACGACACT
>10331_x14
TTGATTTTATAGATTCCCTCGAC
>10332_x7
GCACCAGTAGTCTAGTGGTAGAATAGTAC
>10333_x5
AAAATTTTCGATCACGGCCCAATC
>10334_x6
TATACCTGTAGATCCCATACCT
>10335_x5
CCAAGGGCACGTCCGCCTGGGCGTCA
>10336_x5
AAGGCGCATGTAGATCCAACAAG
>10337_x5
CGCAAAGCAGACATCTCAGCCT
>10338_x10
TGAGTCCATCTTGGCAAAGCTGACGAGCCTTCTTT
>10339_x10
AACCCACCGGCTGTCGGCGGACTGCTTGAGCT
>10340_x5
AATTGTCCAAACCTGTGTATTAGC
>10341_x6
TAGGATCGCCTTTGGTAGAATTATTACGTGG
>10342_x5
TTCTCGTTGATCGCCATAACT
>10343_x5
TCTGTCTGGGAATCCTCTGCCT
>10344_x5
ATTCACACAATTGGTCATCGCGCTTGGTTG
>10345_x5
TCACGGACTTAGCACTTTGAGACT
>10346_x8
AAGGAATGCAGTACTCGAGGGC
>10347_x70
CTAGATGAAGTCAAAGACACACTC
>10348_x13
TTGTCGGATCGCATGGCC
>10349_x9
ATTCCTAGAAAATGTAGAACGGCT
>10350_x10
AATGAAAATCCAATGTCGTCGCGA
>10351_x5
CTTTCAGCTACTGTTCAACGCCT
>10352_x7
CTCTGCGACGACGAATTTGAAA
>10353_x6
CATCCGTAAATCAAGCGAAAGGGC
>10354_x8
TCCGGAACCGTTGACATGACGATT
>10355_x37
TACACTCTGGAATGCTTGAAGACT
>10356_x6
CTTTGCATGACATAGTAGGAACCT
>10357_x15
ACGCGACGTGGTCAAGGAGACTAGT
>10358_x9
TCTCTGCCTCCAAATCCACCT
>10359_x5
ACCGGAAATAACAGATGAGCTTCA
>10360_x10
TTTGAGGACTACCTGACAAACT
>10361_x6
CAAAAAATCTGTGTCTAGGCGAAA
>10362_x7
CAAGGAGCCTGACATGCA
>10363_x30
CGATTGTTTTCCAAGAATGTTGAGCCGGGT
>10364_x11
AATGGTTGAGAACAAGAAAGATCT
>10365_x30
ATGAAGACTGAGTTGGCCGGCGCC
>10366_x20
ATGCAGAGATCATTCCGGATGAAC
>10367_x19
AAGTACCTTGCTTATTGTGATGCT
>10368_x22
AATCCGGTATCTAATAAGTTCA
>10369_x5
ACCAAGAACCTGAACGATGTCTCA
>10370_x7
GTTATGAACCGTCTTTCGTGA
>10371_x12
CTGCAACTTCTGAACCCGAGG
>10372_x10
ATCCATCTGTAGAACGATTACAAA
>10373_x14
ATATAAAGTTTGCATTGTTGAATT
>10374_x16
CTTCATTGAAGATTTTGGAGACCATCTGAGCCT
>10375_x5
ACCGGCAGAAGGATGAACGGCGCC
>10376_x6
ACATCGAGTAGAACAGTTTAAAGT
>10377_x5
GTTTTCGGGCCAAAAAAACATGCC
>10378_x6
TTCGATGTCGTATAACTTTGGCCC
>10379_x5
AAGAATTGGAGCTGTTGGAGTGAG
>10380_x6
TATACCAATCAATCACCATCTTTCGACTGAGATT
>10381_x5
ATTACTTGATCTGACACGTACACT
>10382_x90
CTGGGAAGTCCTCGTGTTGCACCCA
>10383_x10
ATTATCCGGGCCGAAATCAGAACC
>10384_x7
AACCCCAATTCGAACTGTAGAGAT
>10385_x8
TTCCTTGCAACGCAATCCACC
>10386_x9
AACCCGTAGAACAAAGAAGAATGT
>10387_x13
AATGTCGAGAACCAATAACTTCCT
>10388_x190
TTGCACCCGTCGCGACAGTAC
>10389_x15
CGCTTGAGATTGGATTGACCTC
>10390_x21
ATTTCCCGGTAAGCTTAAGTCTAG
>10391_x10
TTGCACCCGTCGCGACAGTAA
>10392_x17
CATTTTCTTCGCCGCCATACAAGT
>10393_x25
CAACACTTAACAAATCGTCGAG
>10394_x7
CGGAGAGCATCGAGCACGGGC
>10395_x8
TTTACCCAGTATTTTAGAACC
>10396_x6
TTCCACACTCCGAATGTTCGCTCT
>10397_x6
GTTACATGCCATTCTTTAAGGACT
>10398_x64
CCAAGGGCACGTCCGCCTGGGCGTCAAGC
>10399_x11
TCCGGGTGTTATAAATGTAGTGCT
>10400_x9
ATTTATAGTAGAATGAGGTGGCCT
>10401_x7
CTTCGACGAAAATGACTTGGCC
>10402_x6
TATTGCCCCAGTCTGTCATAAAG
>10403_x6
AAAATATTGATAAATGTCGGCACC
>10404_x5
AGAGAATTACCAACTTTGAATGAA
>10405_x14
GAAGATTAGCATGGCCCCTG
>10406_x5
TAGAATATTCTGTACGGGCACCCC
>10407_x10
TCAGGACCTTTGTATACGTACT
>10408_x5
AAAAGGAAAAACTCTGGCACCTGG
>10409_x8
TTGGAGATGCTGGTTGAGACCTTC
>10410_x7
CACCATCTAGAAGAACATACTTGC
>10411_x13
AGGGACGCATTTATTAGGTAAA
>10412_x12
ATGTCGGCTATGACAGTACCCAGG
>10413_x5
ACGAGATGAGTAACTGAACAAATA
>10414_x6
ACGGAATTAAGAACTTGGGTTCA
>10415_x5
AGAATACAAACGGTTGTTGACAGT
>10416_x8
ATATAATGCAATTTGGTCGGCGCC
>10417_x5
ATCACTATACGGACTAAAACAAGC
>10418_x13
ATCCGAGATCGTTTAGAGAAAATG
>10419_x5
AGGACGAAAAATGTGCCCCGAGTA
>10420_x5
TCGACAGATCTGTGTCAAAGAAACGGCTAAACTT
>10421_x6
AAGACGGAATCTGTCTGAGCGCCT
>10422_x7
AAAATGGCTGCGAGCAATGACAAT
>10423_x16
ACTAAGACGTCGTTTGCGAAGCCT
>10424_x14
AGAATCGGACCGCCTTAGCCCGAG
>10425_x18
ATGGCCTGTGGACCATTGGATGCC
>10426_x11
GAGAGAGAGTAGACAATGAACGAT
>10427_x6
TCATATAAAAGGGTTGCGGATAGC
>10428_x6
TTGGCATATAGTTGATTCTGAC
>10429_x18
TTGCAGGATGAAGAAACGTCGCCT
>10430_x33
GACGAGCACATGTTGAGTTTGGC
>10431_x7
ACAAGAATTCTAGAGTTATCCGGA
>10432_x6
TTCTTTCGTGAGACTCTAAGGCCT
>10433_x28
AAAGTCTGGAGCCACCTGATGCCT
>10434_x18
AAAGAGAGATCGTGTCATGCATG
>10435_x6
AACTATGGTAGGGTGTCTTAAGCC
>10436_x5
CACCCGCAGAAGGACTGTTGCC
>10437_x23
ACGACAGTACCCTGACGCGAGGAC
>10438_x5
TTTCTATTGACTGTTTGCGCGCCC
>10439_x6
AATCAGATGATAACTCAGACCGAGATT
>10440_x5
TACGACCTTTTGTCCTTCCAAATCCACCT
>10441_x26
CGAAAATTGTAGATATCGTTGATATT
>10442_x5
AAGGATCATCCCAAATGTAAGACC
>10443_x7
ACTGCGAATAAATTGTTTGGACT
>10444_x11
CATTGGATGGTTTGGTGTTTTGATGATCCCT
>10445_x5
ATACCGGACAACGAAGTGACATTC
>10446_x5
AGAACACCTGAAGAACTCGCGATT
>10447_x6
ATTAAACGGAATCTATCTCTGATA
>10448_x7
TCATCCCGGACCAATGAAGCGACA
>10449_x8
ATTTCGAGCGATTCAGGGCTAGCT
>10450_x52
TAATGAAGATAGGATTAAGTT
>10451_x6
CGTGGATTCTGACTTAGAGTA
>10452_x13
AATTCTTCGGACAAGAGAGTGCCT
>10453_x11
TTTCGACATTGCCTCAGGAACCT
>10454_x6
ATTCTCCGGACTGGAAAGGAGCCT
>10455_x32
TGATGACGGTGTTGACGCC
>10456_x66
ACTCCGGGATATGTTGAACCAACT
>10457_x14
TTTCCAGATTGCGTCGCCGCC
>10458_x6
CAGAATCACCGCTAGAGACTGC
>10459_x12
TAATGAAGATAGGATTAAGTC
>10460_x10
ACATCGAGTAGAACAGTTTAAACT
>10461_x6
TTGAGACTTCTCTTTGGCACCCTC
>10462_x6
AATCTCGTAGAACGACGCCCGAAA
>10463_x6
CTGGCGATACGTCTCTGGCGAT
>10464_x15
AAGGAGATCGTCAAATGAAATATT
>10465_x64
TGTATATACTCTCATGAACTGCCT
>10466_x35
GCGCCTGTAGCTCAGTGGATAGAGCTTCTGTTTCC
>10467_x25
AAAAAAAAAGCGAGGGCC
>10468_x6
GACTCCTCTGTCGACTGTGGTGCC
>10469_x5
ATGGCTTTACATCTGGAATGATTC
>10470_x5
AAGATGTGTATGCTTTGAGATGTG
>10471_x6
GAACAACCTGATCGAACAAAATGT
>10472_x5
AACGGTCAGAATTCTCCCAATGGC
>10473_x7
AAGATACGGTTGAGAATTCTGAAG
>10474_x7
AATTCCGGAACAAATCTGACCATGG
>10475_x11
ATTACTGATAATGAATTTCTAGCT
>10476_x6
AAGAGAATTTTATGGAGGTAGACC
>10477_x5
AAGGTAGATCGAAATAGTGTAAGC
>10478_x16
AACCATGTGCTCGTCGTCGGTCCT
>10479_x15
AATTGCGTCGGTATGAAATTTGAG
>10480_x13
CGATGATGTTATAATAATGGGCGCC
>10481_x13
GTATGTATCACCGACTGTTAAAAG
>10482_x14
AACGATCCTAGTCTGTTGACAGAT
>10483_x16
ATTTCCGGGCACTAGAACGAAATCCCTTTTT
>10484_x5
AACCACGTAGAACCGGACCAAACC
>10485_x5
ATGAGATATTACGAACTCCGAGAA
>10486_x5
ATGAGAATCGGCGAAAATATGACG
>10487_x18
TGACGGGCCTATTGGCTCTTGCGTGCTT
>10488_x17
ACCGAAATGTCCAAAAAAGAACTC
>10489_x7
ACACCCGGCTAGATCATGAAACCT
>10490_x6
CTATGATTCAGGACCTCCGCCT
>10491_x26
GAAATTTCATGGTTGTCTAGATCT
>10492_x5
TTGCGGCGAGATAAGTTACCTGAC
>10493_x11
TCAAAATCAATAGGTGTCGGAGC
>10494_x5
CTTAATGGCCGAGATCTCTGAATCCT
>10495_x21
TACCGAGATTGTGCCGGACA
>10496_x9
ACGCTCTTGCCGCTCGCACCCTAG
>10497_x7
TTTTGAACCCAAAACCCTCGGTTT
>10498_x10
AAAAGGATGATGAGACTAAAAGTT
>10499_x6
GGGTAGAATTAGCAAAACGAATGC
>10500_x14
CGCGGCCTGAGAATTGAGAGGA
>10501_x17
AGCCAATTTGCAGAACAAAGACACCCAGTA
>10502_x6
ATGTACTATGAGAACCGCACCCGA
>10503_x5
TGAAAATCCATTGTCGTCGCGATA
>10504_x12
TTCGGGTCGGTTCCAAATAGGTTC
>10505_x7
ACATTGTAACTTTGGCTTGGTACC
>10506_x28
AAGTGGCCACAGAGAGATCGGAGC
>10507_x5
CCGATTATGCCGTTGATAATGCCT
>10508_x8
CGACATTCCCTTATTGTGGGC
>10509_x8
AGTGTGATTTATCTGGACTGGCCT
>10510_x32
ACCCCGGACCAACGAAGAGACACT
>10511_x14
AACCAGTTTTTGATCGTAGAGTGC
>10512_x7
TTTGCAGAAATAGTTCGTAGGAGA
>10513_x7
AGCTTGTAAACCGAGCGGCGGTCT
>10514_x49
TTGTAGGGCTCTCGGGAA
>10515_x6
AGAGCTAGAACTTTGGCATAGAAG
>10516_x5
ATATCGGAAAAAATTAAGGCCG
>10517_x5
AAATGGCATCTCGAACGACCCGAA
>10518_x5
AATTTTACTAGAGCTCATAAACCT
>10519_x7
ATTGCACCCGTCGCGACAGTA
>10520_x24
AGAGTTCGGCCGAGAATTGCGAGA
>10521_x672
ATATCGGAAAAAATTAAGGCCT
>10522_x5
ATTTCAGGAACCTCCAGGACTGCC
>10523_x5
CTTGGTCCGTATGCTATTACTAGA
>10524_x18
GAGAGAAAATACACGTCGTGATGT
>10525_x5
TATAGCCCGAGAAATACTGTAGTC
>10526_x18
TTTAGTTACTCTTGCCTTGGTG
>10527_x13
CGTGGATTCTGACTTAGAGGC
>10528_x7
TTGTTAGACAAGCTGAGTGGTACC
>10529_x8
TTTGTAAGCATGAGAATTCTGGAG
>10530_x12
AATGGAGATCGCCGGCGAATGG
>10531_x19
AGAGAATGTGGACGCGCTAAAAGA
>10532_x5
ACAACGACGACTGTAAAAGGCTGT
>10533_x5
ACGAGACGTCAAAGGTAAAAACTG
>10534_x5
AGAATGGAGCTGTGAAAATTGAGC
>10535_x5
ACGGGTTAACTGAAAGAACTAACC
>10536_x16
TTGGCTCTGAGGATTGGGCACGGGGGTCCCA
>10537_x5
AATTTTCGAAATCGTCCGAGG
>10538_x21
AATATTTTCTAGAGCCCTCCACTA
>10539_x5
AAAAGGGCTGGAGACACACGATGG
>10540_x5
AGAAGACCGTGGAAAAGAACCATT
>10541_x5
AAAGGACGAGAATATAGTTGCACC
>10542_x12
AGCTCCTCTTGTGCTGATGGCATG
>10543_x6
CCTCAGAAGTTTTCATTCGCTATT
>10544_x5
GATAAGTGGGAGCCGGCTTGCCGGCGGAAGT
>10545_x7
ACGACGAATTGACAGAACTCAGTT
>10546_x5
ATTCAAGCATCTAAAAACAGACTG
>10547_x27
GGAGACATTAGAGCTCTACCACCC
>10548_x8
CAGGATTAAAATAACGGGGAGC
>10549_x25
CATTCCTGGGCAGTAGACCTG
>10550_x21
GATGGATACTAGGCGCTGTGCGTA
>10551_x7
TCGGGACTAAAAGTTAAGCGCT
>10552_x6
ATCGGATGGAAGGGCAGAGGCCTTTGGCGT
>10553_x9
TTATATAGGATGTCAGATAAGCTT
>10554_x7
GCACACCTAAATTTCTTCGCGGCT
>10555_x6
AAAAGATTTTCGATGCCTGAAACC
>10556_x6
ACGAATGATCGGTAGAATCCTTTGCAG
>10557_x6
AGACGAGATTATTGCACTGTGGGA
>10558_x5
ACCAATCGATCCGACGGCGAAGGT
>10559_x44
ACAACTGTTGTAGGCTACGCC
>10560_x33
CAGCTGTAGAATTTACGTCAGGGA
>10561_x13
TGCCCGCGCAGGTTCGAATCCTGCCGCTCACGCCA
>10562_x7
ATTTGAAAGTGGATAATGCGACCT
>10563_x5
AGAATTTCAACTGACTCGTCGATT
>10564_x5
TAGTTCGGGTTGGATACTTCGCCT
>10565_x9
ATTGACATGTTATGACAGGAGCCT
>10566_x6
ACCCTAATTCGAACTGTTGAGATC
>10567_x9
AATGATCTGCTGAATGATGCCGCC
>10568_x6
ATGAAACCGTCGGTGGCCTGAGAA
>10569_x115
CTCGGACCAGGCTTCATTCCCC
>10570_x7
ATAAAAGGGAGGACTCTTAGTGAG
>10571_x5
AACTAATGGACTGACACTTGAGAA
>10572_x7
TGAGCTTCCTGCTTGCACGGGC
>10573_x7
GGGCCCTGCGGAAAAATAGCTCGACGCCAGAATG
>10574_x7
AGGGACTGGAACCATCATTTTGCC
>10575_x6
TGTGCACCTTCTGTCTGATGGGTCCTCTGAT
>10576_x7
ATTGACGAGACCACTGTATGCACT
>10577_x28
ACCCGGAACAAGAATTCTGCAAAT
>10578_x5
AATTAAATTAATAATCCGAGGGAC
>10579_x5
TATGCCCTTTCTGAGCTCTGAAAG
>10580_x5
ATCCGTCGTAGGTTGTAACACTGA
>10581_x71
ATGCGTAGAGATCGGAAAGAACACCAAC
>10582_x9
AAGGAACTTTTTCAGGTGAGAACC
>10583_x6
AAGTGATGTAGAATTCTCCGGATT
>10584_x5
AATATGGATAGAACCGAGAACCGA
>10585_x15
GCGAATTGCAGAATCCCGTGAACCATCGAG
>10586_x12
AAATGGACCCACCCGATCCGATCG
>10587_x8
ACAACTGCTCGATTCATTGACTGT
>10588_x65
CACGAGGTGCTGTCAACGAGTCGGGTTGTTTGG
>10589_x7
AAAATGAGTTCGGAATTAAAAC
>10590_x13
TTTGTTGTTGTTATCTCGAAGCCT
>10591_x6
TCCGGTGACTTAGAGAATTCGACC
>10592_x6
ATGCGCACCCACTTTGACGATCGT
>10593_x8
AGGGATCTAAGGAAGAACT
>10594_x34
TTAGGATCTTTAGACTTGGATACC
>10595_x5
CAATTGTTAGAAACCGACCGAGAA
>10596_x6
AAAATGACTGTGTGAAAAATGCCT
>10597_x8
CAAGAGGAACGATAGACAAGAC
>10598_x10
ATAACATACGACGGATTACAAGTA
>10599_x24
AGGACTTCAAGCATGAAAATGGCT
>10600_x18
GAAATGCGTAGAGATCGGAAAGAACACCAAC
>10601_x11
AGTGTCGCTTCGTTGGTCTGGG
>10602_x8
TTGGACTGCCTTAGCTCGAGA
>10603_x26
AGGCGAGAACTCAGACAAAGAAGC
>10604_x10
TTTCAATCAGGGCAGTAATACGTC
>10605_x5
TTCCAAAGATCTGAAAAATTCACT
>10606_x6
CCGCACCAGAATGTTGAAACCGAG
>10607_x7
TTCGGGAAAAGGATTGGCTCTGAGGATTG
>10608_x7
CATTAACATGTAGTAGGACTATGCT
>10609_x5
AACGGAAAATTGTAACTTGGTGCC
>10610_x104
ATGACGGAAGGATCTCATGAGATT
>10611_x11
CCATAAGAATTCTGAAGCCTCC
>10612_x5
TTTCCATCGGAGCTCCTCTTGTCT
>10613_x6
ACGCTTTAGAACCGACATTTACGT
>10614_x44
CACTACTGCGATGGCTGGCGCACCCCTA
>10615_x17
ACTGACCAGGTGTTCTTCTGCATC
>10616_x5
TTGGACCATTTCTCGATTTATG
>10617_x6
GAATAAAACGATCGCATAAAGGTT
>10618_x18
ATCCGATAATGACTGCAGTAAAGA
>10619_x7
ATCCAAGAGATGCGGACGGGCACC
>10620_x7
CATAACAGAATTGTGTCGGGTTGCT
>10621_x8
AAGGGCTGAGATGAACCGAATCGG
>10622_x9
ATTGGAGAATGAACCGGTACCGGA
>10623_x5
AGTGCCTTCTGAATCAACCGAGAA
>10624_x5
ATGACATGAAAGATTTGGAAGCCT
>10625_x8
TGGGCGAGTGCCCTGGGCGCC
>10626_x13
ACGACTGCTGAAATTTCTGGAGGC
>10627_x20
TCTTTTTTGGTACAACATTCGCTT
>10628_x6
TGAACGAGGACGGCAATTTCTGATGGCC
>10629_x5
CTCTCGGCAATGGATATCTTGGCTCT
>10630_x5
TAAATAGTTTTGAGATGAACGCCT
>10631_x12
AGTGACTAAACTCTCACAACGCCT
>10632_x24
TCACTGCATAGACGCACCTCAACC
>10633_x9
GAACAAGTACGGTCGTCCCCTATT
>10634_x5
ACGGAGGAATAACTTAGGGCACCC
>10635_x20
ATTACTCGTGGACTATGTAATCCA
>10636_x7
AGACGCGTTGGATCTTTCATCGGT
>10637_x10
TCCGGATCCAATACTTCTAAACAT
>10638_x42
AACAACCTGACACGAACTCATAGT
>10639_x15
GTTTCGAACGAATGATCGGTAGAATCCTTTGCA
>10640_x6
TTAGGCACCATGAACTTGGATTCA
>10641_x14
TATACTCGGAGACCTCTGATCAGA
>10642_x6
TCAGGATCCAAAACTTTGACTT
>10643_x6
AAAATCGGGTTGTGGTTAACAATC
>10644_x6
ACAGAGTTGAAACGCGGCGAGACG
>10645_x69
CAATGGCATTCGGTTCAGTAAACGATGATACAGCT
>10646_x12
AATTCAAACTGTTGAGATCTCGGT
>10647_x8
ACCAAGAAGATGACTATGCGAGTG
>10648_x7
AGGCACATCGTAGAAAATTTGAAA
>10649_x8
TCTCGGACCAGGCTTTATTCC
>10650_x6
TTTTGCACCTTTTGTCTGATGGGTCCTCTGATTT
>10651_x12
AGAGTTCTCCCCTGTCATTTGGCT
>10652_x12
AAGAATGATGGTTGTCGTAAGATA
>10653_x11
AATTCCAATTAAGCCGGACGCAGT
>10654_x157
AGGACGTTGCTGGAAAGAAACCT
>10655_x65
GTTATGAATTGTCGTTGAACGCCT
>10656_x15
TAGAGAACTGTTAGAGAAG
>10657_x6
CAAAGAAAATGCAGACTCCGAAGC
>10658_x5
GCTTATGTCGGATAACTGCCT
>10659_x9
TCAGCGATGTGGAGTTAGCCT
>10660_x5
GTGAATTTCTTAACCGTTTGTTATGCCCTTT
>10661_x5
ATAGAATTTTGAGCGCTCGAGTAA
>10662_x5
TTCCTTTTTGTCTACTAGATACC
>10663_x8
TTTAGAGAATGAGTGATTGCGGTC
>10664_x6
GAGTGGTTATACAATGGCGGTCCTTATGAACTGAT
>10665_x8
TACGGAGGGTAGACAGTATACATC
>10666_x5
AAAGTACCCCAGGAGCACTCGC
>10667_x8
CTTCGATATGCTTTGTTCGTTCAT
>10668_x8
TCTCACCCTCATTTGTTTGCTT
>10669_x11
ATAACGAGACATGTGAGTAAGCTC
>10670_x8
CTTAATGGCCGAGATCTCTGAATCCTT
>10671_x5
ACGAAACTGGACGTCGCAGCACCC
>10672_x8
ACGACATACTCATATACTCGAGGA
>10673_x5
TGCTCATTTTAGAACTTTGCACC
>10674_x10
AATGAAAACCCCAAATCGATGGAT
>10675_x8
TTGCACGGAAAACAAATACTCAAT
>10676_x23
CTACCGTGTGCAGGATTATGACTGAACG
>10677_x5
AGAGTTGGAGAAAAATGTGCGCCT
>10678_x11
CGACATTACTCGTTGGGGTGA
>10679_x26
AGCAATCCAATCCTAATCGGC
>10680_x21
GCCTAAAACTGTAAACTGTTGCCT
>10681_x10
ATGGCAGAATTGGTCGTGAAAGAC
>10682_x8
AAGGATTCGAGAACTGATAACAAT
>10683_x14
AGGCTCGGGTAATCTTTTGAAAATTTCATCGTGA
>10684_x5
AGGGATCCGGTAGATATAGAATAT
>10685_x5
ATTCCGATTTTGGCACTGTAGCAAT
>10686_x5
TAACCTTAACTTATATGAATGCCT
>10687_x94
CACAGAGGAACGGTAGAGCTGC
>10688_x15
CTCAGACCGAAACATTTGACCACT
>10689_x8
TTTCAGCATCTTCTCGTTCTCTTT
>10690_x19
TTTACCGGGATTGGGTCGAACTCC
>10691_x5
ACAGAACTCCATCAATCCAGAGGA
>10692_x25
TCGGATCCGCTAGTACATCTTTGG
>10693_x6
ATTTGATAAAGGAAGTGTTCAACT
>10694_x9
AATGATGATGATCCTACAGACCTGTAAT
>10695_x5
TTGGGTACTGGATCTCAGATA
>10696_x896
TCCTCAGTAGCTCAGTGGTAGAGCGTTGGCTG
>10697_x13
ATGATCCGAGGTTACAATAGAGGC
>10698_x5
ACGGACACCGAAGAAGCATAGAGG
>10699_x5
TGGCCTTGGCTGTGAGTTGGAACA
>10700_x5
AATTAAGATAATTGATGTTGCACT
>10701_x8
AAACAATGAATTGTCTGAACGCCT
>10702_x5
TCGAAATACAATGTCTGGGACAGT
>10703_x14
ATATTTCCTGAGAGCTCGCCGGGG
>10704_x10
CAAGGATGACACGCATAAATCGAGA
>10705_x7
TGGGCTGCTTCTACCTCCTTG
>10706_x6
AAACGCATGGTCGGGCAAACCACG
>10707_x6
TAACCTCCTATAATGTAGAACAT
>10708_x5
TTATTGTAGAATGTCTTGAGCGCC
>10709_x5
AAGACTGATATCGAGAATAATGAA
>10710_x8
CAATAACACTTAGAACTTGAGCCC
>10711_x19
TTGATATAATGAACCCTAGGCACC
>10712_x10
TCTTTTCTGCTTAACAGCCTGCCAGCCCTGGA
>10713_x6
ACAAGAGGCCTGTTGGAAAATATT
>10714_x13
AGGACATGATTAGAAATTCTGACA
>10715_x16
AGGATTCCGAGTTCGACGACTGAG
>10716_x14
ACGGACTCGAGAATCGAAAGGGAG
>10717_x25
CATCCTGAAGATCCCAGGCGAG
>10718_x5
ATCGACATGTCTGACACCTGGT
>10719_x19
CCTGTGGCTGGATTGAATCC
>10720_x6
CATAAATCGTTGGCAGCCGTG
>10721_x5
ACCGCATCGATCGAAGATAGCTCG
>10722_x17
TCCATTGTCGTCTAGTCCGGTTAGGATATCTG
>10723_x8
GTAGAGATCGTTCGACCGAGTCGAC
>10724_x5
AAATGAAGACAAGAGCTCTGTTCT
>10725_x79
ACTTTCATTGACTGTTTGCGCGCC
>10726_x8
AGAATATAAGGTAGAGAACTCTGC
>10727_x5
ACCGCGCGCGACTCGAGTAGTACA
>10728_x5
TGTTGACCGCGTATTGTATAGC
>10729_x5
TAGCCCTTGATAGAGCTCGGCACG
>10730_x31
AGGATTGGCTCTGAGGATT
>10731_x5
TCGGATGAAGAATTCACTCTCATC
>10732_x5
TTGTATGACGCTGGTCAGTAGGAGTAGGACATTC
>10733_x91
TTAGAACCACAACAGGCCCGGT
>10734_x65
AAGGATCTTCGCTGTCTGGCCT
>10735_x7
ATTTTCGTTCGAAACCCTCAGCCT
>10736_x6
AAGGAATGATGACTAAGACAAAGT
>10737_x23
AGCCAATGACTATTCATGATT
>10738_x55
CGAGGTGCTGTCAACGAGTCGGGTTGTTT
>10739_x5
GCCCGATCGTACTCATAACC
>10740_x18
ACGGCTTATGTCGGATAACTGCCT
>10741_x6
CATCCTCTGAATGCACAACAGGA
>10742_x5
TTCAGAATCGTCGAGTGGACTCGA
>10743_x10
TTCTCTTAAGCGTCGGACCCGA
>10744_x10
AATTCCAAGTTAGTTTGACAAATG
>10745_x5
AAGCCATGGATCGTTTTGAGACCC
>10746_x6
ACAAGAGCTCAACTAGGCACCTGA
>10747_x10
TTTTCTATTGACTGTTTGCGCGCC
>10748_x21
TAGCATCCGGTACAAGAACATG
>10749_x12
TTTTCATCGGACGACCATTTTTGT
>10750_x16
CGATCCACTGAGATTCTGCCCCA
>10751_x6
AGAGAATCGTTTGAAATTATGTGA
>10752_x10
ATGAGTTCGTGTCAGGTTGTTGGC
>10753_x5
ACTAAACCGTAGTGATGTAGCACG
>10754_x9
AGATGACGGAAATCGCTGAGTGCC
>10755_x10
GGGGATGTAGCTCAATTGGTAGAG
>10756_x6
AGACAATGAGAGTGCTTTGAAGCT
>10757_x11
GGAAGGGACGCATTTATTAGGTA
>10758_x11
CTTCGTCGAGACCATTACTT
>10759_x6
CATGCCGGGCTCCGCGCACCTGCTGACACCT
>10760_x5
AATAATAAGGGTTTCTGTAGAATC
>10761_x84
TCCTCAGTAGCTCAGGGGTAGAGCGGTTGGCTG
>10762_x15
TAATCTGGCACTTTGCACCCT
>10763_x33
GGGGATGTAGCTCAATTGGTAGAT
>10764_x11
ATTGGACCGTCTTAGCTCGAGAGT
>10765_x7
AAACAGTAGATTCGTCGAAAGCCT
>10766_x8
ATTCGACTGGGCAGAAAATGCAAG
>10767_x6
ATAAAAGCGTTATGTGACTTGGGA
>10768_x8
ATAGTATCTGAACTCGGAGGCACC
>10769_x21
ATCAGGTTAAGATCGATCTAAGCCAACCCGTTC
>10770_x27
TACGAGGAAAAAGAAATATGACAT
>10771_x6
ATGTACGGGTCTGATTCTTTGAAT
>10772_x5
ACTCGCCGAGGGCACTCGCCCAGG
>10773_x27
CTTAGTCCTGTCTTCATGATC
>10774_x6
ATTCCGCTTTGGAAATCGTCCTAG
>10775_x11
ATTCCTCAGGATCGGCAGAACTCC
>10776_x8
TTCCAAGATCCGACTTCGGCG
>10777_x5
AATTTCACTTAGAACGCACCTGAA
>10778_x5
ACGGATGTTGCCCACACAGAGCCT
>10779_x5
AGATTTCGTCGGTTCCTAAATCGT
>10780_x7
CTTGAATGTTGCGACTATATAGGT
>10781_x6
CTGGGAAGTCCTCGTGTTGCACCCAA
>10782_x8
CCTTGAATTTGACTTCACCTGAGA
>10783_x10
ATTGAGAATTGGAATTGAGGCAGT
>10784_x7
AGAGTTCCCGAGGTCGAGGCAG
>10785_x5
TCGCACGGTGCACCCCGGGCTACTCGGA
>10786_x15
AAGAATTCTAGATTTATCCGGATT
>10787_x6
AACTACCGGACAGACGAATCACGT
>10788_x7
ATATCACCTGGACGGACATCCCTC
>10789_x5
GAAACAGATACAATTTTGACGGAT
>10790_x18
AAAACGAATGGATTGTGACTTGGC
>10791_x5
CATATGAGCGGACTGCGCTCGCCT
>10792_x5
AAAACTTTGGACTGCAAATAGCCT
>10793_x18
ACCATAAATGAACTCCACAATGCC
>10794_x13
ACGCTGAACACTGTGAATGTT
>10795_x6
TAGGTGACCGAGGAACTTCCC
>10796_x11
TTCCATTTGCTTATAGGGCT
>10797_x9
TTTGACGCGGCTTATTTACTCCG
>10798_x14
TTTGAACTGTCATGTGACGCCT
>10799_x6
TGAGTAGCCTTGAATGAACCGCCT
>10800_x6
TTCTGGAACTTTGGCCGACGACC
>10801_x8
ATAGTATCTGAACTCGGAGGCACT
>10802_x8
AGGCGAGAACTCGGACAAAGAAGC
>10803_x7
ACTGAGATTTTGTCGCGCGGCGGT
>10804_x41
ACCGGATATAGTAAAGAACGACTC
>10805_x14
TTGAGCCGTCTTGGTCACCTGGAT
>10806_x34
GGTGACCTCCTGGGAAGTCCTCGTGTTGCACCCA
>10807_x9
AAAGGACAAATATCTCTCTGCCT
>10808_x5
ATTTTTGACTGTTGGACCGATGGA
>10809_x7
AATGGCTGGTAATGAAGAGGAGAA
>10810_x8
AGCCGGATCGCTGAGCGGACTC
>10811_x36
TAACCGGAAGGCCTAGAGCGAACTAT
>10812_x6
TTCCGGACAGTAATTTTGATT
>10813_x45
AGGTAGAACTAAAATTGGGGATGT
>10814_x11
TATACCGCCAGATTTGAACTCC
>10815_x19
ACTCCTGAGAACTCTCCATAAAGT
>10816_x10
AAAAACCGGACCGGACATCAAACC
>10817_x5
ATAGTAGAATTTGGTCGGCATCGA
>10818_x11
ATCTTACCTCGCATTGTTTATAGT
>10819_x7
GTAGAATATCTTGAGCACTTAGAA
>10820_x14
TTCAAGTAGTTAACTTATGCGCCT
>10821_x8
AATTGATTACAGAATTCGCCT
>10822_x12
AATGATGAGATCAGGACGCTGATT
>10823_x10
AAATCCATGACATCGTTGATCT
>10824_x12
TTCATGACCAACAAAGAAACC
>10825_x85
TGGCTAAGATCAAGTGTAGTATCTGTTCT
>10826_x7
TCTGGCACGCGACACGTGTGCTCTGCAATCCG
>10827_x5
ATATCGAGTAGACCTTGTCGTTGTGAGAATT
>10828_x11
CTTCTTCCGGTACTAGGTCTGC
>10829_x6
ACTTAGGATTGAATGCATCATGCA
>10830_x242
GGGTTGCTAACTCAACGGTAGAGTACTCGGCTTT
>10831_x6
AGTTGTCGTCATCATTCATCGTCT
>10832_x19
TACATCAATTGACTCTTTAAGCCT
>10833_x8
TAGGCTTGAAGACAACCAACATACTGAGATC
>10834_x5
TAATTATTATTGTTGAGTTCTGAT
>10835_x5
TTGGGTCTTCTCGCTTCGAACC
>10836_x11
TCCGGAATGTGATAATGCCTTC
>10837_x18
CAATGCATGACTCTGTTTGGCACC
>10838_x27
AAACGTCGGCGGTATCTAGGCAGA
>10839_x5
CCATACAACTGTAAAACTCGAGAA
>10840_x5
TTACCGTCGACAGAGTTTCCGCCT
>10841_x5
ATTCAACCAGAATGTCTTAGCCCT
>10842_x6
CAATGATTAGAGGCATCGGGGGCA
>10843_x18
ATTTTCCGCTGTAGTCATATGAAG
>10844_x6
TCATCCTCGCCGGACTGCTGC
>10845_x8
TTACAGATTCGGTCAAGAGGGAGAAACCT
>10846_x5
TAGAAAGATCGAGTTGGTAGCCT
>10847_x7
AACTATTTCAGACTGTGAAACTGCGAATGGCT
>10848_x7
AGCGATGATCCAAGGTTTAGAGGC
>10849_x7
TCACGAAGATAGGATAGGGAT
>10850_x7
TTCTGACTCCTGGATTGCTTGGCT
>10851_x5
TAATAAACCGTAGAGCCTGATGAT
>10852_x41
CGAATTCCTGAACGACTTAGCA
>10853_x6
AGGACCCGTGAACCCTTGGATGCC
>10854_x5
AACTTCAGGATCTGGAACGGCGCC
>10855_x6
AGAATCACCGCTAGAGACTGC
>10856_x5
CGGATTCGAACCATTACTTTGT
>10857_x6
ATGTACCCGGAGTGAATCTCTGCT
>10858_x34
ATCCCGGACGAAAATGCTCAGT
>10859_x5
AGAGCATGCGTGCCGGGACC
>10860_x8
TTTCCCTTTAGATTTTCAACCT
>10861_x7
CGAAGAACACACGCTCAGGACGA
>10862_x6
AGATCCCGAGAACTCTGATATGCG
>10863_x7
AAGAGAGTATCGTCGCACTAGGGT
>10864_x32
CAATGCAGACGGATACAGGCTGAT
>10865_x6
AGAATGCTCTGTGGAATAAATCTT
>10866_x5
CCATTACTTTGTCGCCTTCCTT
>10867_x5
CAGCTGCCGGCATGTGAGAGCC
>10868_x48
AAATTCGTCGAATGCAATGCCT
>10869_x18
AGTGAAGGAATCAGCAGAACTCGC
>10870_x5
ACCCATTTCAAGCAAGATCTGACG
>10871_x5
ATACCGTATGTAGACCAAGAACCT
>10872_x8
CGTGTGCAGGATTATGACTG
>10873_x5
TGACGGAGCCGGGCTGCACTTC
>10874_x13
TTGAAGATTGTCACGTCGACGCCT
>10875_x5
ATCCGCATCGTCCCATTTGTCGAG
>10876_x14
AGGCATGTTGAGAACTACCGAGAA
>10877_x17
GCTACTGGGGTCCTGAGCGTCGCCT
>10878_x8
AACCAATTTACGCATGTCAGATTG
>10879_x78
CCCAGTCCTGAACCCACCGGCTGTCGGCGGACTG
>10880_x212
AATGATCTTACTGGACTTTCTGAGTC
>10881_x6
AGGATAGAATTCAAACGTAAGAAT
>10882_x6
CCGAAACTGGTGAATTGAGCGAGT
>10883_x7
TTTCGTTTCTGCGTGACCTAGCCT
>10884_x14
AATACGATGTCGACAAAAAAATGT
>10885_x12
GAAGACCGTTGAACACATTGAAGT
>10886_x18
ACGATACCTTCATCTTCATGGGCT
>10887_x26
CGAAAGTTGTAGATAGCGATGATATCT
>10888_x10
GCCCCGTTCGGCCTGAACCCT
>10889_x5
TTTTGAGAACTTTTGACACCGATT
>10890_x7
GAGGTGCTGTCAACGAGTCGGGTTGTTTG
>10891_x5
ACGAACCCGAACGCACTCGACGAA
>10892_x5
GCCGGTGATGTTGTAGATCAGCCC
>10893_x6
TTGCGATTTTGTGCTTGAGCAACT
>10894_x13
ACCGGTAATACGAACTGAAAGAAT
>10895_x8
ATATGGATTTGGAGAAGACCCACA
>10896_x6
TTACCCAATTTCGTCGTCGGAAT
>10897_x6
AACGCTGATCCGAACAAGATGACT
>10898_x9
ATCAGAGTGCGCAGCGGAAGCGTGGTGGGCC
>10899_x5
ACTCAGAAGACCGTTGAACACATT
>10900_x7
ATTAACATGTAGTTGGACTATGCT
>10901_x5
TTGGAGAGAGTTCTGAAACT
>10902_x143
TCTGAACTACTTGCACGAGAA
>10903_x175
AGGATTGGCTCTGAGGATTG
>10904_x11
AAGAACCGAGAACCGACCGAAGGA
>10905_x6
AGAGTATCGTCGCATCAGGGTACT
>10906_x45
AGTCCTCGTGTTGCACCCA
>10907_x17
AACATGTTAAACTTTTAGAAGCCT
>10908_x6
CGTACTACAGTAAACTCTAATGCA
>10909_x5
ATGGATTCTTGGGTCTGCCCT
>10910_x169
TACCTTGATGAGTAGGAGGGCGCGGCGGCTGCTG
>10911_x11
ATCTGATCCGAAGTTGAACAAGCT
>10912_x23
TTCTCTGATGAATGTTGACCTATCTCTGATG
>10913_x5
CAATTATATGGATCACGGCCT
>10914_x22
ACAAGAAGAACGTTGCGCGGCTGC
>10915_x8
CTTGATGTCCGGCATAGTCTC
>10916_x7
ATCCTGGAAGAACAAAAATGTACC
>10917_x6
TTTCCATCGGACGACAATTTTTGT
>10918_x14
GTTGGAGGAGACAGTTGGACT
>10919_x8
ACGCTGGAGGTACTATAAATACTC
>10920_x6
ACCGGAGCTTTGTAGTCATGCACA
>10921_x12
AAAAAAAAAAGCAGGGGC
>10922_x6
ACGCCCGATCGTACTCATAACCG
>10923_x9
ATATAAGCTCATCGACCTTCGCTCGCCTTTCGT
>10924_x6
ACGACGCATCCTCACGTTCGGGTG
>10925_x78
GGGCACGTCCGCCTGGGCGTCAAGCT
>10926_x7
TATCCCGGAAAGATCTGAATGTT
>10927_x15
AGACGATGAACCGACTTGACGACC
>10928_x6
AGGCGATGAAGAATGACAACTTGAAATAA
>10929_x25
TCAGCCGCGGAGATCTCTGGC
>10930_x5
TCCGGAATGTCTAATCTCAAAACT
>10931_x172
TCTGGAACTCCACTGTCTCTGT
>10932_x6
AGGTATTATTGAGCTTCAACCACC
>10933_x6
TTCCGTCTGGGTATGCGTCCTTGG
>10934_x30
ATATATCGAATCGACTGTACTAGT
>10935_x6
CGAGGTGTGGATCGTTGCTGGCCTTATCGCAGTGT
>10936_x15
TTTCAGCTTAACACTATGAACC
>10937_x56
AAGGCTATTTGACACTTTGCACCC
>10938_x8
TTTCTAAGACTCTCCATAAGATCT
>10939_x19
CGATCCACGTAGCTTGCCAGGG
>10940_x7
TTTAGACTCGAGAACACAGAACAT
>10941_x21
AGATTTCCAGATTCGTCGAATG
>10942_x8
GTTCGCCGTCGGAATCACCGCAGG
>10943_x30
AGAACCGGATTCGAACAATTCACT
>10944_x5
TTGAGAATAAGAGCTCTGTTCT
>10945_x9
TTTTGGTTAGAATTATGGCGCCC
>10946_x13
AGAATGGAGCTGTGAGAATGAAGC
>10947_x10
TGACTGACACTGAACAATGGTG
>10948_x11
ACCTCTCGATCTACGGAATCCGTT
>10949_x5
AAATTTCAGAGTCGGAAGAGCATC
>10950_x14
ATTCTTCAGACCGGGGGAGCGCCT
>10951_x6
TATGACCCGTAGAAACTCTTCAAT
>10952_x7
TTCCTCCTACCGTTTGCGGTC
>10953_x5
TTTAGATGTTTTACTTAGGGCCT
>10954_x9
ATCGAGGTCCGTAGTAATAAGAAC
>10955_x5
CTTTCCAATTACTTCTGTAGGTTT
>10956_x171
GCGGATGTAGCCAAGTGGA
>10957_x31
GGGGATGTAGCTCAATTGGTAGTT
>10958_x5
AAAACCCTGATTGTAGAAGAAACT
>10959_x5
CGACTAACCTTCTCGCCCTCTC
>10960_x130
TCTTGCCTTTTAAGAACTGTATGGCTCTTATT
>10961_x8
ATTCCTAGGTCATATTATTTCGGC
>10962_x22
ATCCTTCGCGCGTAGATCCTGATT
>10963_x7
ATAGTTGGCTCTGTGAATCGTCAA
>10964_x6
GCCCCGGCGGGTCGATCCG
>10965_x8
TTGCATTGTTAAACATACTAGCCT
>10966_x6
TTTACGTAGAGTCAAATGTCTC
>10967_x6
GGACATCAAGTCGACGGCGACT
>10968_x8
AACTGAGATTTTGTCGCGCGGCGG
>10969_x12
GGAGGAAACGTTGATAGATATGAA
>10970_x6
TTAAAATCCGATCGTAAAAAT
>10971_x22
AGAGACTGGACGATAACATAAAAT
>10972_x5
AAGTCGCAGTAGATTCGTAAAAAAA
>10973_x6
ATTGTTGTAGAAACTTTTTGGGCC
>10974_x5
ACGCGATAGTACTGAAATGGCACT
>10975_x6
TAGGAAAATAAACAACTCAAGCCT
>10976_x9
AGCAAGAATCCAGACTGTAGATCT
>10977_x13
TACCGTGTGCAGGATTATGACTGAACGCCT
>10978_x31
ACTACCGGAAACTGAATAAAGCCA
>10979_x10
ATAGTTTTGAGATGAACGCCTTGG
>10980_x11
ATTCCAAAGTGATATGACGTCGCG
>10981_x28
ATCGCATCATCCAAATTTGGCACTG
>10982_x9
AACGACGACTGTGGCAGCATTGAG
>10983_x13
AATTTTGGACCGGAAATAGGAATC
>10984_x7
CAAGTGTTGGATTGTTCACCCACCAATA
>10985_x10
ACACTCACCCTTGCTTGACTTCCT
>10986_x10
CCCAGGACTTAGAGAATTCGACCA
>10987_x6
AAAGCGAAGAACCTTACCAGGGCTTG
>10988_x11
AAATACTGATATCTTCGATACAAG
>10989_x6
AACCGAGACTGTCAAAGCCTGATC
>10990_x51
TCATGATAACTTGTCGGATCGCATGGCCTTT
>10991_x5
ATCATTTTCAACGAGATCATCAGC
>10992_x10
ATCAGAGTCGCGCAGCGGAAGCGTGGTGGGCCC
>10993_x6
ACCCCAAGAACTGAGAACCGACCT
>10994_x5
CTAGTAATCCACCTTGTTCAGCGT
>10995_x497
TTGGACTGAAGGGAGCTCCC
>10996_x5
AAACACTTGAGAGACGACTGAACC
>10997_x20
TGATTACCGGATGAAAGAGC
>10998_x8
ACCGCGCACGTGTAGATCTCGACG
>10999_x7
AGTGCATCGGTAGGGGAGCGTTCCGCCTTAGA
>11000_x194
CCCCAAGTCGCAGTAGATTCGT
>11001_x7
AAATATTTTTATAGCGTCGAGAGC
>11002_x41
CCCCAAGATGAGTGCTCTCCT
>11003_x27
GGATTCATCGCCGGAGGTAAGCGT
>11004_x7
AATGTCTGATAGAAGCTTTCCT
>11005_x6
AGGACTTTTGGCACAATGCACACC
>11006_x9
CGAAAGTTGTAGATATCGACT
>11007_x20
TTGCCGGAGTTGTGACATTCA
>11008_x21
CCGATCGATCTAGCCATG
>11009_x6
TTCAGCACCGTTGGATTTGGT
>11010_x6
ATAGATCCGATAGATATAGAATAT
>11011_x5
ATTGAGTTGGCTCGCTGGCGCTGT
>11012_x6
CGTCGTCCTGTTTACTGTTACTTT
>11013_x5
ATTCAAAGGATTGTACAATGTCTT
>11014_x11
AGAACATCTCCGTGAATAAGACTGA
>11015_x5
TTTGGCCCGGACTCTGTTGCTCGA
>11016_x9
AGGGAATTGAGAATGAGAGCT
>11017_x5
CTACCCGTACCGTTGGATTAGTTG
>11018_x9
AGAATTTCATGATCTAGTCGGGAG
>11019_x9
GAACAAGTACGGTCGTCCCCT
>11020_x10
AAGAACCTCAACTGGCATC
>11021_x15
CGACAACCCCGCTGAACTGAGCTA
>11022_x7
TAAGGAGGAACTTGACCCGGA
>11023_x5
GAGTTCCTTTTTCTCGCGGTCTCT
>11024_x6
TTCAGGACTGAAAAATTCTCC
>11025_x21
ACCGGAATCTGTAATAGCACTGCA
>11026_x18
TACTGAAATGCGGAAATATAATTT
>11027_x7
TGCGCCGATATGAAATTTGAACT
>11028_x22
AAAGACTTTTGACACTTTGCACCC
>11029_x5
AAATGTAGATATACGATGAGCCT
>11030_x5
AGAGACCCATGGACTATCCGAGAT
>11031_x6
AGAATCGGACCGCCTTAACTCGAG
>11032_x16
AACCGACTGTGTAGCCTAACGAGT
>11033_x7
ATTGGCTCAGAAGACCGTTGAACA
>11034_x91
ATACAGGATTCGAAGACTTCAACT
>11035_x5
TGGCAGGTGTAGTTCTCTTAAT
>11036_x30
AGATTCTGCCCCAAGTCGCAGTAGATTCGT
>11037_x32
ATTGGACCGACTTAGCCCGAGAGT
>11038_x6
CATGAATACGAATGAATTCTCACT
>11039_x11
AAGGACTGACATAGAATAAATCTA
>11040_x27
GGCCCCTCCTTTTGGCTTTTAAGACTTGCCCCGG
>11041_x5
TTGCTCATTTTGAAGTCGGCC
>11042_x42
GTGGCGAGAGCGGGTCGTCGC
>11043_x5
AAGCACATTCATCCTTGCGGAGTG
>11044_x7
ATGACTTGGATAGGACTTGAACCC
>11045_x36
CGGACCCGGAGGGATTCTGCCT
>11046_x10
AAACGGTTGTCGGACATAGACGAC
>11047_x10
ACTAGAATGTCGAAAGGACCGATT
>11048_x8
TTCCGGATGAGAAAGATGAATGTT
>11049_x12
ATCTGTAGAATCATGCAATGCATC
>11050_x9
ACGAGATCAATTAAAGAAGAAGTC
>11051_x12
AATATGAATCAGTCAAACAAGGAC
>11052_x5
ACTCATCGGATCGGGAGAGCGCCT
>11053_x8
ACACCCGGATTGCAGAAACTGACT
>11054_x7
AAGAATTGCGACACGGCCGGACCG
>11055_x12
AGGACACAGAAGAACCAGATAGGT
>11056_x9
TACCACAGGGATAACTGGCTTG
>11057_x5
AAAGAACCGGACCGGAAACGAACC
>11058_x6
CGAAAGTTGTAGATATTGACGATATC
>11059_x6
GAGAATGATAAGCAATGGATTGTA
>11060_x18
TTAAAACACCCATAGGATTGACTC
>11061_x5
ATACAGGATTCGAAGACTTCAACC
>11062_x10
ATTTGACTGCATTAGCCCGAGAGT
>11063_x5
TAGGGCTCTCGGCAATGG
>11064_x8
AGAAAATACTAGGGAGAACTCACC
>11065_x11
CTGAGGTGCACCGCTGACCGACCTTGATCTTA
>11066_x5
TCCGGAGGAGCTCATATTTACCAT
>11067_x8
TAGATTCCTATATCCCTGAAGTA
>11068_x24
TAGAGATGACTGTTGTTCGGCA
>11069_x8
CGGATAGCCAAAACTGCAGTG
>11070_x13
CAAGAACCGAGAACCGACCCGAAG
>11071_x6
ACCGAGACCCATGAGAACTGAACC
>11072_x22
TTCGGATTGATCAATATCACTC
>11073_x5
AACCGAGTCGCGTCTATTGCTGGTTG
>11074_x18
TTTGCAAATGAGAACTCTGTCC
>11075_x891
TCCTCAGTAGCTCAGTGGTAGAGCGGTTGGCTGTT
>11076_x14
AACACACTCCAGAACCGTGAAAGG
>11077_x5
TTGCCCAGATTGTATCTCTGA
>11078_x19
AGCATCTTGAAGATCCACAAGACT
>11079_x5
CGCGTCACACGTGGCTCTTCTTCT
>11080_x10
AATGTTCAAATCGTGTAGAAGCCT
>11081_x403
TAGGACTCCGCCGGCACCTTGTGAG
>11082_x16
ACTTAAAAAGAAATATCGTGGCCT
>11083_x7
TGCTAAGAGAGCGTCGGTGCGTAGCCTT
>11084_x6
GAGAGAGAGTGAGTGCTTCGGGC
>11085_x10
TGGACTGAAGGGAGCTCCCTT
>11086_x6
AAACGTCTTCGGATCACTGTAAGA
>11087_x9
AAACTTTTATCCAACGCGTACTGT
>11088_x6
TATGATTGTTGATAGTGTTAGCCT
>11089_x6
AACTGAAACAAACCTGAACCGAGC
>11090_x19
AAACTCGGCAGTTGGACACTTTGG
>11091_x6
AGACAAGGAATTGCCTGAGCGCCT
>11092_x11
AATATACGACGAACAAGAAGGCCT
>11093_x6
AATCCTTGACTGTAACTTTAATCT
>11094_x6
AATAAATAGGGTAGACATCAGCCT
>11095_x23
AGTAGAATGATGACATAACCGAGA
>11096_x11
CTACTGCATAGGCTTGGCGCACCC
>11097_x69
AGAGATCTATCGGCTAATTGTAGA
>11098_x5
GAAGAGTCGCTACTGTAAGGGTGG
>11099_x17
AAAGGTCGACGCAGGTTTTGCCTGTT
>11100_x29
CGGACTCGTACACCTCCCGAGG
>11101_x7
CACAGATTCGTCGGGGAGCCGT
>11102_x7
TCATCGAATGTGTTGCCGGGCATT
>11103_x25
GAAGAGTCGCTACTGTAAGGGTGA
>11104_x6
AAGAGAAGTCGGTAAAGCTGGT
>11105_x7
CCATGGGTTTCAATTTCCGGAGCG
>11106_x5
ACTAGACAGTCTGGATTGGAGCCT
>11107_x39
ATGACAAAAAAACATGGCCGGCCT
>11108_x7
ATTAAGATCAAATTGGACCTCACC
>11109_x8
ATTTGTTGGTGAAAACGAGCGCCT
>11110_x7
ACACCCGGCTAGATTCTGAAAACT
>11111_x95
GCTGGAGGAGACAGTTGGACTACA
>11112_x9
ATTGAGGAGATCGCGAACGCGAATGATGCCT
>11113_x8
TAGAGAACGGTTGTAGGAAAATTC
>11114_x11
ACAGTCTGACCCACCTATCACAGG
>11115_x5
AACGGGCTTGGCAGAATCAGC
>11116_x6
GCTTGGGCGAGAGTAGTACTGGGAT
>11117_x5
TGAAGTCGTTGAGAATTCCCGAGT
>11118_x27
GCAACGATCTGTGGGCTCCCCATTCGACCCGT
>11119_x94
AGGAGTAAACGGATTCTGTAGATC
>11120_x8
TTCCCATTGAGATTGCGGACTCAA
>11121_x10
TTCGGGCATTGAGAACAACACAAT
>11122_x13
CAACAGCTTAGAAATCTGAATAGC
>11123_x6
AGTCAATGAAAGTCAACAGCAAGT
>11124_x7
AATTTCTGCATAGAGCTTGGAGCC
>11125_x7
CGATCATGACAGGACTCGAGGAAGAAGCCCCGG
>11126_x8
AAGCCCGTAGGGCGCAAGGAAGCTGATGAGCGGGA
>11127_x11
TAAGGGCGAGAGACCGATAGCGAA
>11128_x13
TTTGTTGACTGTGTCGATGCGCCT
>11129_x6
TGAGGATAAAAAAAGTGTAGTT
>11130_x8
ATTCATCGGACCGAGGGAGCGCCT
>11131_x8
ACGGAAAACTTGTGCATTGTCACC
>11132_x6
AGTCGCCGCCGACTTGATGTCTGA
>11133_x7
CAGGATGCATGAAATATGGAACC
>11134_x34
CTTAGGACTCCGCCGGCACCTTGT
>11135_x114
CAAGAACCGAGAACCGACCCGAAA
>11136_x7
ATTGCGCTGATCCGAAATTTGAAC
>11137_x6
TTTTTGATTGTCGCTATTGCCT
>11138_x5
GATTTGCCCAGCATGGGAATCGGGCT
>11139_x10
AATTACGCTCGGCTGAATCCTGAG
>11140_x9
TGAATACCCCCAGATCGCTGGC
>11141_x17
CCCAGTCCTGAACCCACCGGCTG
>11142_x5
ATTCTGATTCTGATTATGCGGGT
>11143_x5
TCTCTCTAGTTCTCTCGTCTT
>11144_x10
ATATTTACGTCAAATGGCCTCTGG
>11145_x6
GCCATTGTAGATCTGAAGATCAAC
>11146_x30
AGGTTCAACATCTGATTCAAGGGT
>11147_x6
TCGAGGACCTGTATTCCAGCG
>11148_x11
TGTGACTGCAATCTCCTTAGCACC
>11149_x23
TCCCGGACGAAAATGCTCAGTC
>11150_x6
ATAACTCGTCACATAACTATCATG
>11151_x10
ATGGTATGAGAATTCGTCGGCAGA
>11152_x14
AAACTATCGAATGATTGTGGACCT
>11153_x5
AGAGTCAACCGGTCCTTGGAGGGG
>11154_x13
CCGAGATTGTGTCGTACATCAAG
>11155_x9
TTAACTGAACCACTAGCCCGAGAG
>11156_x6
AGAGGCCGAGGAACCGAGATT
>11157_x12
ACTGAGGTGCACCGCTGACCGACCTTG
>11158_x10
AGGACCTGTATTCCAGCGGATATT
>11159_x8
ACGAGGTGCTGTCAACGAGTCGGGTTGTTTG
>11160_x6
ATCAGCAATATTATCTCGAACTGC
>11161_x6
ATGGTTAACTGTAACCCGCCGCCT
>11162_x20
AAGATTGTTGAAGTTTGGTGCCCA
>11163_x18
AAATGAGTAGAATTCCGGAACAAT
>11164_x12
AAGGTCGTGGGTTCGGCTCCCACTGTGGTCGCCA
>11165_x5
TACAGAATGATTGTTTATGGAAAC
>11166_x13
AACCAGGCTGTGAGACGAATAGAC
>11167_x5
AAATATTATTTGGTTGATGCTGGA
>11168_x24
AATGATATGTAGAATAATTGGCCC
>11169_x6
AGCGGTGACGATAAGCCTTCATTATGGTCA
>11170_x6
TCGCGCGCCGAGGACTCTGAAA
>11171_x11
CGGATTCCCATGATCTTGTGCACC
>11172_x10
CAACACTGTATAGATATGATGCCT
>11173_x9
GCACATGGGTAAGCCGATCCTA
>11174_x7
TCCCGGACGAAAATGCTCAGTT
>11175_x6
ATTGGACGGAAATCCCTGGCATCC
>11176_x5
ACCGCTCGGACCAATGGCGCACCT
>11177_x5
AAAAGTAGAAGATCTGGACTGCAA
>11178_x9
TTTGGCGCGGCTTATTTACTCCG
>11179_x7
CCGGAACCTTCAACGTCGACGT
>11180_x11
ATGGATGACCTCAAACTCGGAG
>11181_x6
ATGTCCGACAGTATATAAGTAGAC
>11182_x18
AGAACCGAAAACCGGACCGGAACC
>11183_x32
ACGAGGCCGTAGAGACTGTGCATT
>11184_x5
ATTTTCTCTTGGCAATGATCGATTAATGGGTG
>11185_x8
AGATGATCCGAGGAATGAAATGAT
>11186_x9
TCGAATACCTGGAGTTATGAGCCT
>11187_x14
CCCGGCATGACCTTCTGAGTTATC
>11188_x9
CGGAACCCGACACAGGAGCTC
>11189_x5
CAACCCTTCAGCGATACTTGGT
>11190_x10
AATACCCGATCATCGAGTTGGAGG
>11191_x8
CCCAATATGGGAAGCGGCATCTG
>11192_x6
TCGCAGAAAGGATCTTCGCTG
>11193_x5
ATTTAAGCTTAAAGTTAAGGGACT
>11194_x6
AAATCACCCATTTCGTCAACGATG
>11195_x8
GTTTCGCACTCACCTTGACCACCC
>11196_x15
AAACATCATGAACGCGTTGAAATG
>11197_x12
CTCTTCCCGCGTGACTCGAGGC
>11198_x12
AACACATAGCCGGATGTCGACTTG
>11199_x14
TAACTTCCTTGCGTTCCTTGCAAT
>11200_x11
ATTTCCAGGAATTCTGATAACACA
>11201_x6
ACCGTACATGTTGTCAAGTGTCAT
>11202_x601
CGGCGGACTGCTTGAGCT
>11203_x12
ATTCGCAACCCGATATTCGGCTTG
>11204_x5
CTAAAATTTCTGCTGTAGCTGCCT
>11205_x9
GAAGAGAATCTGCTGTAGAAGA
>11206_x7
TCCGGTATCTAATAAGTTCCC
>11207_x9
CTCCAAAACGTAGAAGGATCTAGT
>11208_x21
CTTACTGATGTCCACTTTAAATTTCTGAGGC
>11209_x5
TGCATATAGTTTGGAAAGCCT
>11210_x6
TTTTCGAAATCGTCCGAG
>11211_x5
TGAACCAATGGATCGTGACAAGTCGTTACTACT
>11212_x16
TGATCGGTAGAATCCTTTGCAGA
>11213_x100
TAGGGTCCAGCGGCTGGAAGAGCGCC
>11214_x60
GCGATCATTGCGAAGTGGATGACG
>11215_x7
AATTGCACCGGACTGAATCTTGAG
>11216_x10
ATTATGACTGAACGCCTCTAA
>11217_x10
ACTAACCCGAAAGATCGATGAGAT
>11218_x5
CAACTCCGATCTATCTGTGGT
>11219_x6
AGAGTATCGTCGCATCAGGGTATT
>11220_x5
AAAAAGAGCTCTGTTCAATCAGCT
>11221_x8
GATGGATATAGGCAATTTCTGAGCT
>11222_x8
AACAACCGGCCTGTGGAAATCGGT
>11223_x8
AAGCTGCGGTCCGACACCCAAGAA
>11224_x7
AGAAAAGGATTTGCCTGAGCGCCT
>11225_x15
ACGGATTCCTCGTTGCTGAAGATT
>11226_x9
TCAGACTCATACAGCTCCCGAG
>11227_x5
ACCGTAGATTGCTCAAGAACACTT
>11228_x6
AAGCTTGTTTGATTCTGATTTCCAGTA
>11229_x7
ATTGGACCGCCTTAGCCCGAGA
>11230_x6
CCCATAGGACAGCGAGAACGCC
>11231_x10
CGAGAAGATCCATTCCCCAAACTG
>11232_x5
ACTGAATTCCGGACTGAAGAAAGC
>11233_x6
TGAAGATCGAGTTCAACAAGAGCT
>11234_x7
AATGATCTTATGAATGAAAGCCCT
>11235_x5
TATTCGGGGTGCCTATAACAACTC
>11236_x5
GCAGGCCTGTTCAAAAAAAGAACC
>11237_x46
CCGGACAACGAAGCGACATTC
>11238_x5
GAGGAATACGGTCTAGAAGTC
>11239_x9
GGAGAGATGGCTGAGTGGACTAAAGCGTCGGATTG
>11240_x8
TAATGAAGATAGGATTAATT
>11241_x14
CAAGGTTCGCCGCTGTCTAATACG
>11242_x34
ATGGGTAGAACCGAGAACCAAACC
>11243_x14
TCCTCTTATTCACCGGACTGC
>11244_x12
AGAATTGGACCGACTTAGCCCGAG
>11245_x9
TCGGGAAGGACGCAACAACATCAG
>11246_x8
CCACAACAAAATTGAGTAGCTG
>11247_x6
TTTCCAAACCCCCTCTTGGGCCTGGGCT
>11248_x6
ACTCGGATCCGATCTATCTGT
>11249_x82
TAGATGGATAGTTCAGCTCTGACT
>11250_x5
ATTGAGAACAAATAGGACCTTACC
>11251_x10
AAAGGCCTGAATAGAGTTCTCACA
>11252_x5
AAAGGGCGTACGTAGAACCTAACG
>11253_x8
TTTGCTCGGCTGAACATTTTTCGC
>11254_x153
AATATTAGCATTTCCTGGAGCGCC
>11255_x8
AAACCGAACAAAAATACTCTGCCT
>11256_x219
ATTTTCGAAATCGTCCGAGGCGGA
>11257_x9
AGGCCTTGGTAGGATTCATTGCAC
>11258_x37
ATTTCTGTATGACTGTCTGCACCC
>11259_x11
TACGAGACATATGAGATGACAACT
>11260_x18
ACCGTGTTTCGTGCTTGTCGAATCC
>11261_x14
CTTTTCTTGTGTCGTCTTGGCC
>11262_x8
ACAAATGCGGACTGAACACAAGTT
>11263_x13
AGGGACGAAAAGAAACATTCAACC
>11264_x5
GGGGGTGTAGCTCATACGGT
>11265_x14
AGGATCTAAGAAGCTAGCACGAGA
>11266_x17
ACGGACAGAGAGCTATTCAAAAGG
>11267_x8
AGAGAAAAAATACGCGTCGGGGCG
>11268_x10
AATATACAGCATGATCGGGATTGC
>11269_x5
GAGAATGAGAACAAGAACACAAGA
>11270_x5
AAGAAATGTTCAATCGGACGGTTC
>11271_x233
TAGAATACGTATGGGTTGTCATC
>11272_x16
ATGGCCCTTGTAGACGTACTTATA
>11273_x6
TCCACTGAGATTCTGCCCT
>11274_x146
AGTGAGATTCGGCTGTACATAGTC
>11275_x12
TCCGGTATCTAATAAGTTCAC
>11276_x5
AGAGAGTGTCATGTCGTCGAGAAG
>11277_x5
ATTCGAATCTGATGGTACCCGGAG
>11278_x11
AGTAGTAAGCCCACCCCAAGATGAGTGCTCTCCT
>11279_x5
AAACTCCTGAACAGTGTTATGC
>11280_x20
ATATGATCCGAGGTTACAAAAGAG
>11281_x9
TAAGGGGGACGTAGAATATCTGCT
>11282_x9
CGATTTCAGACAAGTGCTGCCT
>11283_x56
TCCACTGAGATTCTGCCCC
>11284_x6
AAGTCAGCCTTCTCCAACACTCGT
>11285_x6
ATCATACCCATCTCTCTGAGCCT
>11286_x13
TATTCGAGAGAAACAAATGGCC
>11287_x6
AAGAATTGGACCGCCTTAACCCGA
>11288_x8
ATATGATTTCCTCGTGTTAGGGCG
>11289_x5
CCGTGAAACCACAAACTCTGCACC
>11290_x7
CCACCATGCGTCTATAGACATG
>11291_x7
GTAGAATACTTTGAGCAAGAGCCT
>11292_x9
CATCCGTTGATCATTGTGTCTC
>11293_x12
AATCCTAGTTGAACGCTGACAACC
>11294_x21
ACACTGGGATTGCATATGCAAAGA
>11295_x19
CTTTTCTTGTGTCGTCTTGGAA
>11296_x12
CTCACTCTGATAAATTTGACGCCT
>11297_x8
CCTAAATGATGATTGTTTTTAAAGCAATGGATTT
>11298_x18
ATGGACAAAGTATCACGAGCCT
>11299_x18
AGTGAATTTCGGTCGGCACAGATC
>11300_x11
GCCCTTTTAACTCAGAGGTAGAGTAACGCCATG
>11301_x12
ACCGATAAATTGTAAATGTAGAAT
>11302_x750
TCAGAAAGTGACTTGCGCCTG
>11303_x15
CTTCGCAGACCTCGCCTTGCCC
>11304_x7
ACGGACAGAGAGCTATTCAAAAAG
>11305_x13
AATGTATGAGAAACAATGACGCCT
>11306_x18
ACCGTGTGCAGGATTATGACTGAAC
>11307_x18
TTTCAGGGTAAAAAGGGGTAGAG
>11308_x5
AAATATCTGACATCGAAGGCATGT
>11309_x13
TGACTAAACTCTTGCAATGCCT
>11310_x18
GTTCCTTTAGGCTGTATTAAACTCTGATCCTT
>11311_x33
CCACAGCTTTCTTGAACTG
>11312_x7
TTGCAGACCTGTAGCGCACCCA
>11313_x16
TCGGGAAAAGGATTGGCTCTGAGGATT
>11314_x7
AGAGAAAAGAACTTAAAGCAAAAGACT
>11315_x10
ATGACTCCTCTGACCCGTCAGCCT
>11316_x10
ACATTATCTCTGACACTTTGCACC
>11317_x7
TCAGACTGTCATTCATCATCGCCT
>11318_x5
GCCCCTCCTTTTGGCTTTTA
>11319_x6
ATGATTAATGTGATTTAAGGGCCC
>11320_x83
AACCGGGATTTGCCCAGCATGGGAATCGGGCTGCT
>11321_x8
ATGCCCGGGACTTTGATCGCATCT
>11322_x9
ACTGATCAGTCTGAAGTGGATGAC
>11323_x7
GAGGTCGAATCTCCCGTTGT
>11324_x11
TCTCTGTTTGAGTTCTCGCCT
>11325_x16
ATTTGAGACTTCTCTTTGGCAC
>11326_x5
TTTGATCTCTCATTTGACCTTT
>11327_x6
TTTGGATCGATGATTCTGGAGCCT
>11328_x41
ACGTGTCGCGATTATAACATGCCT
>11329_x5
CGAAGAAGCTCGTCGACATGCCT
>11330_x5
AGAAATGAATTCGTAGAACGGCCT
>11331_x5
ATGGAACCGGGAACCGAACGAATT
>11332_x22
ATATTCCGTAGAACATCTGATTGA
>11333_x6
TAAATAGACTCCCATGGGCACCTT
>11334_x5
ACAGTATCTCGACCACAGAAGAGC
>11335_x10
CTACTGCATAGGCTTGGCGCACCCTTACC
>11336_x289
CTTAGGACTCCGCCGGCACCTTGTGAGA
>11337_x5
AATTACTCGTGAAATAGGCCAATG
>11338_x6
GAAAAAAATCGGATATGTCGGCCT
>11339_x6
CAGACATGTTGGATGACATCTC
>11340_x8
AGACAAAAAATTGCCTGAACGCCT
>11341_x7
TCACGGATTGCAGAGCACACG
>11342_x7
CAAAAACTTTTGATAACTCTGCCT
>11343_x5
AGAGTAATCTGAATGGCACCGGTG
>11344_x16
AGCTTGTTTGATTCTGATTTCCAGTACGAATA
>11345_x5
ACCGAGCGGATGTTGAGAACAAAC
>11346_x6
AGGTTGAATATTGATCCATGGCCC
>11347_x5
ATGATCACACTGGATGCACCCGAA
>11348_x10
GCCTGCGATGCTGCGAGAAGTCCATTGAACCT
>11349_x10
AAAGGTCGACGCAGGTTTTG
>11350_x12
CCGGTATGAAATTTGAGCTGA
>11351_x7
ATAATTAGATTAGGACATGGCATG
>11352_x26
TAGGACTCCGCCGGCACCTTGTGG
>11353_x12
TACCAACAGCACAGTGCGCGCCTT
>11354_x6
AGGTAGGATTCAGTGACTCAGGAC
>11355_x5
TAATTTTTTCTCTTTCATCATCCC
>11356_x10
TCATATGACTATGGATCCTGGACC
>11357_x9
ATTAATGGAGAACAATTGAGCAAT
>11358_x26
ATTGGACGGCGAGCAGATATGATC
>11359_x5
AATCAGACGGTATCAGCAACGCCT
>11360_x245
TAGGACTCCGCCGGCACCTTGTGA
>11361_x29
AATTGTAGAGAAGATGCGAGAAGC
>11362_x11
ATCTCGCCGATATGAAATTTGAGC
>11363_x5
AATTCCTTGTAGATATTTTGGCCC
>11364_x15
ACTTCATCGTTGGATTTATAGCCT
>11365_x12
ATAAGAGCGCCGGATTAGACCCGA
>11366_x9
AAAAGAAATCGACGCAATGACATG
>11367_x8
AGATAGAAAACTGCCTGAGCGCCT
>11368_x5
ATTGCTGAGAATCTGATCCCCA
>11369_x5
ATAATACGACGAGTAGAACCGAGA
>11370_x6
AGAACCCACAAAGGGTGTTGGTCGATTAAG
>11371_x10
AAGAATGTCTGGAGAAAGA
>11372_x11
ACGAGATTGTTACACAAGTAGAAG
>11373_x32
ATAGAACCGAGAACCGAACCGGAA
>11374_x5
GCGTGGACTACGAGGAGAGAGGAT
>11375_x8
AATTCTTCGGACGGGGGAGCGCCT
>11376_x13
ATTCCATCAAAGTAGTCACGGACC
>11377_x33
AAGAGAATTAGAACCGAAAGAACT
>11378_x10
GGGCGATGATGAATCCGGATCAAGGTCTGT
>11379_x7
TCGGACGAGAAAACTTAATAAAAA
>11380_x7
TGACTGTCACTTTATCCGAGAA
>11381_x672
CTACTGCATAGGCTTGGCGCACCCCTA
>11382_x15
AAAGAATAGATCCGTCGGCTCGGA
>11383_x5
AATAGGACTTGGGCAAGAGCTACT
>11384_x7
AGAGAATTCTGCGTTCCACAGA
>11385_x5
AAGGGATTTGTAAAATTTTGGCAC
>11386_x10
ATCAACGAGAAAGGTGCCGGA
>11387_x5
ATTTGGACCAATGACGACATAAGT
>11388_x6
CTTGGAACGGAAGTTGAAACACT
>11389_x6
GTTAATGATAGGATTTGAACCC
>11390_x10
CCTCACGATCTAATTCAGGATG
>11391_x8
ATCCAAGAGATGAAGACTGATCTC
>11392_x5
AATCACTCATAGGCGTCGTCGTGA
>11393_x5
AGAACTTCCTTGGCTTCGCTTT
>11394_x5
AACGATCGATAGATGACTTGAGGT
>11395_x8
AAGACGGACGAGGAGTACAAGCCT
>11396_x10
AAGCGACTATAGAGTATCCGAGAA
>11397_x5
GAGAGAAAATATGTGTCGTGATGT
>11398_x5
CCGTGAACCATCGAGTTTTTGAACGCAA
>11399_x15
AGGGACTCAGATCGTTAGAATGCG
>11400_x6
ATACCGATCACAGGACCCACTCCC
>11401_x8
AACCCGGAAAAAGTAGAACAAGGA
>11402_x5
ATATTCGAATGCAGAACTCGGGAA
>11403_x12
ATTTGACGCTGATCGCACCCAAGA
>11404_x14
TTTAACCGGAAGGCCTAGAGCGAACTAT
>11405_x6
CAGCGGTGACGATAAGCCTTCATTATGGTCAGG
>11406_x7
ATTCTCGTGCCCGTGCTCCGCGCC
>11407_x6
ATCGAGATCTATGCGTGTGCTGTA
>11408_x6
GAGAAAAAATATACGTCTGGGCGA
>11409_x5
CGAGGATTAAAGAAATTGAGCC
>11410_x189
TTGAGATCGGGTGTGATCACGCTC
>11411_x5
CTCGGACTGAATAACAACTTGGTC
>11412_x6
TTTTGAGAATTTGGATATTGGAGC
>11413_x59
TACCCATGAGTGCAATTGGCAGGT
>11414_x8
CGAATTGCAGAATCCCGTGAACCATCGAGT
>11415_x9
AAAATCACATCGATTATCGGGCCT
>11416_x6
GAGAGAAAATACGCGTCGTGATG
>11417_x5
AGAGAATGGAGATCGTAGTAATTA
>11418_x7
TTGGCATTAGAACGGTTGTAACGC
>11419_x7
ATACCACATGTAGAGCAAGAGCCT
>11420_x11
AGTTCCGATTGTCACCTGTTGATC
>11421_x22
AGGAGCAAGAACGCACCCGCAGAA
>11422_x53
AAATCCGAGGTCGTTTAGAGAAAG
>11423_x5
ACAACTAGTCCAAACATCGCTCGT
>11424_x5
ACTCGATCTCGTTAGGGTCTCG
>11425_x7
ATGAACCGGACCTGCAATTTTGGC
>11426_x6
AGACTCAGTTGGAACTCAAAGCCT
>11427_x5
GCGCTCGGTAGGATAAATCTC
>11428_x10
ATTCATTGTGTAGAGTGCTGCAGA
>11429_x5
GACTCCGTTGCCCAATGG
>11430_x6
TTGGATTGTTCACCCACCAATAGGGAA
>11431_x5
AAGTGGTCGCTTGTTGCAAGTAGG
>11432_x5
TTTAAATTCGTCGAATGATCTCGA
>11433_x31
ATGACCCGTGGACTCTTGGATGCC
>11434_x173
AATTCCGTTGAATTCTGAAATAGA
>11435_x9
CTCGCGATTGCACCTCACGCCT
>11436_x7
GCGACCCCAGGATGGGCGGGGTGACCCGCTGA
>11437_x5
AAGTGAAGAGAACTCCAAAAAACT
>11438_x5
ATTTTCGAAATCGTCCGAGGCGAA
>11439_x6
TCATTTCTTCGTATGCTTGTTGAT
>11440_x6
CGGCTGACATAGTAGATGGGC
>11441_x5
AGGGTAAAAGCTTGTTTGATTCTGATTTCCAGTA
>11442_x6
ATGGTACGACATAGCACAAAGCCT
>11443_x8
CTCGCAATTGCGCCTCACGCCT
>11444_x6
ATTGTGGAGCCTGATTCACTGCCT
>11445_x6
ATCGACATGCAGAGTATAACGCCT
>11446_x5
ACGAATGACGTTGAGCCGCCTTGG
>11447_x9
TAGTTGACTCCTGAATTCTCGAA
>11448_x9
CACTACTGCATAGGCTTGGCGCACCCC
>11449_x5
TCACAAATCTCAGCTGGTCGGATT
>11450_x46
AATTATGAGAACCGGACCCGAACC
>11451_x7
TGCTTGGGCGAGAGTAGTACTGGGATGGG
>11452_x23
ACGAGATTGTTACACAAGTAGAAT
>11453_x14
TTGGGACTGGCCATGAGACAAACATTT
>11454_x12
CGAGCATGTATTTTACGGTATG
>11455_x7
CGACGAAGAATCTTGGCACCATGA
>11456_x7
CCCAGATCGTACGCTAAGGTCCCTAAGCAATCACT
>11457_x8
ACCGAGATGCTGTTGTGACCGAGG
>11458_x5
CATACTTCGCAAGACGATCTGCCT
>11459_x6
AGGCGATGAAGATAAAAACTTGAAATGAAA
>11460_x29
TCGGGAAAAGGATTGGCTCTGAGGAT
>11461_x14
TTTGCCCTGCTCGCTTACTCT
>11462_x6
AGTGAAAGAATCAGCAGAACTCGC
>11463_x5
CTAAAAATCTGAAACCACTCGAGA
>11464_x6
GAGTAGAACCGAGAACCGAATCGA
>11465_x13
GGCATCATCGATGGATTGAAGC
>11466_x9
TTCAGGAATTCGTCGAATGCC
>11467_x63
TGACGGTTTGGTTAGGCT
>11468_x6
CCATGCAAGAAGAACTCAACCA
>11469_x6
TTCCATAGGGTTGCCGACTT
>11470_x5
TCGTGAGGGTTCAAGTCCCTCTATCCCCACCA
>11471_x5
ATTGACAATCGTTGGATTGTGCCT
>11472_x5
GATGATCTCTAAATAAGTCGGCCT
>11473_x59
TCTCGATGATGATCAACAGACT
>11474_x10
GCAGCATACGCCTATTTTTGGAGGAATTTCTTCTT
>11475_x6
GAGGAATATCGAGACTTTGCGA
>11476_x33
TTTGAGTGTGCCTTTGATTTCATC
>11477_x44
TTCCATAGGGTTGCCGACTC
>11478_x7
TTGGGAATTCTTTTCTTTTGGGCT
>11479_x5
TAACCAGAACTTGATGAGCATTCT
>11480_x9
ACACGCGTCTATGCCTTTCGGCCG
>11481_x5
TAGTAGCATGCATGGACACCC
>11482_x7
TGGACGGAGAACTGATAAGGGC
>11483_x5
ACTGACTGAGATCAATTACGAGCT
>11484_x5
TTAAACTCATTATTATCGTT
>11485_x5
ATTGGACAGGGCATGAAACCGGCC
>11486_x7
CGTTGATGGCCTCATGTCCGT
>11487_x19
AAATTAGTGGATTTGGTCGGCACC
>11488_x5
AAATTATTGAGCTCGTCTTCAACT
>11489_x7
ATACAGAGAGACTGATGATGGCCT
>11490_x11
GACCCACATTGCAATGCAAAGGAAGAA
>11491_x5
CTCCAAGTTAGTTGTTCGGTTT
>11492_x6
AAGAAGAGAAGGCTCAGTCGGAGC
>11493_x5
CGCATGTCTACAGGTCGCCTG
>11494_x8
GTTCACTCCGGAAGATTCGTCGAG
>11495_x5
CAACTCAACAATGTGCCCGGGA
>11496_x5
TTTCCAGATTGCGTCGTCGCCGC
>11497_x5
AGCACTTTTTGGGACTTAGCCT
>11498_x6
ACGGATCTGTAGGGCTCTCGGCAA
>11499_x7
ACAGAGAGATGAATAGGGCCTT
>11500_x5
CCGGGATTTGCCCAGCATGGGAATCGGGCTGCTA
>11501_x12
ATCACTGAGGACCATGTAGAAAAT
>11502_x8
ATTGACAGCCCGTCGGATATTGGC
>11503_x16
ATTTGAACTAGCGAATGACGTCGC
>11504_x5
AAAATCCTGACTGGAATCTGGCCT
>11505_x8
CAATGGACAACTTGCAGGGCCC
>11506_x8
AAAGACTTGGATAGAAAAATGCCT
>11507_x5
AATTGAGAACAAATAGGACCTT
>11508_x10
ATCACAGAACTTTGTCTTAGCACC
>11509_x13
TTCCCGATCCACGACGTAGAGT
>11510_x8
TATTGCTTGTTGAGATTCCGAGAA
>11511_x8
AAGGGTATCTGTAGAATCATGCAA
>11512_x5
TAGGAAGTTATCTGAGCCTC
>11513_x5
AATGACTCGAGATGAATTGAACCT
>11514_x10
ATTAATAGACTTAAGACCTGGGGC
>11515_x11
CAGGTACGACCTTTTGTCCTTCCAAATCCACCTC
>11516_x5
GAGAACCACTGTGCCTGTCGACTG
>11517_x11
AATTAATTGTTGAACACCTGGGCC
>11518_x6
AGTCGAATCGTCGGAGAGCACAGG
>11519_x13
AATTCCTGTAGAAATGTTCATCTT
>11520_x6
AAAGACCGGATGCATATGACATG
>11521_x6
GAATTTTAGTACCCTGATAGCACC
>11522_x5
ACGCGCGAGGGACTGTGAGCTGCA
>11523_x22
AAACCGAAGCGTCTTGTGTAGATC
>11524_x8
ATGACAATCTGCAGAATTCCGCCT
>11525_x32
ATGTAAGAGTCGCAAAAAAAATG
>11526_x81
AAGTCATTTCGTTTTCTGTGTCTC
>11527_x68
TTATAGTCGATACTCTGTGCACCC
>11528_x11
TCACCCTCTTGAGAACTGAATACT
>11529_x12
TGAACGCAAGTTGCGCCTGAGGCCAG
>11530_x7
CTCTTAGGACTCCGCCGGCACCTTGT
>11531_x6
TCGAGGTCGCGGCTTTGGCCC
>11532_x8
TCCTGGTCGATGGATTTGTGGCGC
>11533_x11
TTTCTTGGTGTCTAGAACTTGCCT
>11534_x5
TTCTCGGATATGGCTAATAACC
>11535_x5
CACTTTGACTGTTTGCGCGCCCGG
>11536_x19
AGAAGAGGTCCTGAATCAGAGTTC
>11537_x6
ATGACCCGTGGACTATTGGATGCC
>11538_x12
CACTTTGACTGTTTGCGCGCCCGA
>11539_x9
AGATTGTCGTCATCGTTCATCGTC
>11540_x20
TGAGATGATTTGTTGGATGATT
>11541_x6
ACGGGAATTGAACTCATGACCAAG
>11542_x29
AGGATTTGAACGCCGTCTTCGCCT
>11543_x1379
ATAACTTGTCGGATCGCATGGCCT
>11544_x58
AAGGCCATGTGAGATGAACTGCAC
>11545_x9
TCTTTGACTGTTTGCGCGCCCGGC
>11546_x6
AAAGAGAGTTAACGGAATAGGCTG
>11547_x6
AGAACGATTGGAGATGCTCTAAGT
>11548_x6
ACAAGCAATGTTGTTCTCTCACACT
>11549_x5
TATTCGAGAACATTGTAAAGCCTG
>11550_x5
AACCAAAGAGTCGGAAAATGATGT
>11551_x7
ATAACTTGTCGGATCGCATGGCCA
>11552_x15
ATAACTTGTCGGATCGCATGGCCG
>11553_x14
CGGACGGGCACCCAAAAACCCT
>11554_x20
ACGGACCAACTCTGATGGTAGATT
>11555_x10
TCGGAGGAGATAGTTGGACTGCAT
>11556_x7
TTAAGAATTCTGCAAGTTAACGGA
>11557_x5
CATCAGTGTGTCGGCTATGACAAC
>11558_x8
TAAACATGAACTCTAACTTGCTCT
>11559_x17
TGCTTCATTTCAGGACTTGCACTC
>11560_x34
ACAACTGGAACTCTCCACCCGAGG
>11561_x174
AATATGACATTAACAGATTCTTCTGAGGCT
>11562_x11
CTGGAATAATTCTGTAACCGAGGT
>11563_x11
AATCGCGTCGGCAGTACTGTCGCG
>11564_x15
AATAGGATGAAATCATTTGGCTGA
>11565_x5
ATGGGTAGAACCGAGAACCAAATC
>11566_x17
ACTTGATATGCTTAGATTACTAAG
>11567_x12
ACATTCAAGCATCTAAAACAGACT
>11568_x6
AGAGAAAGATGCGTCGAATACAGA
>11569_x5
AATTCTTCGGATCGGGGAGCGCCT
>11570_x36
AATGATAGAGAAGCTGATAGTAATCTGAGCCAT
>11571_x9
ATTGTCAGAAACCGACCGAGAAGT
>11572_x7
ATTAGTCGCTACTAGTCTGGACCC
>11573_x23
GACCGCATAACGCAGTGGAT
>11574_x10
AATCTGACCGTAGAATTCGTTAAT
>11575_x6
ATTCAGAATTGAGAACATGGACC
>11576_x5
ATGAACTCCCCCAAGCATGTCGCT
>11577_x5
ATTCCAATTTCGTTGTTCGGCT
>11578_x5
AGAAACAGTCGGACATTTATTGGC
>11579_x7
ACTTGGCGGTTTGTGGGATGATAGC
>11580_x5
[truncated: 931,825 more chars]
