# Supplementary material for: The Analysis of the Inflorescence miRNome of the Orchid Orchis italica Reveals a DEF-Like MADS-Box Gene as a New miRNA Target
Source: PLoS One. 2014 May 15;9(5):e97839. doi: 10.1371/journal.pone.0097839 (PMC4022656; doi:10.1371/journal.pone.0097839)
Supplement: File S2 — Results of the BLAST analysis of the cleaned reads of O. italica versus the plant miRNAs annotated in miRBase20. (XLSX) [file pone.0097839.s002.xlsx]

## Sheet: BLAST_vs_miRBase20
id_O. italica	number of reads	id_mirbase	%ident	nt match	mism	gap	from	to	from_mirb	to_mirb	e	score
12963	6	mdm-miR1511	100	19	0	0	1	19	1	19	4e-06	38.2
19221	5	mdm-miR1511	100	19	0	0	2	20	1	19	4e-06	38.2
9461	5	smo-miR156b	100	21	0	0	1	21	1	21	2e-07	42.1
30466	212	smo-miR156b	100	21	0	0	1	21	1	21	2e-07	42.1
32626	40	zma-miR156l-5p	100	20	0	0	1	20	1	20	7e-07	40.1
25836	6	gma-miR156s	100	21	0	0	1	21	1	21	2e-07	42.1
32344	8	osa-miR156b-3p	100	19	0	0	1	19	1	19	3e-06	38.2
17116	6	stu-miR156d-3p	100	21	0	0	1	21	1	21	2e-07	42.1
23873	8	stu-miR156d-3p	100	21	0	0	1	21	1	21	2e-07	42.1
19283	12	lus-miR159c	100	21	0	0	1	21	1	21	2e-07	42.1
15147	57	osa-miR159f	100	20	0	0	1	20	1	20	7e-07	40.1
9534	20	zma-miR159k-3p	100	18	0	0	1	18	1	18	9e-06	36.2
19272	542	zma-miR159k-3p	100	21	0	0	1	21	1	21	2e-07	42.1
19513	50	zma-miR159k-3p	100	20	0	0	1	20	1	20	7e-07	40.1
37809	19	zma-miR159k-3p	100	19	0	0	1	19	1	19	2e-06	38.2
33680	59	zma-miR160g-5p	100	21	0	0	1	21	1	21	2e-07	42.1
12037	5	bdi-miR162	100	20	0	0	1	20	1	20	7e-07	40.1
16410	745	bdi-miR162	100	21	0	0	1	21	1	21	2e-07	42.1
22711	9	zma-miR162-3p	100	19	0	0	1	19	1	19	2e-06	38.2
33204	9	zma-miR162-3p	100	18	0	0	1	18	1	18	9e-06	36.2
8904	69	zma-miR164b-3p	100	20	0	0	2	21	1	20	8e-07	40.1
28377	18	zma-miR164g-3p	100	19	0	0	1	19	1	19	3e-06	38.2
22200	20	zma-miR164g-5p	100	21	0	0	1	21	1	21	2e-07	42.1
11669	4361	bdi-miR166e-3p	100	21	0	0	1	21	1	21	2e-07	42.1
244	24986	zma-miR166a-3p	100	21	0	0	1	21	1	21	2e-07	42.1
2664	10	zma-miR166a-3p	100	20	0	0	2	21	2	21	8e-07	40.1
8076	19	zma-miR166a-3p	100	20	0	0	1	20	2	21	7e-07	40.1
10569	115	zma-miR166a-3p	100	21	0	0	2	22	1	21	2e-07	42.1
17715	11	zma-miR166a-3p	100	21	0	0	1	21	1	21	2e-07	42.1
22194	7	zma-miR166a-3p	100	21	0	0	3	23	1	21	2e-07	42.1
24833	7	zma-miR166a-3p	100	20	0	0	2	21	2	21	8e-07	40.1
31408	249	zma-miR166a-3p	100	21	0	0	2	22	1	21	2e-07	42.1
246	5	zma-miR166i-3p	100	20	0	0	1	20	1	20	8e-07	40.1
6977	111	zma-miR166i-3p	100	20	0	0	1	20	1	20	7e-07	40.1
31350	382	zma-miR166i-3p	100	20	0	0	2	21	1	20	8e-07	40.1
1348	198	zma-miR166m-3p	100	19	0	0	1	19	1	19	2e-06	38.2
2217	4699	zma-miR166m-3p	100	21	0	0	1	21	1	21	2e-07	42.1
6955	109	zma-miR166m-3p	100	20	0	0	1	20	1	20	7e-07	40.1
7797	14	zma-miR166m-3p	100	20	0	0	1	20	2	21	7e-07	40.1
11674	6	zma-miR166m-3p	100	20	0	0	2	21	1	20	8e-07	40.1
25094	5	zma-miR166m-3p	100	21	0	0	1	21	1	21	2e-07	42.1
28791	5	zma-miR166m-3p	100	18	0	0	4	21	1	18	1e-05	36.2
31587	25	zma-miR166m-3p	100	18	0	0	1	18	1	18	9e-06	36.2
12311	14	zma-miR166n-3p	100	20	0	0	1	20	1	20	8e-07	40.1
32104	14	lus-miR166b	100	21	0	0	1	21	1	21	2e-07	42.1
13670	122	zma-miR166c-5p	100	20	0	0	1	20	2	21	8e-07	40.1
22324	28	zma-miR166c-5p	100	19	0	0	1	19	3	21	3e-06	38.2
34662	17	zma-miR166c-5p	100	21	0	0	1	21	1	21	2e-07	42.1
35051	5	zma-miR166c-5p	100	19	0	0	1	19	19	1	3e-06	38.2
35374	6	zma-miR166c-5p	100	19	0	0	1	19	19	1	3e-06	38.2
35412	6	zma-miR166c-5p	100	19	0	0	1	19	19	1	3e-06	38.2
1357	26	cme-miR166i	100	19	0	0	1	19	1	19	2e-06	38.2
21981	5	mes-miR166i	100	21	0	0	1	21	1	21	2e-07	42.1
3340	17906	gma-miR166k	100	21	0	0	1	21	1	21	2e-07	42.1
13007	491	gma-miR166k	100	21	0	0	1	21	1	21	2e-07	42.1
14516	86	gma-miR166k	100	20	0	0	1	20	2	21	7e-07	40.1
17522	9	lus-miR166k	100	22	0	0	1	22	1	22	5e-08	44.1
21107	8	gma-miR166k	100	21	0	0	2	22	1	21	2e-07	42.1
28497	13	ppt-miR166l	100	19	0	0	3	21	2	20	3e-06	38.2
28553	5	ppt-miR166l	100	20	0	0	1	20	1	20	7e-07	40.1
256	6	osa-miR166m	100	21	0	0	1	21	1	21	2e-07	42.1
2208	10	ptc-miR166q	100	21	0	0	1	21	1	21	2e-07	42.1
25968	9	ptc-miR166q	100	21	0	0	1	21	1	21	2e-07	42.1
4323	17	gma-miR166u	100	20	0	0	2	21	1	20	8e-07	40.1
31344	7	gma-miR166u	100	20	0	0	1	20	1	20	7e-07	40.1
35254	200	ppe-miR167c	100	22	0	0	1	22	1	22	5e-08	44.1
7901	144	zma-miR167d-5p	100	21	0	0	1	21	1	21	2e-07	42.1
7908	9	zma-miR167j-5p	100	21	0	0	1	21	1	21	2e-07	42.1
34762	21	zma-miR167j-5p	100	19	0	0	1	19	1	19	2e-06	38.2
9494	29	vvi-miR168	100	19	0	0	1	19	1	19	2e-06	38.2
31031	13	vvi-miR168	100	21	0	0	1	21	1	21	2e-07	42.1
31032	8	vvi-miR168	100	21	0	0	1	21	1	21	2e-07	42.1
31034	14	vvi-miR168	100	21	0	0	1	21	1	21	2e-07	42.1
35721	18	vvi-miR168	100	20	0	0	1	20	2	21	8e-07	40.1
36627	5	vvi-miR168	100	19	0	0	1	19	1	19	3e-06	38.2
36629	1279	vvi-miR168	100	20	0	0	1	20	1	20	7e-07	40.1
37238	694	vvi-miR168	100	21	0	0	1	21	1	21	2e-07	42.1
30974	82	zma-miR169b-5p	100	21	0	0	1	21	1	21	2e-07	42.1
28534	24	zma-miR169k-5p	100	20	0	0	1	20	1	20	7e-07	40.1
4476	401	ppe-miR171h	100	21	0	0	1	21	1	21	2e-07	42.1
9404	5	ppe-miR171h	100	20	0	0	1	20	2	21	7e-07	40.1
13423	5	zma-miR171j-3p	100	18	0	0	1	18	4	21	1e-05	36.2
13439	5	zma-miR171j-3p	100	18	0	0	1	18	4	21	1e-05	36.2
16908	32	zma-miR171j-3p	100	18	0	0	1	18	4	21	1e-05	36.2
17244	290	zma-miR171j-3p	100	18	0	0	1	18	4	21	1e-05	36.2
17250	73	zma-miR171j-3p	100	18	0	0	1	18	4	21	1e-05	36.2
17533	10	zma-miR171j-3p	100	18	0	0	1	18	4	21	1e-05	36.2
25290	8	zma-miR171j-3p	100	18	0	0	1	18	4	21	1e-05	36.2
25316	10	zma-miR171j-3p	100	18	0	0	1	18	4	21	1e-05	36.2
25632	14	zma-miR171j-3p	100	18	0	0	1	18	4	21	1e-05	36.2
25988	46	zma-miR171j-3p	100	21	0	0	1	21	1	21	2e-07	42.1
32080	7	zma-miR171j-3p	100	18	0	0	1	18	4	21	1e-05	36.2
34459	6	zma-miR171j-3p	100	18	0	0	1	18	4	21	1e-05	36.2
36771	5	stu-miR171b-3p	100	20	0	0	1	20	1	20	7e-07	40.1
15655	90	tcc-miR172d	100	21	0	0	1	21	1	21	2e-07	42.1
16034	14	tcc-miR172d	100	18	0	0	2	19	1	18	1e-05	36.2
20653	41	tcc-miR172d	100	21	0	0	2	22	1	21	2e-07	42.1
21719	5	tcc-miR172d	100	18	0	0	1	18	1	18	9e-06	36.2
27734	6	tcc-miR172d	100	20	0	0	2	21	1	20	8e-07	40.1
28284	5	vvi-miR172d	100	21	0	0	1	21	3	23	2e-07	42.1
27999	5	vun-miR319b	100	18	0	0	1	18	1	18	9e-06	36.2
4260	439	ppt-miR319e	100	21	0	0	1	21	1	21	2e-07	42.1
7820	26	vvi-miR319e	100	21	0	0	1	21	1	21	2e-07	42.1
454	5654	vvi-miR319f	100	21	0	0	1	21	1	21	2e-07	42.1
1359	5	vvi-miR319f	100	21	0	0	2	22	1	21	2e-07	42.1
1368	5	vvi-miR319f	100	21	0	0	2	22	1	21	2e-07	42.1
7246	291	vvi-miR319f	100	21	0	0	1	21	1	21	2e-07	42.1
11085	10	vvi-miR319f	100	20	0	0	1	20	2	21	8e-07	40.1
18407	144	vvi-miR319f	100	21	0	0	2	22	1	21	2e-07	42.1
24288	1755	vvi-miR319f	100	21	0	0	2	22	1	21	2e-07	42.1
24494	6	vvi-miR319f	100	20	0	0	1	20	2	21	7e-07	40.1
24992	5	vvi-miR319f	100	21	0	0	2	22	1	21	3e-07	42.1
28338	6	vvi-miR319f	100	21	0	0	15	35	1	21	4e-07	42.1
447	8	vvi-miR319g	100	20	0	0	1	20	1	20	8e-07	40.1
448	5	vvi-miR319g	100	20	0	0	1	20	1	20	8e-07	40.1
10995	497	vvi-miR319g	100	20	0	0	1	20	1	20	7e-07	40.1
24639	5	vvi-miR319g	100	19	0	0	1	19	1	19	2e-06	38.2
32138	698	zma-miR390b-5p	100	21	0	0	1	21	1	21	2e-07	42.1
34245	30	zma-miR390b-5p	100	20	0	0	1	20	2	21	7e-07	40.1
6183	22	zma-miR393c-5p	100	22	0	0	2	23	1	22	6e-08	44.1
33200	15	zma-miR393c-5p	100	20	0	0	1	20	1	20	8e-07	40.1
33213	15	zma-miR393c-5p	100	21	0	0	1	21	1	21	2e-07	42.1
34748	1722	zma-miR393c-5p	100	22	0	0	1	22	1	22	5e-08	44.1
35299	20	zma-miR393c-5p	100	20	0	0	1	20	1	20	8e-07	40.1
5921	43	gma-miR393k	100	21	0	0	1	21	1	21	2e-07	42.1
7940	6	gma-miR393k	100	18	0	0	1	18	1	18	9e-06	36.2
16856	8	gma-miR393k	100	21	0	0	1	21	1	21	2e-07	42.1
26964	362	gma-miR393k	100	22	0	0	1	22	1	22	5e-08	44.1
26977	122	gma-miR393k	100	21	0	0	1	21	1	21	2e-07	42.1
5970	23	zma-miR394b-5p	100	20	0	0	1	20	1	20	8e-07	40.1
7581	61	zma-miR394b-5p	100	20	0	0	1	20	1	20	7e-07	40.1
9560	10	zma-miR396b-5p	100	20	0	0	1	20	2	21	7e-07	40.1
11311	33	zma-miR396b-5p	100	19	0	0	1	19	3	21	2e-06	38.2
21638	20	zma-miR396b-5p	100	18	0	0	1	18	4	21	9e-06	36.2
33620	1237	zma-miR396b-5p	100	21	0	0	1	21	1	21	2e-07	42.1
29399	82	zma-miR396f-3p	100	19	0	0	1	19	1	19	3e-06	38.2
5893	31	zma-miR396f-5p	100	21	0	0	1	21	1	21	2e-07	42.1
31589	6	zma-miR396f-5p	100	21	0	0	1	21	1	21	2e-07	42.1
33695	1937	zma-miR396f-5p	100	21	0	0	1	21	1	21	2e-07	42.1
33782	122	zma-miR396f-5p	100	20	0	0	1	20	1	20	7e-07	40.1
34100	8	zma-miR396g-3p	100	19	0	0	1	19	19	1	2e-06	38.2
37340	5	zma-miR396g-3p	100	19	0	0	1	19	19	1	3e-06	38.2
26041	51	osa-miR5179	100	21	0	0	1	21	1	21	2e-07	42.1
28502	20	osa-miR5179	100	21	0	0	1	21	1	21	2e-07	42.1
14744	5	zma-miR528b-5p	100	21	0	0	1	21	1	21	2e-07	42.1
7256	178	vvi-miR535c	100	21	0	0	1	21	1	21	2e-07	42.1
12302	13	gma-miR5368	100	19	0	0	11	29	1	19	6e-06	38.2
1882	160	gma-miR6300	100	18	0	0	1	18	1	18	2e-05	36.2
2407	5	gma-miR6300	100	18	0	0	1	18	1	18	3e-05	36.2
3223	41	gma-miR6300	100	18	0	0	1	18	1	18	2e-05	36.2
8237	1271	gma-miR6300	100	18	0	0	1	18	1	18	2e-05	36.2
12201	39	gma-miR6300	100	18	0	0	1	18	1	18	2e-05	36.2
12425	11	gma-miR6300	100	18	0	0	1	18	1	18	2e-05	36.2
12426	17	gma-miR6300	100	18	0	0	1	18	1	18	2e-05	36.2
12873	5	gma-miR6300	100	18	0	0	1	18	1	18	2e-05	36.2
20721	10581	gma-miR6300	100	18	0	0	1	18	1	18	3e-05	36.2
20724	29	gma-miR6300	100	18	0	0	1	18	1	18	3e-05	36.2
20732	41	gma-miR6300	100	18	0	0	1	18	1	18	3e-05	36.2
20738	36	gma-miR6300	100	18	0	0	1	18	1	18	3e-05	36.2
21833	7	gma-miR6300	100	18	0	0	1	18	1	18	3e-05	36.2
27482	8	gma-miR6300	100	18	0	0	1	18	1	18	2e-05	36.2
29114	47	gma-miR6300	100	18	0	0	1	18	1	18	3e-05	36.2
29115	5	gma-miR6300	100	18	0	0	1	18	1	18	3e-05	36.2
29139	7341	gma-miR6300	100	18	0	0	1	18	1	18	3e-05	36.2
29417	13	gma-miR6300	100	18	0	0	1	18	1	18	1e-05	36.2
32136	5	gma-miR6300	100	18	0	0	1	18	1	18	3e-05	36.2
32188	7	gma-miR6300	100	18	0	0	1	18	1	18	3e-05	36.2
33039	28	gma-miR6300	100	18	0	0	1	18	1	18	3e-05	36.2
33050	6	gma-miR6300	100	18	0	0	1	18	1	18	3e-05	36.2
33053	2068	gma-miR6300	100	18	0	0	1	18	1	18	3e-05	36.2
31804	12	vvi-miR845b	100	19	0	0	2	20	1	19	4e-06	38.2
32576	17	ath-miR845b	100	18	0	0	1	18	5	22	2e-05	36.2
19769	15	ppt-miR894	100	18	0	0	1	18	3	20	1e-05	36.2
25995	6	ppt-miR894	100	18	0	0	18	35	1	18	3e-05	36.2
34142	5	ppt-miR894	100	20	0	0	5	24	1	20	1e-06	40.1
