# Supplementary material for: The Analysis of the Inflorescence miRNome of the Orchid Orchis italica Reveals a DEF-Like MADS-Box Gene as a New miRNA Target
Source: PLoS One. 2014 May 15;9(5):e97839. doi: 10.1371/journal.pone.0097839 (PMC4022656; doi:10.1371/journal.pone.0097839)
Supplement: File S3 — Results of the BLAST analysis of the cleaned reads of O. italica versus the miRNAs of floral buds of P. aphrodite . (XLSX) [file pone.0097839.s003.xlsx]

## Sheet: BLAST_vs_Phal_FB
id_O. italica	id_Ph_FB	identity_%	nt_matc	mism	gap	from_Or	to_Or	from_mirbase	to_mirbase	e	score
54_x5	t2518780_1_vvi-miR156e_MIR156	100	14	0	0	5	18	14	1	0.002	28.2
128_x33	t2464680_1_osa-miR156k_MIR156	100	13	0	0	9	21	6	18	0.009	26.3
169_x5	t2490223_1_zma-miR166h_MIR166	100	13	0	0	12	24	15	3	0.009	26.3
222_x13	t3682626_1_peu-miR2915_undef	100	14	0	0	8	21	8	21	0.004	28.2
244_x24986	t2788502_1_vvi-miR166c_MIR166	100	21	0	0	1	21	1	21	1e-07	42.1
246_x5	t2561669_1_ath-miR166a_MIR166	100	21	0	0	1	21	2	22	1e-07	42.1
250_x5	t1525929_1_smo-miR1110_undef	100	15	0	0	4	18	1	15	0.0007	30.2
256_x6	t2792180_1_vvi-miR166d_MIR166	100	21	0	0	1	21	1	21	1e-07	42.1
262_x9	t2768209_1_cre-miR909,2_undef	100	13	0	0	4	16	6	18	0.009	26.3
271_x10	t3317213_1_ath-miR167d_MIR167_1	100	13	0	0	2	14	4	16	0.008	26.3
299_x81	t0044540_8_ath-miR167d_MIR167_1	100	22	0	0	1	22	1	22	4e-08	44.1
341_x7	t3085204_1_smo-miR156b_MIR156	100	14	0	0	8	21	14	1	0.002	28.2
383_x180	t0493261_2_osa-miR159a,1_MIR159	100	18	0	0	2	19	2	19	8e-06	36.2
416_x10	t2690329_1_osa-miR809a_MIR441	100	14	0	0	3	16	11	24	0.002	28.2
447_x8	t3843025_1_ath-miR319a_MIR159	100	20	0	0	1	20	1	20	6e-07	40.1
448_x5	t3843025_1_ath-miR319a_MIR159	100	20	0	0	1	20	1	20	6e-07	40.1
454_x5654	t3843025_1_ath-miR319a_MIR159	100	21	0	0	1	21	1	21	1e-07	42.1
595_x5	t2375686_1_ath-miR829,1_undef	100	15	0	0	3	17	1	15	0.0006	30.2
976_x56	t0414089_2_ppt-miR1023e-3p_undef	100	13	0	0	4	16	15	3	0.008	26.3
1156_x5	t2214328_1_osa-miR1863_undef	100	13	0	0	1	13	7	19	0.009	26.3
1161_x20	t2518780_1_vvi-miR156e_MIR156	100	14	0	0	4	17	14	1	0.002	28.2
1238_x87	t0121434_4_peu-miR2915_undef	100	15	0	0	8	22	8	22	0.001	30.2
1348_x198	t3825777_1_ath-miR166a_MIR166	100	19	0	0	1	19	1	19	2e-06	38.2
1357_x26	t3797633_1_ptc-miR166n_MIR166	100	19	0	0	1	19	1	19	2e-06	38.2
1359_x5	t0327736_2_ppt-miR319c_MIR159	100	23	0	0	1	23	1	23	1e-08	46.1
1368_x5	t0327736_2_ppt-miR319c_MIR159	100	23	0	0	1	23	1	23	1e-08	46.1
1920_x11	t0388959_2_peu-miR2911_undef	95.24	21	1	0	3	23	1	21	3e-05	34.2
1983_x24	t3428216_1_ppt-miR1026a_MIR1026	100	14	0	0	1	14	8	21	0.004	28.2
2038_x7	t2690329_1_osa-miR809a_MIR441	100	13	0	0	3	15	12	24	0.009	26.3
2208_x10	t2338571_1_ptc-miR166n_MIR166	100	21	0	0	1	21	1	21	1e-07	42.1
2217_x4699	t1228065_1_vvi-miR166d_MIR166	100	21	0	0	1	21	1	21	1e-07	42.1
2252_x5	t1451855_1_zma-miR399b_MIR399	100	13	0	0	1	13	3	15	0.009	26.3
2313_x39	t0388959_2_peu-miR2911_undef	95.24	21	1	0	4	24	1	21	4e-05	34.2
2346_x5	t1537947_1_ppt-miR166j_MIR166	100	20	0	0	2	21	2	21	6e-07	40.1
2622_x7	t3810354_1_vvi-miR156h_undef	100	13	0	0	12	24	20	8	0.009	26.3
2664_x10	t0037612_9_ath-miR166a_MIR166	100	21	0	0	1	21	1	21	1e-07	42.1
2689_x5	t3634683_1_ath-miR164a_MIR164	100	13	0	0	1	13	18	6	0.008	26.3
2779_x8	t0239463_2_gma-miR1511_undef	100	18	0	0	2	19	1	18	1e-05	36.2
2791_x13	t0503723_2_ath-miR166a_MIR166	100	21	0	0	1	21	1	21	1e-07	42.1
2848_x5	t0809027_1_osa-miR417_undef	100	14	0	0	11	24	1	14	0.002	28.2
2953_x25	t3764976_1_osa-miR166g_MIR166	100	19	0	0	2	20	1	19	2e-06	38.2
3108_x7	t0209299_3_ath-miR164a_MIR164	100	14	0	0	5	18	2	15	0.002	28.2
3124_x8	t2490223_1_zma-miR166h_MIR166	100	19	0	0	3	21	1	19	2e-06	38.2
3148_x12	t3571710_1_ppt-miR535a_MIR535	100	14	0	0	6	19	8	21	0.004	28.2
3214_x7	t0598755_1_ath-miR829,1_undef	100	13	0	0	6	18	22	10	0.009	26.3
3268_x9	t2428096_1_pta-miR1312_undef	100	13	0	0	7	19	23	11	0.009	26.3
3340_x17906	t1184931_1_ppt-miR166j_MIR166	100	21	0	0	1	21	2	22	1e-07	42.1
3433_x239	t1451855_1_zma-miR399b_MIR399	100	16	0	0	20	35	18	3	0.0003	32.2
3983_x7	t2446205_1_gma-miR1511_undef	100	13	0	0	12	24	6	18	0.009	26.3
4053_x11	t1866728_1_ath-miR156a_MIR156	100	13	0	0	6	18	8	20	0.009	26.3
4131_x6	t3670349_1_ath-miR172e_MIR172	100	13	0	0	12	24	2	14	0.009	26.3
4132_x17	t1515625_1_ptc-miR169s_MIR169_2	100	13	0	0	11	23	13	1	0.009	26.3
4169_x10	t1456620_1_osa-miR815a_MIR815	100	13	0	0	9	21	4	16	0.009	26.3
4196_x5	t3425754_1_ath-miR168a_MIR168	100	20	0	0	1	20	1	20	5e-07	40.1
4231_x13	t0093078_5_ath-miR166a_MIR166	100	21	0	0	1	21	1	21	1e-07	42.1
4260_x439	t0327736_2_ppt-miR319c_MIR159	100	21	0	0	1	21	1	21	1e-07	42.1
4323_x17	t3794865_1_ppt-miR166j_MIR166	100	21	0	0	1	21	1	21	1e-07	42.1
4340_x17	t0121434_4_peu-miR2915_undef	100	15	0	0	8	22	8	22	0.001	30.2
4476_x401	t3310743_1_vvi-miR171f_MIR171_1	100	21	0	0	1	21	1	21	1e-07	42.1
4835_x8	t3847305_1_ath-miR172a_MIR172	100	13	0	0	2	14	7	19	0.008	26.3
4849_x9	t0388959_2_peu-miR2911_undef	95	20	1	0	3	22	1	20	0.0001	32.2
5107_x8	t1770212_1_ppt-miR1023b-3p_MIR1023	94.12	17	1	0	2	18	20	4	0.009	26.3
5194_x10	t1806749_1_ppt-miR166j_MIR166	100	19	0	0	3	21	2	20	2e-06	38.2
5385_x7	t0388959_2_peu-miR2911_undef	95	20	1	0	1	20	1	20	0.0001	32.2
5419_x5	t3710620_1_ath-miR854a_MIR854	100	16	0	0	3	18	5	20	0.0001	32.2
5431_x11	t0502159_2_cre-miR919,2_MIR918	100	13	0	0	3	15	7	19	0.009	26.3
5503_x11	t0388959_2_peu-miR2911_undef	94.74	19	1	0	1	19	3	21	0.0005	30.2
5526_x5	t0037910_9_gma-miR1511_undef	94.44	18	1	0	2	19	18	1	0.002	28.2
5546_x5	t0121434_4_peu-miR2915_undef	100	15	0	0	8	22	8	22	0.0007	30.2
5599_x9	t3806183_1_ppt-miR896_undef	94.74	19	1	0	6	24	6	24	0.001	30.2
5625_x5	t1866728_1_ath-miR156a_MIR156	100	13	0	0	4	16	8	20	0.009	26.3
5678_x8	t0002981_68_ath-miR166a_MIR166	100	21	0	0	1	21	1	21	1e-07	42.1
5827_x7	t0841692_1_ppt-miR1023b-3p_MIR1023	100	14	0	0	4	17	4	17	0.002	28.2
5893_x31	t1361681_1_ath-miR396a_MIR396	100	20	0	0	1	20	1	20	6e-07	40.1
5921_x43	t0533349_1_osa-miR393_MIR393	100	20	0	0	2	21	1	20	6e-07	40.1
5970_x23	t0008951_29_ath-miR394a_MIR394	100	20	0	0	1	20	1	20	6e-07	40.1
6010_x5	t1829021_1_ppt-miR2079_undef	100	13	0	0	5	17	6	18	0.009	26.3
6183_x22	t0533349_1_osa-miR393_MIR393	100	21	0	0	2	22	1	21	1e-07	42.1
6256_x5	t1438598_1_osa-miR528_undef	100	13	0	0	5	17	9	21	0.009	26.3
6340_x6	t3710620_1_ath-miR854a_MIR854	100	14	0	0	1	14	5	18	0.002	28.2
6384_x6	t1827714_1_osa-miR168a_MIR168	100	13	0	0	9	21	21	9	0.009	26.3
6555_x15	t0654550_1_osa-miR528_undef	100	13	0	0	10	22	6	18	0.009	26.3
6643_x6	t2948059_1_cre-miR1172,2_undef	100	14	0	0	6	19	2	15	0.002	28.2
6776_x26	t3806183_1_ppt-miR896_undef	94.74	19	1	0	6	24	6	24	0.001	30.2
6815_x10	t3520220_1_zma-miR2275a-5p_MIR2275	100	15	0	0	3	17	18	4	0.0006	30.2
6827_x11	t3579997_1_osa-miR809a_MIR441	100	13	0	0	11	23	9	21	0.009	26.3
6920_x5	t2623646_1_osa-miR808_MIR441	100	13	0	0	8	20	9	21	0.009	26.3
6955_x109	t2338571_1_ptc-miR166n_MIR166	100	20	0	0	1	20	1	20	5e-07	40.1
6976_x39	t0502159_2_cre-miR919,2_MIR918	100	13	0	0	3	15	7	19	0.009	26.3
6977_x111	t3825777_1_ath-miR166a_MIR166	100	20	0	0	1	20	1	20	5e-07	40.1
7039_x6	t1640134_1_osa-miR1863_undef	100	13	0	0	1	13	11	23	0.009	26.3
7041_x5	t0006973_35_ath-miR166a_MIR166	100	21	0	0	1	21	1	21	1e-07	42.1
7050_x13	t2797523_1_ppt-miR1079-5p_undef	100	13	0	0	1	13	5	17	0.008	26.3
7140_x12	t3575500_1_ptc-miR166n_MIR166	100	13	0	0	12	24	20	8	0.009	26.3
7152_x5	t2316600_1_ath-miR401_undef	94.44	18	1	0	10	27	1	18	0.003	28.2
7185_x5	t2316600_1_ath-miR401_undef	100	14	0	0	8	21	17	4	0.002	28.2
7217_x10	t3053768_1_aqc-miR529_MIR156	100	13	0	0	9	21	1	13	0.009	26.3
7246_x291	t0327736_2_ppt-miR319c_MIR159	100	22	0	0	1	22	2	23	4e-08	44.1
7256_x178	t3833670_1_vvi-miR535a_MIR535	100	21	0	0	1	21	1	21	1e-07	42.1
7265_x5	t1770212_1_ppt-miR1023b-3p_MIR1023	100	13	0	0	2	14	2	14	0.008	26.3
7270_x5	t1672527_1_osa-miR815a_MIR815	100	13	0	0	6	18	1	13	0.009	26.3
7391_x63	t0121434_4_peu-miR2915_undef	100	15	0	0	8	22	8	22	0.001	30.2
7398_x5	t2564118_1_ptc-miR172i_undef	100	13	0	0	6	18	13	1	0.008	26.3
7431_x8	t0090251_5_ath-miR166a_MIR166	100	21	0	0	1	21	1	21	1e-07	42.1
7453_x10	t2768209_1_cre-miR909,2_undef	100	13	0	0	3	15	6	18	0.009	26.3
7492_x23	t0502159_2_cre-miR919,2_MIR918	100	13	0	0	4	16	7	19	0.01	26.3
7581_x61	t0008951_29_ath-miR394a_MIR394	100	20	0	0	1	20	1	20	5e-07	40.1
7665_x5	t0121434_4_peu-miR2915_undef	100	15	0	0	8	22	8	22	0.001	30.2
7763_x7	t0239463_2_gma-miR1511_undef	100	18	0	0	7	24	1	18	1e-05	36.2
7797_x14	t1228065_1_vvi-miR166d_MIR166	100	20	0	0	1	20	2	21	5e-07	40.1
7820_x26	t2030516_1_ptc-miR319e_MIR159	100	20	0	0	2	21	1	20	6e-07	40.1
7876_x5	t3630583_1_ath-miR157d_MIR156	100	14	0	0	7	20	16	3	0.002	28.2
7901_x144	t0127688_4_bna-miR167a_MIR167_1	100	21	0	0	1	21	1	21	1e-07	42.1
7908_x9	t3484217_1_ath-miR167d_MIR167_1	100	21	0	0	1	21	1	21	1e-07	42.1
7940_x6	t3729062_1_osa-miR393_MIR393	100	17	0	0	2	18	1	17	3e-05	34.2
8076_x19	t2788502_1_vvi-miR166c_MIR166	100	20	0	0	1	20	2	21	5e-07	40.1
8120_x5	t0239463_2_gma-miR1511_undef	100	18	0	0	2	19	1	18	1e-05	36.2
8386_x5	t2464680_1_osa-miR156k_MIR156	100	13	0	0	1	13	6	18	0.009	26.3
8412_x9	t2919151_1_smo-miR171a_MIR171_1	100	14	0	0	11	24	9	22	0.002	28.2
8517_x22	t2936857_1_ppt-miR535a_MIR535	100	13	0	0	10	22	13	1	0.009	26.3
8556_x5	t2384977_1_cre-miR916_undef	100	13	0	0	5	17	16	4	0.009	26.3
8812_x7	t0121434_4_peu-miR2915_undef	100	15	0	0	8	22	8	22	0.001	30.2
8849_x8	t0239463_2_gma-miR1511_undef	100	18	0	0	7	24	1	18	1e-05	36.2
8883_x5	t3428216_1_ppt-miR1026a_MIR1026	100	14	0	0	1	14	8	21	0.004	28.2
9033_x6	t1560581_1_gma-miR1511_undef	94.44	18	1	0	7	24	1	18	0.002	28.2
9404_x5	t3310743_1_vvi-miR171f_MIR171_1	100	20	0	0	1	20	2	21	5e-07	40.1
9439_x24	t0003324_63_ath-miR166a_MIR166	100	21	0	0	1	21	1	21	1e-07	42.1
9461_x5	t0664596_1_smo-miR156b_MIR156	100	22	0	0	1	22	1	22	4e-08	44.1
9494_x29	t3183800_1_ath-miR168a_MIR168	100	19	0	0	1	19	2	20	2e-06	38.2
9534_x20	t3630942_1_osa-miR159a,1_MIR159	100	18	0	0	1	18	1	18	7e-06	36.2
9550_x5	t1675191_1_ppt-miR535a_MIR535	100	13	0	0	7	19	2	14	0.009	26.3
9560_x10	t3768040_1_ath-miR396a_MIR396	100	20	0	0	1	20	1	20	5e-07	40.1
10189_x7	t0749714_1_ath-miR845b_MIR845_1	100	13	0	0	12	24	16	4	0.009	26.3
10230_x16	t3843025_1_ath-miR319a_MIR159	95.24	21	1	0	1	21	1	21	3e-05	34.2
10250_x6	t0388959_2_peu-miR2911_undef	95.24	21	1	0	1	21	1	21	3e-05	34.2
10257_x14	t3682626_1_peu-miR2915_undef	100	14	0	0	8	21	8	21	0.004	28.2
10569_x115	t0460205_2_ath-miR166a_MIR166	100	22	0	0	1	22	2	23	4e-08	44.1
10649_x8	t0854591_1_zma-miR166h_MIR166	100	20	0	0	2	21	1	20	6e-07	40.1
10667_x8	t1147184_1_ath-miR783_undef	100	15	0	0	10	24	3	17	0.0006	30.2
10689_x8	t1675191_1_ppt-miR535a_MIR535	100	13	0	0	9	21	14	2	0.009	26.3
10741_x6	t3662567_1_osa-miR528_undef	100	13	0	0	2	14	21	9	0.008	26.3
10798_x14	t0966794_1_osa-miR167a*_MIR167_1	100	13	0	0	10	22	2	14	0.009	26.3
10842_x6	t0931019_1_pta-miR1310_undef	100	15	0	0	10	24	1	15	0.0006	30.2
10867_x5	t3317213_1_ath-miR167d_MIR167_1	100	13	0	0	2	14	4	16	0.009	26.3
10995_x497	t3843025_1_ath-miR319a_MIR159	100	20	0	0	1	20	1	20	5e-07	40.1
11085_x10	t0327736_2_ppt-miR319c_MIR159	100	21	0	0	1	21	3	23	1e-07	42.1
11233_x6	t3441756_1_ppt-miR2083-3p_undef	100	14	0	0	8	21	10	23	0.002	28.2
11250_x5	t1252809_1_ath-miR779,1_undef	100	13	0	0	3	15	18	6	0.009	26.3
11265_x14	t1207288_1_smo-miR1088-5p_MIR156	100	14	0	0	8	21	3	16	0.002	28.2
11311_x33	t3768040_1_ath-miR396a_MIR396	100	19	0	0	1	19	2	20	2e-06	38.2
11391_x8	t1866728_1_ath-miR156a_MIR156	100	13	0	0	5	17	8	20	0.009	26.3
11507_x5	t1252809_1_ath-miR779,1_undef	100	13	0	0	4	16	18	6	0.009	26.3
11604_x12	t0489066_2_zma-miR166h_MIR166	100	20	0	0	2	21	1	20	6e-07	40.1
11669_x4361	t2561669_1_ath-miR166a_MIR166	100	21	0	0	1	21	1	21	1e-07	42.1
11674_x6	t2561669_1_ath-miR166a_MIR166	100	20	0	0	1	20	1	20	6e-07	40.1
11814_x41	t3806183_1_ppt-miR896_undef	94.74	19	1	0	6	24	6	24	0.0009	30.2
12037_x5	t2605958_1_ath-miR162a_MIR162_1	100	20	0	0	1	20	1	20	5e-07	40.1
12162_x14	t0000139_715_ath-miR166a_MIR166	100	21	0	0	1	21	1	21	1e-07	42.1
12212_x5	t1238287_1_ptc-miR156k_MIR156	100	13	0	0	6	18	17	5	0.009	26.3
12280_x9	t2690329_1_osa-miR809a_MIR441	100	13	0	0	12	24	12	24	0.009	26.3
12311_x14	t2563461_1_osa-miR166k_MIR166	100	20	0	0	1	20	1	20	6e-07	40.1
12406_x21	t1771424_1_ath-miR837-3p_undef	100	13	0	0	2	14	13	1	0.009	26.3
12431_x5	t0239463_2_gma-miR1511_undef	100	18	0	0	7	24	1	18	2e-05	36.2
12763_x22	t0037910_9_gma-miR1511_undef	94.44	18	1	0	3	20	18	1	0.002	28.2
12829_x7	t0121434_4_peu-miR2915_undef	100	15	0	0	8	22	8	22	0.001	30.2
12963_x6	t2375686_1_ath-miR829,1_undef	100	15	0	0	3	17	1	15	0.0006	30.2
12997_x18	t1114068_1_ghr-miR399a_MIR399	100	13	0	0	2	14	14	2	0.009	26.3
13007_x491	t1184931_1_ppt-miR166j_MIR166	100	22	0	0	1	22	2	23	4e-08	44.1
13269_x26	t1681534_1_ppt-miR902f-3p_MIR902	100	13	0	0	2	14	16	4	0.009	26.3
13293_x48	t0931019_1_pta-miR1310_undef	100	17	0	0	10	26	1	17	4e-05	34.2
13417_x6	t1866728_1_ath-miR156a_MIR156	100	13	0	0	3	15	8	20	0.009	26.3
13423_x5	t3312649_1_smo-miR171a_MIR171_1	100	19	0	0	1	19	2	20	2e-06	38.2
13439_x5	t3033162_1_smo-miR171a_MIR171_1	100	19	0	0	1	19	1	19	2e-06	38.2
13701_x14	t2446205_1_gma-miR1511_undef	94.44	18	1	0	7	24	1	18	0.002	28.2
13896_x12	t2214328_1_osa-miR1863_undef	100	13	0	0	2	14	11	23	0.009	26.3
13979_x6	t0239463_2_gma-miR1511_undef	100	18	0	0	7	24	1	18	2e-05	36.2
14080_x5	t1451855_1_zma-miR399b_MIR399	100	14	0	0	21	34	18	5	0.004	28.2
14272_x20	t1770212_1_ppt-miR1023b-3p_MIR1023	94.12	17	1	0	1	17	20	4	0.008	26.3
14516_x86	t2561669_1_ath-miR166a_MIR166	100	20	0	0	1	20	1	20	5e-07	40.1
14552_x6	t2763935_1_ath-miR160a_MIR160	95.24	21	1	0	1	21	2	22	3e-05	34.2
14601_x10	t0388959_2_peu-miR2911_undef	95	20	1	0	12	31	1	20	0.0002	32.2
14626_x32	t2316600_1_ath-miR401_undef	100	18	0	0	14	31	1	18	2e-05	36.2
14744_x5	t3613700_1_osa-miR528_undef	100	21	0	0	1	21	1	21	1e-07	42.1
14807_x49	t3833670_1_vvi-miR535a_MIR535	100	14	0	0	1	14	9	22	0.002	28.2
14891_x9	t0931019_1_pta-miR1310_undef	100	17	0	0	7	23	1	17	3e-05	34.2
14901_x5	t3498359_1_osa-miR1873_undef	100	14	0	0	4	17	20	7	0.002	28.2
14906_x15	t0239463_2_gma-miR1511_undef	100	18	0	0	7	24	1	18	1e-05	36.2
14913_x7	t3053768_1_aqc-miR529_MIR156	100	13	0	0	7	19	1	13	0.009	26.3
15147_x57	t1279287_1_osa-miR159f_MIR159	100	20	0	0	1	20	1	20	5e-07	40.1
15261_x7	t2133783_1_ptc-miR169ab_MIR169_1	100	19	0	0	1	19	19	1	2e-06	38.2
15292_x8	t1702500_1_zma-miR172a_MIR172	100	13	0	0	1	13	8	20	0.008	26.3
15308_x11	t2104381_1_ath-miR863-3p_undef	100	13	0	0	1	13	12	24	0.009	26.3
15464_x34	t3053768_1_aqc-miR529_MIR156	100	13	0	0	10	22	1	13	0.01	26.3
15503_x22	t0557331_1_cre-miR1172,2_undef	100	14	0	0	8	21	18	5	0.002	28.2
15535_x12	t3684918_1_zma-miR162_MIR162_2	100	15	0	0	7	21	1	15	0.0005	30.2
15655_x90	t3516023_1_ptc-miR172i_undef	100	21	0	0	1	21	1	21	1e-07	42.1
15669_x6	t1300486_1_smo-miR156b_MIR156	100	13	0	0	6	18	1	13	0.009	26.3
15677_x5	t2518780_1_vvi-miR156e_MIR156	100	13	0	0	9	21	2	14	0.009	26.3
15738_x10	t2979879_1_ath-miR157a_MIR156	100	13	0	0	2	14	12	24	0.009	26.3
15768_x6	t2919151_1_smo-miR171a_MIR171_1	100	14	0	0	11	24	9	22	0.002	28.2
15845_x8	t3571710_1_ppt-miR535a_MIR535	100	14	0	0	1	14	8	21	0.003	28.2
15908_x10	t2836792_1_osa-miR169e_MIR169_1	100	13	0	0	4	16	5	17	0.009	26.3
15955_x11	t3333668_1_ppt-miR2083-3p_undef	100	13	0	0	2	14	16	4	0.009	26.3
16000_x7	t0598755_1_ath-miR829,1_undef	100	13	0	0	5	17	22	10	0.008	26.3
16034_x14	t3516023_1_ptc-miR172i_undef	100	18	0	0	2	19	1	18	7e-06	36.2
16238_x6	t2464680_1_osa-miR156k_MIR156	100	13	0	0	10	22	6	18	0.009	26.3
16253_x33	t0414089_2_ppt-miR1023e-3p_undef	100	13	0	0	3	15	15	3	0.008	26.3
16259_x14	t1469637_1_gma-miR390a-3p_MIR390	100	20	0	0	1	20	1	20	5e-07	40.1
16306_x7	t2375686_1_ath-miR829,1_undef	100	15	0	0	8	22	1	15	0.0006	30.2
16358_x6	t3413497_1_vvi-miR167c_MIR167_1	100	14	0	0	7	20	5	18	0.002	28.2
16410_x745	t2605958_1_ath-miR162a_MIR162_1	100	21	0	0	1	21	1	21	1e-07	42.1
16463_x6	t1012246_1_ppt-miR896_undef	94.74	19	1	0	11	29	4	22	0.001	30.2
16505_x6	t0239463_2_gma-miR1511_undef	100	18	0	0	5	22	1	18	1e-05	36.2
16543_x5	t2814364_1_ath-miR172e_MIR172	100	15	0	0	6	20	4	18	0.0006	30.2
16592_x5	t3771065_1_osa-miR529b_MIR529	100	14	0	0	5	18	3	16	0.002	28.2
16772_x6	t1525929_1_smo-miR1110_undef	100	15	0	0	7	21	1	15	0.0008	30.2
16833_x7	t3571710_1_ppt-miR535a_MIR535	100	14	0	0	4	17	8	21	0.004	28.2
16856_x8	t0533349_1_osa-miR393_MIR393	100	20	0	0	2	21	1	20	6e-07	40.1
16901_x84	t3682626_1_peu-miR2915_undef	100	14	0	0	8	21	8	21	0.004	28.2
16908_x32	t2919151_1_smo-miR171a_MIR171_1	100	20	0	0	1	20	1	20	5e-07	40.1
17244_x290	t0409523_2_ath-miR171b_MIR171_1	100	21	0	0	1	21	1	21	1e-07	42.1
17250_x73	t2919151_1_smo-miR171a_MIR171_1	100	21	0	0	1	21	1	21	1e-07	42.1
17324_x6	t2814364_1_ath-miR172e_MIR172	100	15	0	0	5	19	4	18	0.0006	30.2
17384_x17	t0053528_7_ath-miR166a_MIR166	100	21	0	0	1	21	1	21	1e-07	42.1
17402_x13	t1661925_1_vvi-miR845d_MIR845_2	100	16	0	0	9	24	1	16	0.0001	32.2
17410_x5	t1986624_1_osa-miR1869_MIR2118	100	13	0	0	7	19	2	14	0.009	26.3
17498_x11	t3428216_1_ppt-miR1026a_MIR1026	100	14	0	0	1	14	8	21	0.004	28.2
17522_x9	t0146470_3_vvi-miR166c_MIR166	100	22	0	0	1	22	1	22	4e-08	44.1
17533_x10	t3033162_1_smo-miR171a_MIR171_1	100	21	0	0	1	21	1	21	1e-07	42.1
17551_x7	t2428096_1_pta-miR1312_undef	95	20	1	0	3	22	4	23	0.0001	32.2
17635_x10	t2359516_1_ath-miR172e_MIR172	100	13	0	0	5	17	13	1	0.009	26.3
17637_x8	t0037910_9_gma-miR1511_undef	94.12	17	1	0	5	21	1	17	0.008	26.3
17676_x5	t0914942_1_ath-miR156h_MIR156	100	13	0	0	2	14	3	15	0.009	26.3
17715_x11	t0027808_12_vvi-miR166d_MIR166	100	22	0	0	1	22	1	22	4e-08	44.1
17899_x10	t2396795_1_smo-miR319_MIR159	100	13	0	0	1	13	19	7	0.008	26.3
18038_x6	t3355720_1_ath-miR864-5p_undef	94.44	18	1	0	3	20	4	21	0.002	28.2
18142_x5	t0107318_4_ath-miR169a_MIR169_2	100	15	0	0	9	23	5	19	0.0006	30.2
18194_x6	t1451855_1_zma-miR399b_MIR399	100	16	0	0	18	33	18	3	0.0002	32.2
18283_x6	t2690329_1_osa-miR809a_MIR441	100	13	0	0	11	23	12	24	0.009	26.3
18363_x5	t3317213_1_ath-miR167d_MIR167_1	100	13	0	0	1	13	4	16	0.009	26.3
18407_x144	t0327736_2_ppt-miR319c_MIR159	100	23	0	0	1	23	1	23	9e-09	46.1
18999_x8	t0388959_2_peu-miR2911_undef	94.44	18	1	0	1	18	3	20	0.002	28.2
19216_x9	t2282957_1_ptc-miR827_undef	100	13	0	0	4	16	5	17	0.009	26.3
19221_x5	t2375686_1_ath-miR829,1_undef	100	15	0	0	4	18	1	15	0.0006	30.2
19235_x49	t0414089_2_ppt-miR1023e-3p_undef	100	13	0	0	1	13	15	3	0.006	26.3
19272_x542	t2142493_1_ath-miR159b_MIR159	100	21	0	0	1	21	1	21	1e-07	42.1
19283_x12	t0120242_4_ath-miR159b_MIR159	100	21	0	0	1	21	1	21	1e-07	42.1
19513_x50	t2486671_1_ath-miR159a_MIR159	100	20	0	0	1	20	1	20	5e-07	40.1
19549_x66	t3682626_1_peu-miR2915_undef	100	14	0	0	8	21	8	21	0.004	28.2
19579_x10	t3606628_1_ppt-miR902j-5p_MIR902	100	13	0	0	3	15	8	20	0.009	26.3
19722_x8	t0809027_1_osa-miR417_undef	100	15	0	0	4	18	1	15	0.0006	30.2
19769_x15	t3669742_1_ppt-miR894_undef	100	19	0	0	1	19	2	20	2e-06	38.2
19890_x5	t0388959_2_peu-miR2911_undef	94.74	19	1	0	1	19	2	20	0.0005	30.2
19969_x5	t1797951_1_osa-miR166g_MIR166	100	19	0	0	2	20	1	19	2e-06	38.2
20122_x9	t0974773_1_ppt-miR1026a_MIR1026	100	13	0	0	8	20	3	15	0.009	26.3
20261_x5	t2045111_1_ath-miR167a_MIR167_1	100	14	0	0	9	22	20	7	0.002	28.2
20268_x10	t0882647_1_ath-miR167a_MIR167_1	100	13	0	0	11	23	22	10	0.009	26.3
20273_x5	t0882647_1_ath-miR167a_MIR167_1	100	14	0	0	11	24	22	9	0.002	28.2
20299_x33	t0153104_3_ppt-miR894_undef	100	22	0	0	13	34	1	22	7e-08	44.1
20357_x16	t3770508_1_ppt-miR894_undef	100	18	0	0	1	18	2	19	7e-06	36.2
20459_x7	t1918422_1_zma-miR172a_MIR172	100	13	0	0	10	22	9	21	0.008	26.3
20475_x6	t0039380_9_ath-miR166a_MIR166	100	21	0	0	1	21	1	21	1e-07	42.1
20621_x33	t2571827_1_ath-miR166a_MIR166	100	14	0	0	7	20	19	6	0.002	28.2
20636_x5	t3764976_1_osa-miR166g_MIR166	100	13	0	0	2	14	21	9	0.009	26.3
20653_x41	t3516023_1_ptc-miR172i_undef	100	21	0	0	2	22	1	21	2e-07	42.1
20869_x25	t3053768_1_aqc-miR529_MIR156	100	13	0	0	8	20	1	13	0.008	26.3
20896_x5	t1451855_1_zma-miR399b_MIR399	100	18	0	0	2	19	18	1	2e-05	36.2
20935_x12	t2435989_1_smo-miR156b_MIR156	100	13	0	0	7	19	11	23	0.009	26.3
20961_x10	t3735491_1_ath-miR169a_MIR169_2	100	14	0	0	3	16	8	21	0.002	28.2
21078_x10	t0019560_16_gma-miR390a-3p_MIR390	100	21	0	0	1	21	1	21	1e-07	42.1
21107_x8	t1184931_1_ppt-miR166j_MIR166	100	21	0	0	2	22	2	22	2e-07	42.1
21203_x8	t0557331_1_cre-miR1172,2_undef	100	13	0	0	1	13	17	5	0.009	26.3
21238_x5	t0749714_1_ath-miR845b_MIR845_1	100	13	0	0	6	18	16	4	0.009	26.3
21306_x7	t0153104_3_ppt-miR894_undef	100	19	0	0	13	31	1	19	4e-06	38.2
21311_x11	t3630583_1_ath-miR157d_MIR156	100	14	0	0	9	22	16	3	0.002	28.2
21357_x6	t0239463_2_gma-miR1511_undef	100	18	0	0	4	21	1	18	1e-05	36.2
21407_x74	t1781560_1_tae-miR1134_undef	100	13	0	0	11	23	5	17	0.009	26.3
21638_x20	t3768040_1_ath-miR396a_MIR396	100	18	0	0	1	18	3	20	7e-06	36.2
21719_x5	t3516023_1_ptc-miR172i_undef	100	18	0	0	1	18	1	18	7e-06	36.2
21830_x25	t3710620_1_ath-miR854a_MIR854	100	13	0	0	13	25	5	17	0.01	26.3
21840_x5	t0071782_6_zma-miR172a_MIR172	100	13	0	0	1	13	1	13	0.009	26.3
21894_x5	t0809027_1_osa-miR417_undef	100	15	0	0	6	20	1	15	0.0006	30.2
21946_x20	t2571827_1_ath-miR166a_MIR166	100	14	0	0	10	23	19	6	0.002	28.2
21981_x5	t0017684_17_ath-miR166a_MIR166	100	21	0	0	1	21	1	21	1e-07	42.1
22092_x5	t3735491_1_ath-miR169a_MIR169_2	100	14	0	0	3	16	8	21	0.002	28.2
22194_x7	t0460205_2_ath-miR166a_MIR166	100	23	0	0	1	23	1	23	9e-09	46.1
22200_x20	t2877346_1_ath-miR164a_MIR164	100	21	0	0	1	21	5	25	1e-07	42.1
22407_x5	t2698209_1_osa-miR1863_undef	100	13	0	0	6	18	19	7	0.009	26.3
22711_x9	t2605958_1_ath-miR162a_MIR162_1	100	19	0	0	1	19	1	19	2e-06	38.2
22746_x67	t0121434_4_peu-miR2915_undef	100	15	0	0	8	22	8	22	0.001	30.2
22953_x10	t0081882_5_zma-miR166h_MIR166	100	19	0	0	3	21	1	19	2e-06	38.2
23054_x49	t0493261_2_osa-miR159a,1_MIR159	100	18	0	0	1	18	2	19	7e-06	36.2
23055_x12	t3427985_1_vvi-miR845a_MIR845_3	95	20	1	0	3	22	20	1	0.0001	32.2
23187_x6	t0170919_3_ath-miR166a_MIR166	100	13	0	0	12	24	20	8	0.009	26.3
23206_x5	t3428216_1_ppt-miR1026a_MIR1026	100	16	0	0	1	16	6	21	0.0003	32.2
23263_x6	t0388959_2_peu-miR2911_undef	94.44	18	1	0	1	18	4	21	0.002	28.2
23334_x15	t2282957_1_ptc-miR827_undef	100	13	0	0	9	21	5	17	0.009	26.3
23358_x5	t3355720_1_ath-miR864-5p_undef	94.44	18	1	0	7	24	4	21	0.002	28.2
23375_x22	t0414089_2_ppt-miR1023e-3p_undef	100	13	0	0	2	14	15	3	0.007	26.3
23458_x25	t2214328_1_osa-miR1863_undef	100	14	0	0	1	14	6	19	0.002	28.2
23541_x11	t0121434_4_peu-miR2915_undef	100	15	0	0	8	22	8	22	0.001	30.2
23553_x6	t1525929_1_smo-miR1110_undef	100	15	0	0	4	18	1	15	0.0007	30.2
23609_x7	t2564118_1_ptc-miR172i_undef	100	13	0	0	5	17	13	1	0.009	26.3
23665_x10	t1567153_1_ppt-miR1023b-3p_MIR1023	100	14	0	0	6	19	8	21	0.002	28.2
23691_x7	t2001456_1_ppt-miR319d,2*_MIR159	100	13	0	0	8	20	7	19	0.009	26.3
23793_x5	t3810741_1_ath-miR172a_MIR172	94.12	17	1	0	7	23	18	2	0.009	26.3
23845_x11	t0179201_3_gma-miR1520a_MIR1520	100	13	0	0	7	19	5	17	0.009	26.3
23940_x7	t3007826_1_osa-miR808_MIR441	100	13	0	0	7	19	11	23	0.009	26.3
24062_x6	t3571710_1_ppt-miR535a_MIR535	100	14	0	0	2	15	8	21	0.003	28.2
24215_x5	t2741263_1_vvi-miR156h_undef	100	13	0	0	7	19	17	5	0.009	26.3
24231_x17	t3682626_1_peu-miR2915_undef	100	14	0	0	8	21	8	21	0.004	28.2
24288_x1755	t0327736_2_ppt-miR319c_MIR159	100	22	0	0	1	22	1	22	4e-08	44.1
24309_x6	t1456620_1_osa-miR815a_MIR815	100	13	0	0	7	19	4	16	0.009	26.3
24330_x14	t0742920_1_ath-miR829,1_undef	94.44	18	1	0	1	18	4	21	0.002	28.2
24417_x5	t0239463_2_gma-miR1511_undef	100	18	0	0	12	29	1	18	2e-05	36.2
24494_x6	t3843025_1_ath-miR319a_MIR159	100	20	0	0	1	20	2	21	5e-07	40.1
24570_x19	t2584929_1_ppt-miR535a_MIR535	100	13	0	0	3	15	2	14	0.009	26.3
24589_x5	t2948059_1_cre-miR1172,2_undef	100	14	0	0	3	16	1	14	0.002	28.2
24638_x5	t1675191_1_ppt-miR535a_MIR535	100	13	0	0	3	15	2	14	0.009	26.3
24639_x5	t3843025_1_ath-miR319a_MIR159	100	19	0	0	1	19	1	19	2e-06	38.2
24662_x8	t1570847_1_ath-miR166a_MIR166	100	21	0	0	1	21	1	21	1e-07	42.1
24762_x7	t1515625_1_ptc-miR169s_MIR169_2	100	19	0	0	3	21	1	19	2e-06	38.2
24782_x8	t2270046_1_ath-miR390a_MIR390	100	14	0	0	4	17	20	7	0.002	28.2
24819_x10	t1095194_1_ppt-miR419_undef	100	14	0	0	11	24	3	16	0.002	28.2
24833_x7	t2393000_1_ath-miR166a_MIR166	100	21	0	0	1	21	1	21	1e-07	42.1
24992_x5	t0327736_2_ppt-miR319c_MIR159	100	23	0	0	1	23	1	23	1e-08	46.1
25094_x5	t1228065_1_vvi-miR166d_MIR166	100	22	0	0	1	22	1	22	4e-08	44.1
25290_x8	t0052693_7_ath-miR171b_MIR171_1	100	22	0	0	1	22	1	22	4e-08	44.1
25293_x23	t3575500_1_ptc-miR166n_MIR166	100	13	0	0	5	17	20	8	0.009	26.3
25316_x10	t0409523_2_ath-miR171b_MIR171_1	100	22	0	0	1	22	1	22	4e-08	44.1
25352_x6	t2464680_1_osa-miR156k_MIR156	100	13	0	0	6	18	18	6	0.009	26.3
25388_x10	t0502159_2_cre-miR919,2_MIR918	100	13	0	0	4	16	7	19	0.009	26.3
25538_x8	t2797523_1_ppt-miR1079-5p_undef	100	13	0	0	5	17	2	14	0.009	26.3
25623_x5	t3571710_1_ppt-miR535a_MIR535	100	14	0	0	5	18	8	21	0.004	28.2
25632_x14	t2919151_1_smo-miR171a_MIR171_1	100	22	0	0	1	22	1	22	4e-08	44.1
25637_x6	t1781560_1_tae-miR1134_undef	100	14	0	0	8	21	5	18	0.002	28.2
25652_x7	t3355720_1_ath-miR864-5p_undef	94.44	18	1	0	7	24	4	21	0.002	28.2
25811_x6	t0926279_1_ath-miR1886,3_undef	100	14	0	0	2	15	21	8	0.003	28.2
25836_x6	t0411770_2_bna-miR156a_MIR156	100	21	0	0	1	21	1	21	1e-07	42.1
25968_x9	t2338571_1_ptc-miR166n_MIR166	100	22	0	0	1	22	1	22	4e-08	44.1
25969_x9	t0560041_1_gma-miR1533_undef	100	13	0	0	1	13	15	3	0.009	26.3
25988_x46	t2286349_1_osa-miR171b_MIR171_1	100	21	0	0	1	21	1	21	1e-07	42.1
25995_x6	t0153104_3_ppt-miR894_undef	100	23	0	0	13	35	1	23	2e-08	46.1
26073_x32	t2702563_1_ppt-miR1023c-3p_MIR1023	100	13	0	0	1	13	1	13	0.009	26.3
26115_x5	t1456620_1_osa-miR815a_MIR815	100	13	0	0	8	20	4	16	0.008	26.3
26117_x6	t0179201_3_gma-miR1520a_MIR1520	100	13	0	0	8	20	5	17	0.009	26.3
26144_x11	t0388959_2_peu-miR2911_undef	95.24	21	1	0	12	32	1	21	6e-05	34.2
26418_x5	t1769666_1_osa-miR1318_MIR1318	100	13	0	0	7	19	1	13	0.009	26.3
26434_x5	t2224338_1_pta-miR1312_undef	94.44	18	1	0	3	20	5	22	0.002	28.2
26519_x17	t2936857_1_ppt-miR535a_MIR535	100	13	0	0	10	22	13	1	0.009	26.3
26807_x5	t2214328_1_osa-miR1863_undef	100	19	0	0	6	24	1	19	2e-06	38.2
26813_x14	t3355720_1_ath-miR864-5p_undef	94.44	18	1	0	7	24	4	21	0.002	28.2
26873_x5	t1681534_1_ppt-miR902f-3p_MIR902	100	13	0	0	3	15	16	4	0.009	26.3
26894_x13	t0388959_2_peu-miR2911_undef	95.24	21	1	0	4	24	1	21	6e-05	34.2
26964_x362	t0533349_1_osa-miR393_MIR393	100	21	0	0	2	22	1	21	2e-07	42.1
26977_x122	t0533349_1_osa-miR393_MIR393	100	20	0	0	2	21	1	20	6e-07	40.1
26993_x5	t3364918_1_ath-miR837-5p_undef	100	13	0	0	12	24	17	5	0.009	26.3
27027_x6	t1404136_1_zma-miR166h_MIR166	100	21	0	0	1	21	1	21	1e-07	42.1
27236_x14	t1927271_1_vvi-miR156h_undef	100	13	0	0	9	21	6	18	0.009	26.3
27275_x5	t2571827_1_ath-miR166a_MIR166	100	14	0	0	8	21	19	6	0.002	28.2
27332_x5	t2948059_1_cre-miR1172,2_undef	100	14	0	0	9	22	18	5	0.002	28.2
27353_x6	t3548753_1_osa-miR1875_undef	100	13	0	0	6	18	8	20	0.009	26.3
27416_x14	t3579997_1_osa-miR809a_MIR441	100	13	0	0	11	23	9	21	0.009	26.3
27431_x143	t0809027_1_osa-miR417_undef	100	15	0	0	5	19	1	15	0.0006	30.2
27492_x5	t0680470_1_osa-miR528_undef	100	13	0	0	3	15	15	3	0.008	26.3
27582_x27	t0121434_4_peu-miR2915_undef	100	15	0	0	8	22	8	22	0.0009	30.2
27585_x9	t0388959_2_peu-miR2911_undef	95.24	21	1	0	3	23	1	21	6e-05	34.2
27591_x13	t0388959_2_peu-miR2911_undef	95.24	21	1	0	4	24	1	21	4e-05	34.2
27734_x6	t3516023_1_ptc-miR172i_undef	100	20	0	0	2	21	1	20	6e-07	40.1
27744_x15	t2841722_1_ath-miR157d_MIR156	100	13	0	0	12	24	3	15	0.009	26.3
27781_x7	t2722982_1_ppt-miR535a_MIR535	100	13	0	0	12	24	1	13	0.009	26.3
27882_x40	t0388959_2_peu-miR2911_undef	95	20	1	0	4	23	1	20	0.0001	32.2
27933_x13	t2997689_1_osa-miR159a,1_MIR159	100	17	0	0	2	18	2	18	3e-05	34.2
27975_x5	t0975786_1_ath-miR854a_MIR854	100	13	0	0	1	13	1	13	0.009	26.3
27999_x5	t0327736_2_ppt-miR319c_MIR159	100	18	0	0	1	18	1	18	7e-06	36.2
28284_x5	t2823983_1_ath-miR172a_MIR172	100	21	0	0	1	21	1	21	1e-07	42.1
28338_x6	t0327736_2_ppt-miR319c_MIR159	100	22	0	0	14	35	1	22	7e-08	44.1
28497_x13	t0139342_3_ppt-miR166j_MIR166	100	19	0	0	3	21	1	19	2e-06	38.2
28507_x36	t0598755_1_ath-miR829,1_undef	100	13	0	0	5	17	22	10	0.009	26.3
28534_x24	t1482327_1_ath-miR169h_MIR169_1	100	20	0	0	1	20	1	20	5e-07	40.1
28553_x5	t0139342_3_ppt-miR166j_MIR166	100	19	0	0	2	20	1	19	2e-06	38.2
28579_x12	t0004964_46_ath-miR166a_MIR166	100	21	0	0	1	21	1	21	1e-07	42.1
28643_x7	t3498359_1_osa-miR1873_undef	100	19	0	0	6	24	20	2	2e-06	38.2
28791_x5	t3571821_1_ppt-miR166j_MIR166	100	20	0	0	2	21	1	20	6e-07	40.1
28895_x12	t3571710_1_ppt-miR535a_MIR535	100	14	0	0	4	17	8	21	0.003	28.2
28986_x5	t0020921_15_ath-miR167d_MIR167_1	100	16	0	0	6	21	23	8	0.0001	32.2
29230_x25	t1451855_1_zma-miR399b_MIR399	100	15	0	0	21	35	18	4	0.001	30.2
29399_x82	t2206907_1_vvi-miR396b_MIR396	100	17	0	0	1	17	19	3	3e-05	34.2
29570_x5	t0272899_2_zma-miR166h_MIR166	100	19	0	0	3	21	1	19	2e-06	38.2
29608_x26	t3436167_1_sbi-miR164c_MIR164	90.48	21	2	0	1	21	1	21	0.009	26.3
29934_x10	t1061365_1_ppt-miR902j-5p_MIR902	100	13	0	0	8	20	4	16	0.009	26.3
29943_x6	t1781560_1_tae-miR1134_undef	100	13	0	0	6	18	17	5	0.009	26.3
30190_x21	t0749714_1_ath-miR845b_MIR845_1	100	14	0	0	1	14	4	17	0.002	28.2
30325_x6	t3183099_1_osa-miR415_undef	100	13	0	0	12	24	2	14	0.009	26.3
30466_x212	t3729712_1_smo-miR156b_MIR156	100	21	0	0	1	21	1	21	1e-07	42.1
30519_x5	t3729610_1_osa-miR1432_MIR1318	100	13	0	0	7	19	6	18	0.009	26.3
30566_x5	t2702563_1_ppt-miR1023c-3p_MIR1023	100	13	0	0	12	24	3	15	0.009	26.3
30588_x5	t0931019_1_pta-miR1310_undef	100	14	0	0	16	29	1	14	0.003	28.2
30808_x5	t2117449_1_osa-miR528_undef	100	16	0	0	6	21	22	7	0.0001	32.2
30850_x6	t0035632_10_ppt-miR535a_MIR535	100	13	0	0	12	24	1	13	0.009	26.3
30974_x82	t3284325_1_ath-miR169a_MIR169_2	100	21	0	0	1	21	2	22	1e-07	42.1
31011_x5	t0525483_1_smo-miR1103-3p_undef	100	13	0	0	8	20	23	11	0.009	26.3
31031_x13	t0038389_9_ath-miR168a_MIR168	100	22	0	0	1	22	1	22	4e-08	44.1
31032_x8	t0038164_9_ath-miR168a_MIR168	100	22	0	0	1	22	1	22	4e-08	44.1
31034_x14	t2083805_1_ath-miR168a_MIR168	100	22	0	0	1	22	1	22	4e-08	44.1
31234_x8	t0239463_2_gma-miR1511_undef	100	18	0	0	1	18	1	18	9e-06	36.2
31271_x12	t2948059_1_cre-miR1172,2_undef	100	13	0	0	6	18	2	14	0.009	26.3
31312_x10	t2479154_1_ppt-miR419_undef	100	13	0	0	10	22	2	14	0.009	26.3
31327_x24	t1114068_1_ghr-miR399a_MIR399	100	13	0	0	10	22	2	14	0.009	26.3
31332_x7	t3007826_1_osa-miR808_MIR441	100	13	0	0	8	20	11	23	0.009	26.3
31344_x7	t3794865_1_ppt-miR166j_MIR166	100	20	0	0	1	20	2	21	5e-07	40.1
31350_x382	t3571821_1_ppt-miR166j_MIR166	100	21	0	0	1	21	2	22	1e-07	42.1
31408_x249	t0088323_5_ath-miR166a_MIR166	100	22	0	0	1	22	1	22	4e-08	44.1
31587_x25	t3825777_1_ath-miR166a_MIR166	100	18	0	0	1	18	1	18	7e-06	36.2
31589_x6	t1361681_1_ath-miR396a_MIR396	100	20	0	0	1	20	1	20	6e-07	40.1
31645_x16	t2446205_1_gma-miR1511_undef	100	13	0	0	12	24	6	18	0.009	26.3
31670_x140	t3317213_1_ath-miR167d_MIR167_1	100	13	0	0	3	15	4	16	0.009	26.3
31679_x10	t1560581_1_gma-miR1511_undef	94.44	18	1	0	7	24	1	18	0.002	28.2
31697_x8	t3682626_1_peu-miR2915_undef	100	14	0	0	8	21	8	21	0.004	28.2
31731_x7	t3804346_1_ath-miR319a_MIR159	100	13	0	0	2	14	14	2	0.009	26.3
31804_x12	t3609603_1_vvi-miR845a_MIR845_3	100	19	0	0	3	21	3	21	2e-06	38.2
31818_x16	t3662567_1_osa-miR528_undef	100	13	0	0	3	15	21	9	0.009	26.3
31884_x5	t2768209_1_cre-miR909,2_undef	100	13	0	0	7	19	6	18	0.009	26.3
31998_x17	t1725429_1_osa-miR418_undef	100	16	0	0	9	24	7	22	0.0001	32.2
32077_x5	t3578010_1_vvi-miR845a_MIR845_3	100	14	0	0	2	15	8	21	0.002	28.2
32080_x7	t1587636_1_smo-miR171a_MIR171_1	100	23	0	0	1	23	1	23	9e-09	46.1
32092_x5	t2538265_1_osa-miR166j_MIR166	100	13	0	0	12	24	21	9	0.009	26.3
32104_x14	t0009113_28_ath-miR165a_MIR166	100	21	0	0	1	21	1	21	1e-07	42.1
32138_x698	t0223023_3_ath-miR390a_MIR390	100	21	0	0	1	21	1	21	1e-07	42.1
32147_x6	t1908961_1_osa-miR171b_MIR171_1	100	13	0	0	3	15	1	13	0.009	26.3
32206_x10	t1252809_1_ath-miR779,1_undef	100	13	0	0	7	19	18	6	0.009	26.3
32219_x12	t3579997_1_osa-miR809a_MIR441	100	13	0	0	9	21	9	21	0.009	26.3
32226_x7	t3806183_1_ppt-miR896_undef	94.74	19	1	0	6	24	6	24	0.001	30.2
32300_x45	t0588051_1_zma-miR166h_MIR166	100	13	0	0	12	24	20	8	0.009	26.3
32344_x8	t3085204_1_smo-miR156b_MIR156	100	14	0	0	6	19	15	2	0.002	28.2
32375_x5	t0388959_2_peu-miR2911_undef	100	14	0	0	18	31	1	14	0.003	28.2
32491_x8	t0557331_1_cre-miR1172,2_undef	100	14	0	0	6	19	18	5	0.002	28.2
32576_x17	t0742920_1_ath-miR829,1_undef	94.74	19	1	0	1	19	3	21	0.0006	30.2
32626_x40	t2307976_1_bna-miR156a_MIR156	100	20	0	0	1	20	1	20	5e-07	40.1
32965_x5	t0039842_9_vvi-miR845d_MIR845_2	100	13	0	0	3	15	9	21	0.009	26.3
33002_x8	t0489066_2_zma-miR166h_MIR166	100	21	0	0	1	21	1	21	1e-07	42.1
33200_x15	t0533349_1_osa-miR393_MIR393	100	20	0	0	1	20	1	20	6e-07	40.1
33204_x9	t3551039_1_ath-miR162a_MIR162_1	100	18	0	0	1	18	1	18	7e-06	36.2
33213_x15	t0533349_1_osa-miR393_MIR393	100	21	0	0	1	21	1	21	1e-07	42.1
33331_x12	t1451855_1_zma-miR399b_MIR399	100	16	0	0	19	34	18	3	0.0003	32.2
33384_x5	t2055089_1_ath-miR1887_undef	100	13	0	0	8	20	4	16	0.009	26.3
33620_x1237	t1361681_1_ath-miR396a_MIR396	100	21	0	0	1	21	1	21	1e-07	42.1
33638_x7	t2564118_1_ptc-miR172i_undef	100	13	0	0	5	17	13	1	0.008	26.3
33674_x8	t0863663_1_ath-miR415_undef	94.12	17	1	0	8	24	3	19	0.009	26.3
33680_x59	t2763935_1_ath-miR160a_MIR160	100	21	0	0	1	21	2	22	1e-07	42.1
33691_x6	t0388959_2_peu-miR2911_undef	95.24	21	1	0	5	25	1	21	6e-05	34.2
33695_x1937	t1361681_1_ath-miR396a_MIR396	100	20	0	0	1	20	1	20	6e-07	40.1
33761_x16	t2270046_1_ath-miR390a_MIR390	100	13	0	0	11	23	7	19	0.009	26.3
33782_x122	t1361681_1_ath-miR396a_MIR396	100	20	0	0	1	20	1	20	5e-07	40.1
33840_x6	t3730536_1_mtr-miR166b_MIR166	100	20	0	0	1	20	1	20	5e-07	40.1
33969_x6	t2214328_1_osa-miR1863_undef	100	13	0	0	1	13	7	19	0.009	26.3
34100_x8	t2414206_1_vvi-miR396b_MIR396	100	19	0	0	1	19	1	19	2e-06	38.2
34128_x6	t0396587_2_ppt-miR894_undef	100	13	0	0	10	22	17	5	0.009	26.3
34134_x6	t0039041_9_ath-miR166a_MIR166	100	20	0	0	1	20	1	20	5e-07	40.1
34142_x5	t0069865_6_ppt-miR894_undef	100	25	0	0	1	25	1	25	7e-10	50.1
34225_x9	t2899136_1_ath-miR172a_MIR172	100	13	0	0	8	20	8	20	0.009	26.3
34245_x30	t0223023_3_ath-miR390a_MIR390	100	20	0	0	1	20	2	21	5e-07	40.1
34426_x10	t0039842_9_vvi-miR845d_MIR845_2	100	13	0	0	1	13	9	21	0.009	26.3
34448_x5	t2446205_1_gma-miR1511_undef	100	16	0	0	9	24	19	4	0.0001	32.2
34459_x6	t3033162_1_smo-miR171a_MIR171_1	100	22	0	0	1	22	1	22	4e-08	44.1
34496_x7	t3843025_1_ath-miR319a_MIR159	95.24	21	1	0	1	21	1	21	3e-05	34.2
34532_x5	t3301017_1_ghr-miR399a_MIR399	100	13	0	0	6	18	16	4	0.009	26.3
34568_x5	t3261734_1_ptc-miR474b_MIR474	100	14	0	0	11	24	16	3	0.002	28.2
34688_x33	t3682626_1_peu-miR2915_undef	100	14	0	0	8	21	8	21	0.004	28.2
34748_x1722	t0533349_1_osa-miR393_MIR393	100	21	0	0	1	21	1	21	2e-07	42.1
34762_x21	t3484217_1_ath-miR167d_MIR167_1	100	19	0	0	1	19	1	19	2e-06	38.2
34775_x23	t2564118_1_ptc-miR172i_undef	100	13	0	0	5	17	13	1	0.009	26.3
35135_x7	t0593906_1_ath-miR156h_MIR156	100	14	0	0	9	22	2	15	0.002	28.2
35138_x17	t2880287_1_ppt-miR1078_undef	100	13	0	0	9	21	6	18	0.009	26.3
35223_x37	t1675191_1_ppt-miR535a_MIR535	100	13	0	0	2	14	2	14	0.009	26.3
35226_x18	t2841722_1_ath-miR157d_MIR156	100	13	0	0	12	24	14	2	0.009	26.3
35254_x200	t2229886_1_ath-miR167d_MIR167_1	100	22	0	0	1	22	2	23	4e-08	44.1
35299_x20	t0533349_1_osa-miR393_MIR393	100	20	0	0	1	20	1	20	6e-07	40.1
35336_x11	t0037910_9_gma-miR1511_undef	94.44	18	1	0	2	19	18	1	0.002	28.2
35354_x5	t0283241_2_mtr-miR171_MIR171_1	94.12	17	1	0	1	17	19	3	0.009	26.3
35475_x5	t0838802_1_ath-miR162a_MIR162_1	100	13	0	0	2	14	4	16	0.009	26.3
35691_x24	t3806183_1_ppt-miR896_undef	94.74	19	1	0	6	24	6	24	0.001	30.2
35721_x18	t0500215_2_ath-miR168a_MIR168	100	21	0	0	1	21	1	21	1e-07	42.1
35788_x10	t0216162_3_zma-miR166h_MIR166	100	18	0	0	3	20	1	18	8e-06	36.2
35794_x5	t0898962_1_osa-miR528_undef	100	14	0	0	11	24	8	21	0.002	28.2
35932_x6	t1067534_1_vvi-miR166c_MIR166	100	21	0	0	1	21	1	21	1e-07	42.1
36053_x10	t0921046_1_ppt-miR2079_undef	100	13	0	0	10	22	2	14	0.009	26.3
36065_x5	t2133579_1_bra-miR160a*_MIR160	100	14	0	0	6	19	9	22	0.002	28.2
36103_x8	t3502007_1_ppt-miR535a_MIR535	94.74	19	1	0	1	19	19	1	0.0005	30.2
36157_x9	t3579997_1_osa-miR809a_MIR441	100	13	0	0	12	24	9	21	0.009	26.3
36361_x5	t2797523_1_ppt-miR1079-5p_undef	100	13	0	0	7	19	4	16	0.009	26.3
36506_x5	t1661925_1_vvi-miR845d_MIR845_2	100	14	0	0	10	23	4	17	0.002	28.2
36510_x11	t1252809_1_ath-miR779,1_undef	100	13	0	0	6	18	18	6	0.009	26.3
36518_x13	t0185227_3_ath-miR166a_MIR166	100	21	0	0	1	21	1	21	1e-07	42.1
36547_x25	t3645774_1_vvi-miR399f_MIR399	100	13	0	0	11	23	6	18	0.009	26.3
36627_x5	t0206620_3_ath-miR168a_MIR168	100	20	0	0	1	20	1	20	5e-07	40.1
36629_x1279	t3183800_1_ath-miR168a_MIR168	100	20	0	0	1	20	2	21	5e-07	40.1
36690_x5	t1528124_1_osa-miR1877_undef	100	13	0	0	8	20	4	16	0.009	26.3
36735_x7	t0239463_2_gma-miR1511_undef	100	18	0	0	2	19	1	18	1e-05	36.2
36771_x5	t3310743_1_vvi-miR171f_MIR171_1	100	20	0	0	1	20	1	20	5e-07	40.1
36773_x5	t2547467_1_zma-miR166h_MIR166	100	19	0	0	3	21	1	19	2e-06	38.2
36880_x5	t3333668_1_ppt-miR2083-3p_undef	100	13	0	0	2	14	16	4	0.009	26.3
37238_x694	t2083805_1_ath-miR168a_MIR168	100	21	0	0	1	21	1	21	1e-07	42.1
37286_x88	t3710620_1_ath-miR854a_MIR854	100	13	0	0	12	24	5	17	0.009	26.3
37340_x5	t2414206_1_vvi-miR396b_MIR396	100	19	0	0	1	19	1	19	2e-06	38.2
37424_x6	t3021655_1_ppt-miR1037_undef	100	13	0	0	2	14	7	19	0.009	26.3
37526_x16	t2033441_1_vvi-miR535a_MIR535	100	21	0	0	1	21	1	21	1e-07	42.1
37556_x5	t1515625_1_ptc-miR169s_MIR169_2	100	13	0	0	11	23	13	1	0.009	26.3
37557_x8	t3317213_1_ath-miR167d_MIR167_1	100	13	0	0	4	16	16	4	0.009	26.3
37643_x5	t0239463_2_gma-miR1511_undef	100	18	0	0	2	19	1	18	1e-05	36.2
37674_x26	t0121434_4_peu-miR2915_undef	100	15	0	0	8	22	8	22	0.001	30.2
37809_x19	t2486671_1_ath-miR159a_MIR159	100	19	0	0	1	19	1	19	2e-06	38.2
